# Supplementary material for: Synthesis, crystal structure and Hirshfeld surface analysis of a 1:1 salt of sparfloxacin and 4-amino­salicylic acid
Source: Acta Crystallogr E Crystallogr Commun. 2026 Jun 9;82(Pt 7):0. doi: 10.1107/S2056989026005736 (PMC13330834; doi:10.1107/S2056989026005736)
Supplement: Supplementary file 1 [file e-82-00000-sup1.cif]

##############################################################################
#                                                                            #
# This CIF contains the data in a paper accepted for publication in          #
# Acta Crystallographica Section E. It conforms to the requirements of       #
# Notes for Authors for Acta Crystallographica Section E, and has been       #
# peer reviewed under the auspices of the IUCr Commission on Journals.       #
#                                                                            #
# Full details of the Crystallographic Information File format               #
# are given in the paper "The Crystallographic Information File (CIF):       #
# a New Standard Archive File for Crystallography" by S. R. Hall, F. H.      #
# Allen and I. D. Brown [Acta Cryst. (1991), A47, 655-685].                  #
#                                                                            #
# The current version of the core CIF dictionary is obtainable from          #
# ftp://ftp.iucr.org/pub/cif_core.dic.                                       #
#                                                                            #
# Software is freely available for graphical display of the structure(s)     #
# in this CIF. For information consult the CIF software page                 #
# http://www.iucr.org/resources/cif/software.                                #
#                                                                            #
# This file may be used for bona fide research purposes within the           #
# scientific community so long as proper attribution is given to the journal # 
# article from which it was obtained.                                        #
#                                                                            #
##############################################################################
data_I
_audit_creation_method
;
Olex2 1.5
(compiled 2025.07.13 svn.rb7424aed for OlexSys, GUI svn.r7314)
;
_journal_date_recd_electronic     2026-05-20
_journal_date_accepted     2026-05-29
_journal_name_full     'Acta Crystallographica, Section E'
_journal_year     2026
_journal_volume     82
_journal_issue      7
_journal_page_first     0
_journal_page_last     0
_journal_paper_category     GO
_journal_paper_doi     10.1107/S2056989026005736
_journal_coeditor_code     VM2330
_publ_contact_author_name     'J Prakasha Reddy'
_publ_contact_author_address
;
Department of applied chemistry, School of Applied Material Sciences,
Central University of Gujarat, Kundhela 391107, India
;
_publ_contact_author_email
              'j.prakashareddy@cug.ac.in, krunal.modi@indrashiluniversity.ac.in'
_publ_contact_author_fax     ?
_publ_contact_author_phone     ?
_publ_section_title
;
Synthesis, crystal structure and Hirshfeld surface analysis of a (1/1) salt of
sparfloxacin and 4-aminosalicylic acid
;
_publ_section_title_footnote     .
loop_
    _publ_author_name
    _publ_author_footnote
    _publ_author_address
    'Patel, Bhumi C.' .
;
Department of Chemistry, School of Sciences, Indrashil University, Rajpur
 382740,
India
;
    'Modi, Krunal M.' .
;
Department of Chemisry, School of Engineering, Indrashil University,
Rajpur 382740, India
Department of Chemistry
Faculty of Science
Gokul Global University
Sidhpur, Gujarat
384151
India
;
    'Reddy, J. Prakasha' .
;
Department of Applied chemistry, School of Applied Material Sciences,
Central University of Gujarat, Kundhela 391107, India
;
_publ_section_synopsis
;
In the crystal structure of the sparfloxacinium 4-aminosalicylate salt, two
sparfloxacin and two 4-aminosalicylic acid molecules interact with each other
through N---H...O hydrogen bonds, forming an <i>R</i>^4^~4~(12) ring motif.
;
_chemical_name_systematic
;\
4-[5-Amino-3-carboxy-1-cyclopropyl-6,8-difluoro-4-oxo-1,4-dihydroquinolin-\
7-yl]-2,6-dimethylpiperazin-1-ium 4-amino-2-hydroxybenzoate
;
_chemical_name_common
;
Sparfloxacinium 4-aminosalicylate
;
_chemical_formula_moiety     'C19 H23 F2 N4 O3 +, C7 H6 N O3 -'
_chemical_formula_sum     'C26 H29 F2 N5 O6'
_chemical_formula_iupac     'C19 H23 F2 N4 O3 +, C7 H6 N O3 -'
_chemical_formula_weight     545.54
_chemical_melting_point     ?
_space_group_crystal_system     monoclinic
_space_group_name_H-M_alt     'P 1 21/n 1'
_space_group_name_Hall     '-P 2yn'
loop_
    _space_group_symop_operation_xyz
    'x, y, z'
    '-x+1/2, y+1/2, -z+1/2'
    '-x, -y, -z'
    'x-1/2, -y-1/2, z-1/2'
_cell_length_a     18.7603(3)
_cell_length_b     7.15744(10)
_cell_length_c     20.8511(3)
_cell_angle_alpha     90
_cell_angle_beta     94.3739(14)
_cell_angle_gamma     90
_cell_volume     2791.65(7)
_cell_formula_units_Z     4
_cell_measurement_reflns_used     15825
_cell_measurement_theta_min     3.0430
_cell_measurement_theta_max     74.2200
_cell_measurement_temperature     296.40(10)
_exptl_crystal_description     'block'
_exptl_crystal_colour     'colourless'
_exptl_crystal_size_max     0.29
_exptl_crystal_size_mid     0.21
_exptl_crystal_size_min     0.12
_exptl_crystal_density_diffrn     1.298
_exptl_crystal_density_meas     ?
_exptl_crystal_density_method     ?
_exptl_crystal_F_000     1144
_exptl_absorpt_coefficient_mu     0.866
_exptl_absorpt_correction_type     multi-scan
_exptl_absorpt_process_details
;
(CrysAlisPro; Rigaku OD, 2024)
;
_exptl_absorpt_correction_T_min     0.41644
_exptl_absorpt_correction_T_max     1.00000
_diffrn_ambient_temperature     296.15
_diffrn_source     ?
_diffrn_radiation_type     CuK\a
_diffrn_radiation_wavelength     1.54184
_diffrn_measurement_device_type     'XtaLAB Synergy, Dualflex, HyPix'
_diffrn_measurement_device     'four-circle diffractometer'
_diffrn_measurement_method     '\w scans'
_diffrn_detector_area_resol_mean     10.0000
_diffrn_reflns_number     26903
_diffrn_reflns_av_R_equivalents     0.0296
_diffrn_reflns_av_unetI/netI     0.0221
_diffrn_reflns_theta_min     3.055
_diffrn_reflns_theta_max     74.322
_diffrn_reflns_theta_full     67.684
_diffrn_measured_fraction_theta_max     0.961
_diffrn_measured_fraction_theta_full     0.999
_diffrn_reflns_limit_h_min     -22
_diffrn_reflns_limit_h_max     23
_diffrn_reflns_limit_k_min     -6
_diffrn_reflns_limit_k_max     8
_diffrn_reflns_limit_l_min     -26
_diffrn_reflns_limit_l_max     25
_refine_special_details     ?
_reflns_number_total     5468
_reflns_number_gt     4535
_reflns_threshold_expression     'I > 2\s(I)'
_refine_ls_structure_factor_coef     Fsqd
_refine_ls_matrix_type     full
_refine_ls_R_factor_all     0.0725
_refine_ls_R_factor_gt     0.0641
_refine_ls_wR_factor_gt     0.1885
_refine_ls_wR_factor_ref     0.1988
_refine_ls_goodness_of_fit_ref     1.084
_refine_ls_restrained_S_all     1.084
_refine_ls_number_reflns     5468
_refine_ls_number_parameters     368
_refine_ls_number_restraints     0
_refine_ls_hydrogen_treatment     mixed
_refine_ls_weighting_scheme     calc
_refine_ls_weighting_details
              'w=1/[\s^2^(Fo^2^)+(0.1004P)^2^+1.2039P] where P=(Fo^2^+2Fc^2^)/3'
_atom_sites_solution_hydrogens     mixed
_atom_sites_solution_primary     ?
_atom_sites_solution_secondary     ?
_refine_ls_shift/su_max     0.001
_refine_ls_shift/su_mean     0.000
_refine_diff_density_max     0.862
_refine_diff_density_min     -0.719
_refine_ls_extinction_method
;
SHELXL2019/2 (Sheldrick 2015)
;
_refine_ls_extinction_coef     0.00063(19)
_refine_ls_extinction_expression
                                  'Fc^*^=kFc[1+0.001xFc^2^\l^3^/sin(2\q)]^-1/4^'
loop_
    _atom_type_symbol
    _atom_type_description
    _atom_type_scat_dispersion_real
    _atom_type_scat_dispersion_imag
    _atom_type_scat_source
    'C' 'C' 0.0181 0.0091
                         'International Tables Vol C Tables 4.2.6.8 and 6.1.1.4'
    'H' 'H' 0.0000 0.0000
                         'International Tables Vol C Tables 4.2.6.8 and 6.1.1.4'
    'F' 'F' 0.0727 0.0534
                         'International Tables Vol C Tables 4.2.6.8 and 6.1.1.4'
    'N' 'N' 0.0311 0.0180
                         'International Tables Vol C Tables 4.2.6.8 and 6.1.1.4'
    'O' 'O' 0.0492 0.0322
                         'International Tables Vol C Tables 4.2.6.8 and 6.1.1.4'
_computing_data_collection
                  'CrysAlisPro system (CCD 43.128a 64-bit (release 20-06-2024))'
_computing_cell_refinement
;
CrysAlisPro 1.171.43.128a (Rigaku OD, 2024)
;
_computing_data_reduction
;
CrysAlisPro 1.171.43.128a (Rigaku OD, 2024)
;
_computing_structure_solution
;
<i>olex2.solve</i> 1.5-ac6-020 (Bourhis <i>et al.</i>,  2015)
;
_computing_structure_refinement
;
<i>SHELXL2019/3</i> (Sheldrick, 2015)
;
_computing_molecular_graphics
;
Olex2 1.5 (Dolomanov <i>et al.</i>,  2009)
;
_computing_publication_material
;
Olex2 1.5 (Dolomanov <i>et al.</i>,  2009)
;
loop_
    _atom_site_type_symbol
    _atom_site_label
    _atom_site_fract_x
    _atom_site_fract_y
    _atom_site_fract_z
    _atom_site_U_iso_or_equiv
    _atom_site_adp_type
    _atom_site_calc_flag
    _atom_site_occupancy
    _atom_site_disorder_assembly
    _atom_site_disorder_group
    F F2 0.33141(7) -0.1307(3) 0.58770(6) 0.0743(4) Uani d 1 . .
    O O6 0.56631(9) -0.3390(3) 0.42044(9) 0.0680(5) Uani d 1 . .
    N N2 0.48134(9) -0.1866(3) 0.58847(9) 0.0507(4) Uani d 1 . .
    O O5 0.68550(9) -0.3691(3) 0.48149(11) 0.0796(6) Uani d 1 . .
    H H5 0.653515 -0.370703 0.452402 0.119 Uiso calc 1 . .
    O O2 -0.01246(11) -0.1420(3) 0.63440(10) 0.0835(6) Uani d 1 . .
    N N5 0.09720(10) -0.0477(3) 0.45468(10) 0.0546(4) Uani d 1 . .
    H H5A 0.0611(14) 0.020(4) 0.4266(13) 0.066 Uiso d 1 . .
    H H5B 0.0779(14) -0.110(4) 0.4874(14) 0.066 Uiso d 1 . .
    C C20 0.36168(11) -0.1669(3) 0.53233(10) 0.0513(5) Uani d 1 . .
    C C14 0.43458(11) -0.1997(3) 0.53226(10) 0.0465(5) Uani d 1 . .
    O O3 0.05206(11) -0.2463(3) 0.55722(9) 0.0800(6) Uani d 1 . .
    O O4 0.69731(10) -0.3034(3) 0.58457(12) 0.0906(7) Uani d 1 . .
    N N4 0.24237(9) -0.1468(3) 0.47622(10) 0.0592(5) Uani d 1 . .
    C C17 0.41696(12) -0.2660(3) 0.41633(11) 0.0537(5) Uani d 1 . .
    C C24 0.19089(12) -0.2854(3) 0.45037(12) 0.0563(5) Uani d 1 . .
    H H24A 0.173551 -0.357309 0.485410 0.068 Uiso calc 1 . .
    H H24B 0.214234 -0.370730 0.422507 0.068 Uiso calc 1 . .
    C C16 0.53884(12) -0.2912(3) 0.47192(12) 0.0533(5) Uani d 1 . .
    N N3 0.43841(13) -0.3174(4) 0.35779(11) 0.0724(6) Uani d 1 . .
    H H3A 0.484477 -0.321564 0.359819 0.087 Uiso d 1 . .
    C C19 0.31507(11) -0.1793(3) 0.47702(11) 0.0514(5) Uani d 1 . .
    C C2 0.09910(12) -0.2787(3) 0.66502(10) 0.0512(5) Uani d 1 . .
    C C9 0.58140(11) -0.2758(3) 0.53079(12) 0.0555(5) Uani d 1 . .
    C C18 0.34517(12) -0.2265(3) 0.42088(10) 0.0544(5) Uani d 1 . .
    C C10 0.55099(12) -0.2224(3) 0.58527(12) 0.0556(5) Uani d 1 . .
    H H10 0.580734 -0.210068 0.622802 0.067 Uiso calc 1 . .
    C C21 0.21160(11) -0.0136(3) 0.51888(11) 0.0545(5) Uani d 1 . .
    H H21A 0.247947 0.074656 0.534928 0.065 Uiso calc 1 . .
    H H21B 0.194252 -0.078839 0.555368 0.065 Uiso calc 1 . .
    C C15 0.46329(11) -0.2517(3) 0.47310(10) 0.0487(5) Uani d 1 . .
    C C7 0.09308(12) -0.2443(3) 0.73051(11) 0.0519(5) Uani d 1 . .
    C C11 0.45681(12) -0.1226(3) 0.64947(11) 0.0562(5) Uani d 1 . .
    H H11 0.439981 0.006979 0.649617 0.067 Uiso calc 1 . .
    C C5 0.20952(13) -0.3765(3) 0.75775(12) 0.0588(6) Uani d 1 . .
    C C3 0.16136(13) -0.3667(3) 0.64840(11) 0.0592(6) Uani d 1 . .
    H H3 0.166266 -0.393645 0.605331 0.071 Uiso calc 1 . .
    C C6 0.14795(13) -0.2905(3) 0.77576(11) 0.0574(5) Uani d 1 . .
    H H6 0.143489 -0.263401 0.818898 0.069 Uiso calc 1 . .
    N N1 0.26501(17) -0.4184(4) 0.80268(15) 0.0834(8) Uani d 1 . .
    C C8 0.65916(13) -0.3161(4) 0.53528(16) 0.0687(7) Uani d 1 . .
    C C23 0.12860(12) -0.1927(4) 0.41281(11) 0.0579(5) Uani d 1 . .
    H H23 0.146013 -0.130730 0.375111 0.069 Uiso calc 1 . .
    C C4 0.21548(14) -0.4149(3) 0.69294(12) 0.0636(6) Uani d 1 . .
    H H4 0.256253 -0.473365 0.679945 0.076 Uiso calc 1 . .
    C C1 0.04328(13) -0.2201(4) 0.61521(12) 0.0608(6) Uani d 1 . .
    C C22 0.15077(12) 0.0897(3) 0.48317(11) 0.0567(5) Uani d 1 . .
    H H22 0.169622 0.162133 0.448340 0.068 Uiso calc 1 . .
    C C26 0.11441(15) 0.2223(4) 0.52730(15) 0.0770(8) Uani d 1 . .
    H H26A 0.074505 0.281075 0.503798 0.116 Uiso calc 1 . .
    H H26B 0.147855 0.316011 0.543166 0.116 Uiso calc 1 . .
    H H26C 0.097888 0.153527 0.562811 0.116 Uiso calc 1 . .
    C C25 0.07087(15) -0.3306(5) 0.39044(15) 0.0793(8) Uani d 1 . .
    H H25A 0.053401 -0.391960 0.427059 0.119 Uiso calc 1 . .
    H H25B 0.090274 -0.421790 0.362854 0.119 Uiso calc 1 . .
    H H25C 0.032303 -0.265493 0.367218 0.119 Uiso calc 1 . .
    C C12 0.49327(18) -0.1882(5) 0.71117(14) 0.0880(9) Uani d 1 . .
    H H12A 0.531824 -0.277755 0.709146 0.106 Uiso calc 1 . .
    H H12B 0.499333 -0.099296 0.746292 0.106 Uiso calc 1 . .
    C C13 0.41968(16) -0.2517(4) 0.69119(13) 0.0728(7) Uani d 1 . .
    H H13A 0.413371 -0.380169 0.677069 0.087 Uiso calc 1 . .
    H H13B 0.380889 -0.201766 0.714203 0.087 Uiso calc 1 . .
    F F1 0.30262(8) -0.2317(2) 0.36541(7) 0.0718(4) Uiso d 1 . .
    O O1 0.03417(11) -0.1655(3) 0.75118(10) 0.0753(5) Uiso d 1 . .
    H H1 0.000(2) -0.157(6) 0.7110(19) 0.113 Uiso d 1 . .
    H H3B 0.4064(16) -0.320(4) 0.3226(15) 0.081(9) Uiso d 1 . .
    H H1A 0.252(2) -0.421(6) 0.8376(18) 0.102(14) Uiso d 1 . .
    H H1B 0.298(2) -0.509(7) 0.790(2) 0.123(14) Uiso d 1 . .
loop_
    _atom_site_aniso_label
    _atom_site_aniso_U_11
    _atom_site_aniso_U_22
    _atom_site_aniso_U_33
    _atom_site_aniso_U_12
    _atom_site_aniso_U_13
    _atom_site_aniso_U_23
    F2 0.0503(7) 0.1215(13) 0.0515(7) 0.0121(8) 0.0064(6) -0.0052(8)
    O6 0.0546(9) 0.0785(11) 0.0734(11) 0.0087(8) 0.0207(8) 0.0036(9)
    N2 0.0463(9) 0.0521(9) 0.0529(10) 0.0015(7) -0.0011(7) 0.0038(8)
    O5 0.0489(9) 0.0809(12) 0.1107(15) 0.0062(9) 0.0169(10) 0.0025(12)
    O2 0.0698(12) 0.0990(14) 0.0793(12) 0.0197(11) -0.0107(10) 0.0046(11)
    N5 0.0446(9) 0.0653(11) 0.0531(10) 0.0042(8) -0.0021(8) -0.0006(9)
    C20 0.0456(11) 0.0588(12) 0.0501(11) 0.0018(9) 0.0081(9) 0.0010(9)
    C14 0.0442(10) 0.0448(10) 0.0503(11) -0.0007(8) 0.0020(8) 0.0060(8)
    O3 0.0837(13) 0.1012(15) 0.0528(10) -0.0111(11) -0.0094(9) 0.0077(9)
    O4 0.0486(10) 0.1061(16) 0.1147(17) 0.0052(10) -0.0091(11) 0.0005(13)
    N4 0.0409(9) 0.0695(12) 0.0668(12) 0.0016(8) 0.0005(8) -0.0154(9)
    C17 0.0549(12) 0.0547(12) 0.0524(12) -0.0011(9) 0.0096(10) 0.0057(9)
    C24 0.0461(11) 0.0635(13) 0.0587(12) 0.0001(10) 0.0010(9) -0.0075(10)
    C16 0.0478(11) 0.0462(10) 0.0670(13) 0.0010(9) 0.0107(10) 0.0088(9)
    N3 0.0593(12) 0.1066(18) 0.0525(11) 0.0027(12) 0.0129(10) -0.0044(11)
    C19 0.0431(10) 0.0543(11) 0.0565(12) 0.0005(9) 0.0027(9) 0.0039(9)
    C2 0.0538(12) 0.0488(11) 0.0504(11) -0.0043(9) 0.0006(9) 0.0044(9)
    C9 0.0419(11) 0.0501(11) 0.0745(15) 0.0003(9) 0.0044(10) 0.0086(10)
    C18 0.0508(12) 0.0657(13) 0.0459(11) -0.0004(10) -0.0021(9) 0.0038(9)
    C10 0.0470(11) 0.0520(11) 0.0666(14) -0.0004(9) -0.0034(10) 0.0062(10)
    C21 0.0432(10) 0.0605(12) 0.0590(12) -0.0011(9) -0.0012(9) -0.0072(10)
    C15 0.0448(10) 0.0471(10) 0.0548(12) 0.0000(8) 0.0077(9) 0.0066(9)
    C7 0.0501(11) 0.0528(11) 0.0538(12) 0.0000(9) 0.0098(9) 0.0036(9)
    C11 0.0584(12) 0.0558(12) 0.0536(12) 0.0076(10) -0.0010(10) -0.0010(10)
    C5 0.0625(13) 0.0499(11) 0.0627(13) 0.0022(10) -0.0039(10) 0.0090(10)
    C3 0.0700(14) 0.0560(12) 0.0519(12) 0.0046(11) 0.0072(10) -0.0024(10)
    C6 0.0678(14) 0.0590(12) 0.0456(11) -0.0029(11) 0.0047(10) 0.0060(9)
    N1 0.0879(18) 0.0835(17) 0.0752(17) 0.0218(14) -0.0170(14) 0.0084(14)
    C8 0.0461(12) 0.0625(14) 0.097(2) 0.0009(10) 0.0032(13) 0.0092(13)
    C23 0.0524(12) 0.0742(14) 0.0465(11) 0.0015(11) -0.0002(9) -0.0048(10)
    C4 0.0650(14) 0.0589(13) 0.0673(14) 0.0125(11) 0.0070(11) 0.0006(11)
    C1 0.0585(13) 0.0636(13) 0.0587(13) -0.0062(11) -0.0051(11) 0.0079(11)
    C22 0.0488(11) 0.0592(12) 0.0615(13) 0.0003(10) -0.0001(10) -0.0007(10)
    C26 0.0633(15) 0.0695(16) 0.096(2) 0.0115(12) -0.0062(14) -0.0209(15)
    C25 0.0602(15) 0.094(2) 0.0810(18) 0.0015(14) -0.0139(13) -0.0276(15)
    C12 0.089(2) 0.117(2) 0.0573(15) 0.0244(19) -0.0056(14) 0.0011(16)
    C13 0.0813(18) 0.0751(16) 0.0629(15) 0.0115(13) 0.0117(13) 0.0125(12)
_geom_special_details
;
 All esds (except the esd in the dihedral angle between two l.s. planes)
 are estimated using the full covariance matrix.  The cell esds are taken
 into account individually in the estimation of esds in distances, angles
 and torsion angles; correlations between esds in cell parameters are only
 used when they are defined by crystal symmetry.  An approximate (isotropic)
 treatment of cell esds is used for estimating esds involving l.s. planes.
;
loop_
    _geom_bond_atom_site_label_1
    _geom_bond_atom_site_label_2
    _geom_bond_site_symmetry_2
    _geom_bond_distance
    _geom_bond_publ_flag
    F2 C20 . 1.350(2) ?
    O6 C16 . 1.272(3) ?
    N2 C14 . 1.413(3) ?
    N2 C10 . 1.338(3) ?
    N2 C11 . 1.459(3) ?
    O5 H5 . 0.8200 ?
    O5 C8 . 1.315(4) ?
    O2 C1 . 1.277(3) ?
    N5 H5A . 0.99(3) ?
    N5 H5B . 0.91(3) ?
    N5 C23 . 1.505(3) ?
    N5 C22 . 1.496(3) ?
    C20 C14 . 1.388(3) ?
    C20 C19 . 1.396(3) ?
    C14 C15 . 1.432(3) ?
    O3 C1 . 1.247(3) ?
    O4 C8 . 1.210(4) ?
    N4 C24 . 1.459(3) ?
    N4 C19 . 1.382(3) ?
    N4 C21 . 1.453(3) ?
    C17 N3 . 1.365(3) ?
    C17 C18 . 1.386(3) ?
    C17 C15 . 1.418(3) ?
    C24 H24A . 0.9700 ?
    C24 H24B . 0.9700 ?
    C24 C23 . 1.510(3) ?
    C16 C9 . 1.417(3) ?
    C16 C15 . 1.447(3) ?
    N3 H3A . 0.8626 ?
    N3 H3B . 0.91(3) ?
    C19 C18 . 1.380(3) ?
    C2 C7 . 1.401(3) ?
    C2 C3 . 1.394(3) ?
    C2 C1 . 1.478(3) ?
    C9 C10 . 1.364(4) ?
    C9 C8 . 1.483(3) ?
    C18 F1 . 1.355(3) ?
    C10 H10 . 0.9300 ?
    C21 H21A . 0.9700 ?
    C21 H21B . 0.9700 ?
    C21 C22 . 1.508(3) ?
    C7 C6 . 1.382(3) ?
    C7 O1 . 1.341(3) ?
    C11 H11 . 0.9800 ?
    C11 C12 . 1.486(3) ?
    C11 C13 . 1.479(4) ?
    C5 C6 . 1.386(3) ?
    C5 N1 . 1.379(3) ?
    C5 C4 . 1.392(3) ?
    C3 H3 . 0.9300 ?
    C3 C4 . 1.367(3) ?
    C6 H6 . 0.9300 ?
    N1 H1A . 0.78(4) ?
    N1 H1B . 0.96(5) ?
    C23 H23 . 0.9800 ?
    C23 C25 . 1.512(4) ?
    C4 H4 . 0.9300 ?
    C22 H22 . 0.9800 ?
    C22 C26 . 1.519(3) ?
    C26 H26A . 0.9600 ?
    C26 H26B . 0.9600 ?
    C26 H26C . 0.9600 ?
    C25 H25A . 0.9600 ?
    C25 H25B . 0.9600 ?
    C25 H25C . 0.9600 ?
    C12 H12A . 0.9700 ?
    C12 H12B . 0.9700 ?
    C12 C13 . 1.483(5) ?
    C13 H13A . 0.9700 ?
    C13 H13B . 0.9700 ?
    O1 H1 . 1.02(4) ?
loop_
    _geom_angle_atom_site_label_1
    _geom_angle_atom_site_label_2
    _geom_angle_atom_site_label_3
    _geom_angle_site_symmetry_1
    _geom_angle_site_symmetry_3
    _geom_angle
    _geom_angle_publ_flag
    C14 N2 C11 . . 121.80(17) ?
    C10 N2 C14 . . 119.53(19) ?
    C10 N2 C11 . . 118.54(19) ?
    C8 O5 H5 . . 109.5 ?
    H5A N5 H5B . . 113(2) ?
    C23 N5 H5A . . 106.0(15) ?
    C23 N5 H5B . . 107.1(17) ?
    C22 N5 H5A . . 108.8(16) ?
    C22 N5 H5B . . 108.4(17) ?
    C22 N5 C23 . . 113.76(17) ?
    F2 C20 C14 . . 120.82(19) ?
    F2 C20 C19 . . 116.15(18) ?
    C14 C20 C19 . . 122.9(2) ?
    N2 C14 C15 . . 118.78(18) ?
    C20 C14 N2 . . 122.52(19) ?
    C20 C14 C15 . . 118.70(19) ?
    C19 N4 C24 . . 120.98(19) ?
    C19 N4 C21 . . 122.72(18) ?
    C21 N4 C24 . . 112.94(17) ?
    N3 C17 C18 . . 118.1(2) ?
    N3 C17 C15 . . 124.2(2) ?
    C18 C17 C15 . . 117.7(2) ?
    N4 C24 H24A . . 109.5 ?
    N4 C24 H24B . . 109.5 ?
    N4 C24 C23 . . 110.9(2) ?
    H24A C24 H24B . . 108.0 ?
    C23 C24 H24A . . 109.5 ?
    C23 C24 H24B . . 109.5 ?
    O6 C16 C9 . . 120.9(2) ?
    O6 C16 C15 . . 121.8(2) ?
    C9 C16 C15 . . 117.3(2) ?
    C17 N3 H3A . . 109.2 ?
    C17 N3 H3B . . 120.3(19) ?
    H3A N3 H3B . . 129.4 ?
    N4 C19 C20 . . 123.7(2) ?
    C18 C19 C20 . . 116.44(19) ?
    C18 C19 N4 . . 119.9(2) ?
    C7 C2 C1 . . 122.0(2) ?
    C3 C2 C7 . . 117.0(2) ?
    C3 C2 C1 . . 121.0(2) ?
    C16 C9 C8 . . 121.7(2) ?
    C10 C9 C16 . . 120.0(2) ?
    C10 C9 C8 . . 118.3(2) ?
    C19 C18 C17 . . 124.8(2) ?
    F1 C18 C17 . . 116.6(2) ?
    F1 C18 C19 . . 118.6(2) ?
    N2 C10 C9 . . 124.6(2) ?
    N2 C10 H10 . . 117.7 ?
    C9 C10 H10 . . 117.7 ?
    N4 C21 H21A . . 109.7 ?
    N4 C21 H21B . . 109.7 ?
    N4 C21 C22 . . 109.91(18) ?
    H21A C21 H21B . . 108.2 ?
    C22 C21 H21A . . 109.7 ?
    C22 C21 H21B . . 109.7 ?
    C14 C15 C16 . . 119.9(2) ?
    C17 C15 C14 . . 119.41(19) ?
    C17 C15 C16 . . 120.7(2) ?
    C6 C7 C2 . . 120.8(2) ?
    O1 C7 C2 . . 121.1(2) ?
    O1 C7 C6 . . 118.1(2) ?
    N2 C11 H11 . . 115.0 ?
    N2 C11 C12 . . 120.0(2) ?
    N2 C11 C13 . . 120.7(2) ?
    C12 C11 H11 . . 115.0 ?
    C13 C11 H11 . . 115.0 ?
    C13 C11 C12 . . 60.0(2) ?
    C6 C5 C4 . . 118.8(2) ?
    N1 C5 C6 . . 120.9(3) ?
    N1 C5 C4 . . 120.3(3) ?
    C2 C3 H3 . . 118.7 ?
    C4 C3 C2 . . 122.6(2) ?
    C4 C3 H3 . . 118.7 ?
    C7 C6 C5 . . 120.9(2) ?
    C7 C6 H6 . . 119.5 ?
    C5 C6 H6 . . 119.5 ?
    C5 N1 H1A . . 112(3) ?
    C5 N1 H1B . . 116(2) ?
    H1A N1 H1B . . 120(4) ?
    O5 C8 C9 . . 115.7(2) ?
    O4 C8 O5 . . 120.6(2) ?
    O4 C8 C9 . . 123.6(3) ?
    N5 C23 C24 . . 108.90(18) ?
    N5 C23 H23 . . 108.8 ?
    N5 C23 C25 . . 109.0(2) ?
    C24 C23 H23 . . 108.8 ?
    C24 C23 C25 . . 112.4(2) ?
    C25 C23 H23 . . 108.8 ?
    C5 C4 H4 . . 120.0 ?
    C3 C4 C5 . . 119.9(2) ?
    C3 C4 H4 . . 120.0 ?
    O2 C1 C2 . . 117.2(2) ?
    O3 C1 O2 . . 122.8(2) ?
    O3 C1 C2 . . 120.0(2) ?
    N5 C22 C21 . . 109.50(19) ?
    N5 C22 H22 . . 108.8 ?
    N5 C22 C26 . . 109.40(19) ?
    C21 C22 H22 . . 108.8 ?
    C21 C22 C26 . . 111.4(2) ?
    C26 C22 H22 . . 108.8 ?
    C22 C26 H26A . . 109.5 ?
    C22 C26 H26B . . 109.5 ?
    C22 C26 H26C . . 109.5 ?
    H26A C26 H26B . . 109.5 ?
    H26A C26 H26C . . 109.5 ?
    H26B C26 H26C . . 109.5 ?
    C23 C25 H25A . . 109.5 ?
    C23 C25 H25B . . 109.5 ?
    C23 C25 H25C . . 109.5 ?
    H25A C25 H25B . . 109.5 ?
    H25A C25 H25C . . 109.5 ?
    H25B C25 H25C . . 109.5 ?
    C11 C12 H12A . . 117.8 ?
    C11 C12 H12B . . 117.8 ?
    H12A C12 H12B . . 114.9 ?
    C13 C12 C11 . . 59.76(18) ?
    C13 C12 H12A . . 117.8 ?
    C13 C12 H12B . . 117.8 ?
    C11 C13 C12 . . 60.24(19) ?
    C11 C13 H13A . . 117.7 ?
    C11 C13 H13B . . 117.7 ?
    C12 C13 H13A . . 117.7 ?
    C12 C13 H13B . . 117.7 ?
    H13A C13 H13B . . 114.9 ?
    C7 O1 H1 . . 104(2) ?
loop_
    _geom_torsion_atom_site_label_1
    _geom_torsion_atom_site_label_2
    _geom_torsion_atom_site_label_3
    _geom_torsion_atom_site_label_4
    _geom_torsion_site_symmetry_1
    _geom_torsion_site_symmetry_2
    _geom_torsion_site_symmetry_3
    _geom_torsion_site_symmetry_4
    _geom_torsion
    _geom_torsion_publ_flag
    F2 C20 C14 N2 . . . . -3.8(3) ?
    F2 C20 C14 C15 . . . . 175.22(19) ?
    F2 C20 C19 N4 . . . . 3.7(3) ?
    F2 C20 C19 C18 . . . . -176.5(2) ?
    O6 C16 C9 C10 . . . . 179.3(2) ?
    O6 C16 C9 C8 . . . . -0.6(3) ?
    O6 C16 C15 C14 . . . . 179.55(19) ?
    O6 C16 C15 C17 . . . . 0.3(3) ?
    N2 C14 C15 C17 . . . . 179.81(18) ?
    N2 C14 C15 C16 . . . . 0.6(3) ?
    N2 C11 C12 C13 . . . . -110.3(3) ?
    N2 C11 C13 C12 . . . . 109.2(3) ?
    C20 C14 C15 C17 . . . . 0.8(3) ?
    C20 C14 C15 C16 . . . . -178.49(19) ?
    C20 C19 C18 C17 . . . . 1.7(4) ?
    C20 C19 C18 F1 . . . . -176.96(19) ?
    C14 N2 C10 C9 . . . . -1.4(3) ?
    C14 N2 C11 C12 . . . . 151.9(2) ?
    C14 N2 C11 C13 . . . . 81.1(3) ?
    C14 C20 C19 N4 . . . . -179.9(2) ?
    C14 C20 C19 C18 . . . . -0.1(3) ?
    N4 C24 C23 N5 . . . . -53.8(3) ?
    N4 C24 C23 C25 . . . . -174.7(2) ?
    N4 C19 C18 C17 . . . . -178.5(2) ?
    N4 C19 C18 F1 . . . . 2.9(3) ?
    N4 C21 C22 N5 . . . . 55.5(2) ?
    N4 C21 C22 C26 . . . . 176.7(2) ?
    C24 N4 C19 C20 . . . . -125.9(2) ?
    C24 N4 C19 C18 . . . . 54.3(3) ?
    C24 N4 C21 C22 . . . . -59.7(3) ?
    C16 C9 C10 N2 . . . . 1.9(3) ?
    C16 C9 C8 O5 . . . . -0.9(3) ?
    C16 C9 C8 O4 . . . . 179.5(2) ?
    N3 C17 C18 C19 . . . . 177.6(2) ?
    N3 C17 C18 F1 . . . . -3.8(3) ?
    N3 C17 C15 C14 . . . . -178.8(2) ?
    N3 C17 C15 C16 . . . . 0.4(4) ?
    C19 C20 C14 N2 . . . . 179.92(19) ?
    C19 C20 C14 C15 . . . . -1.1(3) ?
    C19 N4 C24 C23 . . . . -140.8(2) ?
    C19 N4 C21 C22 . . . . 140.8(2) ?
    C2 C7 C6 C5 . . . . -1.7(3) ?
    C2 C3 C4 C5 . . . . 0.1(4) ?
    C9 C16 C15 C14 . . . . -0.1(3) ?
    C9 C16 C15 C17 . . . . -179.30(19) ?
    C18 C17 C15 C14 . . . . 0.6(3) ?
    C18 C17 C15 C16 . . . . 179.9(2) ?
    C10 N2 C14 C20 . . . . 179.1(2) ?
    C10 N2 C14 C15 . . . . 0.1(3) ?
    C10 N2 C11 C12 . . . . -32.2(3) ?
    C10 N2 C11 C13 . . . . -103.1(3) ?
    C10 C9 C8 O5 . . . . 179.2(2) ?
    C10 C9 C8 O4 . . . . -0.4(4) ?
    C21 N4 C24 C23 . . . . 59.4(3) ?
    C21 N4 C19 C20 . . . . 31.9(4) ?
    C21 N4 C19 C18 . . . . -147.9(2) ?
    C15 C17 C18 C19 . . . . -1.9(4) ?
    C15 C17 C18 F1 . . . . 176.70(18) ?
    C15 C16 C9 C10 . . . . -1.1(3) ?
    C15 C16 C9 C8 . . . . 179.0(2) ?
    C7 C2 C3 C4 . . . . -1.4(3) ?
    C7 C2 C1 O2 . . . . -2.5(3) ?
    C7 C2 C1 O3 . . . . 176.9(2) ?
    C11 N2 C14 C20 . . . . -5.1(3) ?
    C11 N2 C14 C15 . . . . 175.90(19) ?
    C11 N2 C10 C9 . . . . -177.3(2) ?
    C3 C2 C7 C6 . . . . 2.2(3) ?
    C3 C2 C7 O1 . . . . -177.9(2) ?
    C3 C2 C1 O2 . . . . 179.3(2) ?
    C3 C2 C1 O3 . . . . -1.3(4) ?
    C6 C5 C4 C3 . . . . 0.4(4) ?
    N1 C5 C6 C7 . . . . 178.4(2) ?
    N1 C5 C4 C3 . . . . -177.6(2) ?
    C8 C9 C10 N2 . . . . -178.2(2) ?
    C23 N5 C22 C21 . . . . -54.5(3) ?
    C23 N5 C22 C26 . . . . -176.8(2) ?
    C4 C5 C6 C7 . . . . 0.4(3) ?
    C1 C2 C7 C6 . . . . -176.1(2) ?
    C1 C2 C7 O1 . . . . 3.8(3) ?
    C1 C2 C3 C4 . . . . 176.9(2) ?
    C22 N5 C23 C24 . . . . 53.3(3) ?
    C22 N5 C23 C25 . . . . 176.3(2) ?
    O1 C7 C6 C5 . . . . 178.3(2) ?
loop_
    _geom_hbond_atom_site_label_D
    _geom_hbond_atom_site_label_H
    _geom_hbond_atom_site_label_A
    _geom_hbond_site_symmetry_A
    _geom_hbond_distance_DH
    _geom_hbond_distance_HA
    _geom_hbond_distance_DA
    _geom_hbond_angle_DHA
    O1 H1 O2 . 1.02(4) 1.60(4) 2.529(3) 149(3)
    N3 H3A O6 . 0.86 1.92 2.648(3) 142
    N3 H3A O1 4_655 0.86 2.52 2.965(3) 113
    N3 H3B F1 . 0.91(3) 2.29(3) 2.637(3) 102(2)
    O5 H5 O6 . 0.82 1.73 2.497(3) 154
    N5 H5A O2 3_556 0.99(3) 1.74(3) 2.715(3) 167(2)
    N5 H5B O3 . 0.91(3) 1.85(3) 2.754(3) 172(3)
    N1 H1B Cg6 2_546 0.95(4) 2.46(5) 3.326(3) 153(4)
_shelx_space_group_comment
;
The symmetry employed for this shelxl refinement is uniquely defined
by the following loop, which should always be used as a source of
symmetry information in preference to the above space-group names.
They are only intended as comments.
;
_shelx_estimated_absorpt_T_min     ?
_shelx_estimated_absorpt_T_max     ?
_shelx_hkl_file
;
   0   0   2 237500. 8666.47  11
   0   0  -3 3.28767 3.15403  13
   0   0   3-4.89584 10.9858  11
   0   0  -4 78829.3 2938.44  13
   0   0   4 85455.0 2958.28  11
   0   0  -5 7.48350 6.36257  13
   0   0   5 5.51405 14.0991  11
   0   0   6 34630.3 1283.91  11
   0   0  -6 33920.3 1256.40  13
   0   0  -7 8.23878 18.0368  17
   0   0   7-7.87317 23.8155  11
   0   0  -7-1.42216 8.70564  13
   0   0   8 1780.37 106.829  11
   0   0  -8 1753.15 109.217  17
   0   0  -8 1622.54 80.1379  13
   0   0  -9-6.52122 11.4819  13
   0   0   9 13.2276 8.59797  16
   0   0  -9 16.9603 23.0055  17
   0   0   9 10.4657 26.7568  11
   0   0 -10 3860.13 175.191  13
   0   0 -10 4227.42 218.974  17
   0   0  10 3814.09 165.990  16
   0   0  10 4242.54 202.441  23
   0   0 -11 7.49472 24.2412  17
   0   0  11-13.4276 27.3232  11
   0   0  11-27.9482 25.0294  23
   0   0 -11 20.6191 16.5059  13
   0   0 -12 110.816 37.5127  17
   0   0  12 98.2000 34.7492  11
   0   0  12 113.628 31.4081  23
   0   0 -12 96.7731 23.6125  13
   0   0 -13-7.41192 18.9488  13
   0   0 -13-9.66434 31.2521  17
   0   0  13 21.3429 23.0060  23
   0   0 -14 28.4686 16.5662  13
   0   0  14 17.9025 14.3420  10
   0   0 -14 21.7363 33.6574  17
   0   0  14 15.9118 22.2936  23
   0   0  15 4.87510 14.5730  10
   0   0  15-8.80083 23.2391  23
   0   0 -15-48.4157 40.7403  17
   0   0  16 18147.3 705.601  10
   0   0 -16 18837.9 717.874  14
   0   0  16 19040.9 788.248  23
   0   0 -16 18509.1 825.848  17
   0   0  16 18338.8 786.843  22
   0   0  17 11.0465 26.3041  10
   0   0 -17-115.877 84.4457  17
   0   0  17-10.3449 40.9797  23
   0   0 -17-26.7522 34.9655  14
   0   0  18 32487.5 1242.20  10
   0   0 -18 34059.7 1257.56  14
   0   0  19-25.9390 22.3652  10
   0   0 -19-20.4226 29.0510  14
   0   0  20 1782.32 94.7010  10
   0   0 -20 1684.69 103.972  14
   0   0  21 5.22842 18.4244  10
   0   0 -21-7.54993 25.8955  14
   0   0  22 193.056 26.7682  10
   0   0 -22 125.506 30.1295  14
   0   0  23-10.1089 16.3473  10
   0   0 -23-2.89108 19.0857  14
   0   0  24-3.29582 11.6146  10
   0   0 -24-2.32853 16.1208  14
   0   0 -25-7.98785 9.67245   9
   0   0 -25-13.8926 14.3222  14
   0   1   0 14.0065 7.46396  16
   0   1   0 96.9630 13.0011  15
   0  -1  -1 66291.8 2467.17  17
   0   1  -1 68812.2 2468.22  17
   0   1  -1 67554.8 2475.31  15
   0   1  -1 68255.0 2474.19  16
   0   1   1 67329.7 2466.44  11
   0  -1   1 67405.3 2467.16  11
   0   1   1 67894.4 2469.19  23
   0  -1  -2 28284.9 1048.74  17
   0   1  -2 29334.5 1050.13  17
   0  -1  -2 28758.9 1043.18  12
   0   1  -2 28734.6 1047.91  16
   0   1   2 28129.3 1048.19  23
   0   1   2 28209.6 1047.81  11
   0  -1   2 27397.5 1048.20  11
   0  -1   3 11904.7 485.417  11
   0   1   3 12648.1 485.134  11
   0   1  -3 13285.9 482.456  13
   0   1   3 12823.1 485.487  16
   0  -1  -3 12798.4 471.333  12
   0   1  -3 12820.3 487.100  17
   0  -1  -3 12902.1 486.307  17
   0   1   3 13076.1 484.332  23
   0   1   4 60182.7 2229.34  11
   0  -1   4 59854.9 2229.46  11
   0   1  -4 60497.7 2219.28  13
   0   1   4 59640.8 2224.39  16
   0  -1  -4 60542.0 2208.01  12
   0  -1  -4 60355.2 2230.16  17
   0   1  -4 61374.6 2231.59  17
   0   1   4 61089.1 2226.73  23
   0   1   5 7507.77 302.665  11
   0  -1   5 7293.86 302.524  11
   0  -1  -5 7533.58 294.105  13
   0   1  -5 7450.45 288.775  13
   0   1   5 7436.64 293.841  16
   0  -1  -5 7468.04 277.319  12
   0   1  -5 7271.81 304.864  17
   0  -1  -5 7300.53 303.432  17
   0   1   5 7290.55 298.038  23
   0  -1   6 7916.64 327.209  11
   0   1   6 7834.86 326.463  11
   0   1  -6 7815.72 310.014  13
   0  -1  -6 7885.16 313.536  13
   0   1   6 7864.34 314.233  16
   0  -1  -6 8100.42 298.470  12
   0  -1  -6 7557.69 327.866  17
   0   1  -6 8115.68 331.505  17
   0   1   6 7847.27 322.337  23
   0   1   7 567.681 49.7291  23
   0  -1   7 481.530 51.6411  11
   0   1   7 638.125 56.5350  11
   0   1   7 561.411 42.3150  16
   0  -1  -7 554.480 41.3436  13
   0   1  -7 518.312 53.0885  17
   0  -1  -7 516.782 53.8976  17
   0   1   8 26437.3 996.932  23
   0   1   8 26739.9 1004.38  11
   0  -1   8 26287.5 1004.00  11
   0   1   8 25774.0 979.620  16
   0  -1  -8 26107.6 977.483  13
   0   1  -8 25018.1 977.351  13
   0   1  -8 26330.0 1008.79  17
   0  -1  -8 26614.6 1009.43  17
   0   1   9 4145.25 192.252  23
   0  -1   9 3886.11 195.422  11
   0   1   9 3500.79 189.820  11
   0   1   9 3727.50 169.357  16
   0  -1  -9 3985.86 168.459  13
   0   1  -9 3603.03 168.683  13
   0  -1  -9 3918.05 201.348  17
   0   1  -9 3547.97 196.231  17
   0   1  10 6938.65 312.852  23
   0  -1  10 6828.13 317.911  11
   0   1  10 7339.50 322.039  11
   0   1  10 6598.48 285.998  16
   0  -1 -10 7456.29 287.342  13
   0   1 -10 6862.36 289.269  13
   0  -1 -10 6372.24 322.627  17
   0   1 -10 6865.52 325.173  17
   0   1  11 3781.50 198.309  23
   0  -1  11 3662.17 202.710  11
   0   1  11 3726.38 204.911  11
   0   1  11 3369.54 168.633  16
   0  -1 -11 4079.66 174.411  13
   0   1 -11 3878.97 176.960  13
   0  -1 -11 3660.09 211.949  17
   0   1 -11 3691.82 212.188  17
   0  -1 -12 618.718 53.9739  13
   0   1 -12 545.008 75.0464  17
   0  -1 -12 539.397 77.1645  17
   0  -1  12 582.201 66.3589  23
   0   1  12 614.770 71.2000  11
   0  -1  12 697.316 78.5043  11
   0  -1 -13 13.0503 19.8946  13
   0  -1  13-7.15584 20.0407  23
   0  -1 -13-9.84137 37.8791  17
   0   1 -13 48.8648 35.3339  17
   0  -1 -14 69.4863 28.0635  13
   0   1  14 112.615 20.1769  10
   0  -1  14 115.156 20.0909  10
   0  -1  14 127.885 37.5038  23
   0   1 -14 76.7034 37.0804  17
   0  -1 -14 121.461 45.0939  17
   0  -1 -15 590.929 64.0330  13
   0   1  15 710.210 85.0205  22
   0  -1  15 529.964 77.9975  22
   0  -1  15 675.321 48.1478  10
   0   1  15 631.532 46.3955  10
   0  -1  15 715.566 84.4149  23
   0  -1 -15 503.867 89.6156  17
   0   1 -15 609.644 95.2865  17
   0  -1  16 3132.84 203.698  23
   0   1  16 2659.65 194.329  22
   0  -1  16 2947.77 201.647  22
   0   1  16 3181.61 142.958  10
   0  -1  16 3288.20 144.115  10
   0   1 -16 3030.28 152.202  14
   0  -1 -16 2976.99 151.541  14
   0   1  16 3346.38 197.074  15
   0   1 -16 3077.68 232.447  17
   0  -1 -16 2804.99 224.499  17
   0  -1  17 975.263 107.997  23
   0   1  17 786.830 102.908  22
   0  -1  17 779.228 105.228  22
   0  -1 -17 828.948 69.1762  14
   0   1  17 970.641 99.8214  15
   0   1 -17 901.297 70.8615  14
   0  -1  17 1021.22 63.4060  10
   0   1  17 913.601 61.2698  10
   0   1 -18 2577.70 136.551  14
   0  -1 -18 2663.80 138.051  14
   0   1  18 2482.90 118.453   6
   0  -1  18 2554.08 125.144  10
   0   1  18 2446.81 122.611  10
   0   1  19 551.847 45.8090  10
   0  -1  19 573.767 48.6445  10
   0  -1 -19 461.105 54.6753  14
   0   1 -19 485.482 54.8039  14
   0   1  20 209.734 29.3692  10
   0  -1  20 145.917 27.2313  10
   0   1 -20 214.715 39.0151  14
   0  -1 -20 220.339 37.0146  14
   0  -1  21-7.57152 18.1234  10
   0   1  21-36.7107 19.1397  10
   0   1 -21-40.0752 25.4691  14
   0  -1 -21-25.7036 27.6529  14
   0   1  22 54.6456 17.3510  10
   0  -1  22 58.6084 18.3724  10
   0  -1 -22 94.5485 25.5704  14
   0   1 -22 64.7803 23.3419  14
   0   1 -23 39.2101 18.0263   9
   0   1  23 7.45652 13.4969  10
   0  -1  23 30.7517 14.5922  10
   0  -1 -23 10.9742 18.6579  14
   0   1 -23 10.9039 19.2244  14
   0   1 -24 97.2134 17.8504   9
   0   1  24 75.0490 15.0848  10
   0  -1  24 83.5909 15.4742  10
   0   1 -24 53.9158 16.9507  14
   0  -1 -24 69.3990 19.0852  14
   0  -1 -25 4.66820 10.8726  14
   0   1 -25-1.56146 10.3095  14
   0  -1  25-11.4266 10.6158  10
   0   1  25-8.83185 9.61525  10
   0   1 -25-4.62886 9.44781   9
   0   2   0 999999. 36350.2  16
   0   2   0 993648. 36351.4  15
   0   2   1 13512.8 524.407  15
   0   2  -1 13359.2 519.193  16
   0   2   1 13818.5 523.434  16
   0   2  -1 12876.0 519.646  15
   0   2   1 13693.0 504.099  23
   0   2  -2 63215.2 2259.81  16
   0   2   2 62277.8 2268.52  15
   0   2   2 61993.9 2266.91  16
   0   2  -2 59720.3 2244.87  17
   0  -2  -2 61048.1 2252.11  12
   0   2   2 63744.5 2249.42  23
   0  -2   2 61399.8 2241.91  22
   0   2   2 60371.8 2239.64  22
   0  -2  -3 55652.4 2063.92  12
   0   2  -3 55313.3 2068.37  17
   0  -2  -3 57379.2 2068.01  17
   0   2   3 55636.8 2085.55  15
   0   2   3 56946.9 2069.19  23
   0   2   4 2484.99 119.560  16
   0  -2  -4 2217.04 95.4500  12
   0   2  -4 2270.62 109.645  17
   0  -2  -4 2226.87 108.663  17
   0  -2   4 2370.91 107.758  11
   0   2   4 2409.56 109.317  23
   0   2   4 2305.00 118.527  15
   0  -2  -5 2809.65 127.720  17
   0   2  -5 2613.86 126.143  17
   0  -2  -5 2408.38 101.463  12
   0   2   5 2610.15 129.741  16
   0  -2  -5 2387.22 128.259  13
   0  -2   5 2795.09 124.942  11
   0   2   5 2600.07 120.678  11
   0   2   5 2501.55 121.600  23
   0   2   6 34647.8 1296.06  16
   0  -2  -6 33644.9 1260.88  12
   0   2   6 35704.5 1292.89  23
   0  -2   6 35839.1 1294.49  11
   0   2   6 34706.5 1290.33  11
   0   2  -6 34294.6 1298.03  17
   0  -2  -6 34665.1 1298.14  17
   0   2  -7 22955.2 926.839  17
   0  -2  -7 23806.2 928.269  17
   0   2   7 24656.1 922.107  23
   0   2   7 23421.2 918.734  11
   0  -2   7 24531.0 923.783  11
   0   2   7 24830.5 927.711  15
   0   2   7 23889.1 920.891  16
   0   2  -8 5.26030 19.0446  17
   0  -2  -8 5.25234 20.8260  17
   0  -2  -8 11.1767 16.7090  13
   0   2   8 65.6809 23.8553  11
   0  -2   8 37.0287 23.6871  11
   0   2   8 35.1807 19.2809  23
   0   2   8 4.71872 17.0895  15
   0   2  -9 2037.81 130.258  17
   0  -2  -9 2071.23 132.118  17
   0  -2  -9 2008.11 111.791  13
   0   2   9 1957.46 115.501  16
   0   2   9 2030.51 122.890  23
   0  -2   9 2080.83 126.328  11
   0   2   9 1951.28 121.852  15
   0   2  10 1675.90 112.621  15
   0   2  10 1767.57 115.163  23
   0  -2 -10 1483.59 116.591  17
   0   2 -10 1492.46 116.471  17
   0   2  10 1669.98 103.100  16
   0  -2 -10 1512.98 95.0010  13
   0   2  11 481.356 58.3424  15
   0   2 -11 343.065 60.5126  17
   0  -2 -11 280.498 56.4724  17
   0   2  11 475.025 60.7558  23
   0  -2  11 458.992 53.0711  23
   0  -2 -11 418.256 45.5675  13
   0   2  11 405.735 46.7093  16
   0  -2  12 6.27326 17.5724  23
   0   2  12 7.31623 23.6619  23
   0  -2 -12-27.1803 39.6716  17
   0   2 -12-45.0926 40.3769  17
   0  -2 -12 30.3301 16.6812  13
   0   2  12 19.4890 15.0897  16
   0  -2 -13 274.332 41.4838  13
   0   2  13 203.644 46.5285  23
   0   2  13 292.211 49.2883  22
   0  -2  13 189.253 43.3717  22
   0  -2  13 195.687 41.7527  23
   0   2  13 285.508 49.7006  15
   0   2 -13 314.342 59.8142  17
   0  -2 -13 264.654 56.9514  17
   0  -2  13 262.845 26.7663  10
   0   2  14 98.5999 38.5336  23
   0   2  14 86.4359 36.8735  22
   0  -2  14 116.233 34.1415  23
   0  -2  14 100.181 39.9200  22
   0   2 -14 67.7480 48.4524  17
   0  -2 -14 11.3169 51.8944  17
   0   2  14 118.816 39.7951  15
   0   2  14 121.908 20.7432  10
   0  -2  14 115.354 21.9529  10
   0  -2 -14 126.345 32.8194  13
   0   2 -15 2150.94 186.803  17
   0  -2 -15 2051.46 182.792  17
   0   2  15 2630.76 181.649  23
   0  -2  15 2498.11 170.811  23
   0   2 -15 2511.27 128.400  14
   0  -2 -15 2439.02 128.003  14
   0   2  15 2868.75 182.869  15
   0  -2 -15 2493.20 151.184  13
   0   2  15 2529.06 118.362  10
   0  -2  15 2719.71 121.342  10
   0  -2  15 2590.96 177.187  22
   0   2  15 2543.49 171.956  22
   0  -2 -16 5059.56 328.817  17
   0   2 -16 5432.60 334.615  17
   0  -2  16 5137.59 295.796  23
   0   2  16 5838.62 317.243  23
   0   2 -16 5974.89 250.999  14
   0  -2 -16 5675.52 249.705  14
   0   2  16 5662.07 307.482  15
   0  -2 -16 4932.81 274.418  13
   0  -2  16 6097.37 240.285  10
   0   2  16 5870.22 238.035  10
   0   2  16 5675.98 304.560  22
   0  -2  16 5949.12 312.643  22
   0   2  17 117.857 25.4772   6
   0   2  17 22.3601 24.4858  10
   0  -2  17 23.6817 25.2194  10
   0   2 -17 29.8022 30.1580  14
   0  -2 -17 22.3020 30.8809  14
   0   2  18 4219.58 177.032  10
   0  -2  18 4167.96 178.253  10
   0   2 -18 3817.50 188.282  14
   0  -2 -18 3767.65 187.323  14
   0   2  18 3921.72 174.716   6
   0   2  19 188.964 28.9223   6
   0   2  19 183.273 28.3142  10
   0  -2  19 239.335 32.1216  10
   0  -2 -19 255.921 38.8491  14
   0   2 -19 213.601 36.9878  14
   0   2  20 2980.45 133.458  10
   0  -2  20 3136.30 136.595  10
   0   2  20 2964.52 132.169   6
   0  -2 -20 2624.30 141.625  14
   0   2 -20 2716.49 143.287  14
   0   2  21 115.333 21.7043  10
   0  -2  21 93.9688 21.6240  10
   0   2  21 104.648 19.4217   6
   0   2 -21 76.9220 24.0395  14
   0  -2 -21 78.5555 24.6499  14
   0   2 -21 154.832 27.4885   9
   0   2  22 157.549 22.0895  10
   0  -2  22 172.602 23.4616  10
   0   2  22 178.233 20.6949   6
   0   2 -22 232.665 28.4519   9
   0   2 -22 98.7297 23.9442  14
   0  -2 -22 162.907 26.9399  14
   0   2 -23 30.8750 16.3745  14
   0  -2 -23 14.8667 15.5204  14
   0   2 -23 33.8203 15.3591   9
   0  -2  23 34.9151 13.8589  10
   0   2 -24 59.4984 14.5299   9
   0  -2  24 48.7842 12.5913  10
   0  -2 -24 65.3900 14.1350  14
   0   3   0-3.96044 18.1120  15
   0   3   0 3.78439 17.3068  16
   0   3   1 8.38733 18.7911  15
   0   3  -1 37.9899 20.6936  15
   0   3  -1 39.6967 18.1586  16
   0   3   1 7.95489 17.8240  16
   0   3  -2 1951.25 106.313  16
   0   3   2 1968.11 113.981  15
   0   3   2 1881.66 110.813  16
   0   3   2 1815.48 85.5487  23
   0  -3  -2 2008.73 98.7196  12
   0   3   3 2957.04 161.804  16
   0   3   3 3317.92 167.363  15
   0  -3  -3 3326.58 143.401  12
   0   3   3 3193.61 138.661  23
   0   3  -4 23.3996 12.4905  21
   0   3   4 49.2031 13.7803  23
   0   3   4 59.6868 23.2872  15
   0  -3  -4 85.6667 14.7675  12
   0   3   5 304.534 32.7337  23
   0   3   5 227.771 22.0721  22
   0  -3  -5 230.568 21.2570  12
   0   3   5 259.572 40.8464  15
   0  -3  -5 236.533 40.8412  13
   0   3   5 258.249 39.7924  16
   0   3   6 15718.3 615.254  16
   0   3  -6 15342.4 597.628  17
   0  -3  -6 15698.2 617.191  13
   0   3   6 14574.1 578.705  22
   0   3   6 15183.2 593.318  23
   0   3   7 2763.66 156.337  16
   0   3  -7 2644.46 148.397  17
   0   3   7 2777.82 143.775  23
   0   3   7 2791.24 134.529  22
   0  -3  -7 3155.07 162.920  13
   0   3   8 1962.38 125.969  16
   0   3  -8 2069.00 127.404  17
   0   3   8 2076.99 134.563  15
   0   3   8 1893.11 116.138  23
   0   3   8 1964.32 108.901  22
   0   3   9 9634.90 418.172  16
   0   3  -9 9117.80 420.106  17
   0   3   9 9963.92 433.390  15
   0   3   9 10041.3 413.790  23
   0   3   9 9417.34 398.912  22
   0   3  10 809.295 76.4104  23
   0   3  10 782.186 82.9847  15
   0   3 -10 693.719 80.5449  17
   0   3  10 876.782 79.7155  16
   0  -3 -10 863.890 76.7848  13
   0   3  10 752.982 69.8658  22
   0   3  11 46.3376 14.7402   2
   0   3  11 17.9616 13.7746   3
   0   3 -11 27.6926 13.9692   1
   0   3  11 41.2786 24.3990  15
   0   3 -11-8.37605 32.2601  17
   0   3  11 44.5494 22.2601  16
   0  -3 -11 74.2308 25.0291  13
   0   3  11 33.2876 24.0984  23
   0   3  12 381.521 32.0428   2
   0   3  12 366.617 51.3490  16
   0   3 -12 437.730 35.4817   1
   0   3 -12 207.342 57.9556  17
   0   3  12 363.488 63.4105  15
   0   3  12 443.697 60.5316  23
   0   3  12 201.057 45.5782  22
   0  -3 -12 377.787 50.9821  13
   0   3  12 432.567 34.0911   3
   0   3  13 73.3131 33.2912  23
   0   3  13 67.0453 33.5980  15
   0  -3 -13 126.359 30.9217  13
   0   3 -13 79.8457 18.6027   1
   0   3  14 1655.80 90.0084   6
   0   3  14 1627.35 143.445  15
   0  -3 -14 1738.21 120.667  13
   0   3 -14 1838.64 90.5977   1
   0   3  14 1549.31 131.539  23
   0  -3 -15 400.537 58.8589  13
   0   3  15 277.445 58.6625  23
   0   3  15 374.087 37.8773   6
   0   3 -15 360.037 34.5030   1
   0   3  16 6626.99 258.277  10
   0   3  16 6224.70 262.122   6
   0   3 -16 5744.44 265.835  14
   0   3 -16 6565.16 260.142   1
   0   3  17 803.335 55.9473   6
   0   3  17 795.401 51.4890  10
   0   3 -17 679.343 57.6683  14
   0   3  18 2.19523 21.4065  10
   0   3  18 36.2402 20.0849   6
   0   3 -18 29.1236 23.7960  14
   0   3 -19 946.995 67.6979  14
   0   3  19 1157.80 66.2891   6
   0   3  20 323.226 32.0712   6
   0   3 -21 30.0951 19.1505   9
   0   3  21 35.2968 15.9400   6
   0   3 -22 39.2045 16.0042   9
   0   3  22 25.4641 12.3201   6
   0   3 -23 123.718 18.0489   9
   0   3  23 91.1981 13.0348   6
   0   4   0 1401.59 102.894  15
   0   4   0 1604.91 106.184  16
   0  -4   0 1398.36 96.4181  12
   0   4   1 12776.4 530.709  16
   0   4   1 13023.1 534.342  15
   0   4  -1 12722.6 526.330  16
   0  -4  -1 12515.3 513.079  12
   0   4   2 4131.98 214.885  15
   0   4   2 4358.76 214.811  16
   0  -4  -2 3893.30 188.648  12
   0   4   3 1393.45 110.276  15
   0   4   3 1487.56 109.592  16
   0  -4  -3 1495.76 87.0401  12
   0   4   4 202.456 44.3882  15
   0  -4  -4 218.002 40.3104  13
   0   4   5 854.758 86.0063  15
   0  -4  -5 887.453 81.8106  13
   0   4   6 642.452 78.2382  15
   0   4   6 629.102 71.0126  16
   0  -4  -6 673.677 72.4517  13
   0  -4  -7 520.613 64.7248  13
   0   4   7 551.141 72.9959  15
   0   4   7 470.596 63.0352  16
   0   4   8 5155.63 256.148  16
   0   4   8 4656.12 194.998   6
   0   4  -8 4435.15 202.758   9
   0   4   8 4607.83 194.362   2
   0  -4  -8 4598.27 243.382  13
   0   4   8 4806.13 195.208   3
   0   4  -8 4837.39 196.659   1
   0   4  -9 1013.10 60.7650   1
   0   4   9 988.719 58.3541   2
   0   4   9 1008.51 60.4572   6
   0  -4  -9 1204.54 98.2776  13
   0   4   9 1039.43 97.7196  16
   0   4   9 1032.48 59.0963   3
   0   4  10 23.2662 15.0493   6
   0   4 -10 4.79364 13.7945   1
   0   4  10-9.90035 29.2267  15
   0   4  10 2.06103 14.7802   3
   0   4  10 8.03809 21.2246  16
   0   4  10 2.04565 13.3694   2
   0   4  11 145.459 45.7775  15
   0   4 -11 99.4333 20.9214  24
   0   4 -11 180.679 25.7403   1
   0   4  11 156.120 25.7453   6
   0   4  11 155.260 39.9639  16
   0   4 -12 1807.28 93.5852   1
   0  -4 -12 1703.76 127.155  13
   0   4  12 1846.54 94.5084   6
   0   4  12 1620.42 129.823  16
   0   4  12 1756.13 150.101  15
   0   4 -13 688.102 51.0891   1
   0   4  13 581.559 50.0212   6
   0   4  13 762.600 50.1852   2
   0   4  13 729.889 49.5324   3
   0   4 -14 21.6121 18.7192   1
   0   4 -15 2361.24 116.082   1
   0   4 -16 10.1731 16.9553   1
   0   4  16-19.7822 22.6941   6
   0   4 -17 25.9554 15.6128   1
   0   4  17 37.9881 22.9628   6
   0   4  18 479.939 42.2198   6
   0   4 -18 476.827 37.5564   1
   0   4  19 1944.38 96.6060   6
   0   4  20 1053.84 59.3318   6
   0   4  20 990.392 58.2935   7
   0   4  21-14.2828 12.9996   6
   0   4 -21 19.3939 15.3198   9
   0   4  21 1.67433 11.9034   7
   0   4  22 36.0925 11.5296   6
   0   4 -22 48.1303 12.8444   9
   0   4  22 27.6545 11.2777   7
   0  -5   0-11.5135 18.6166  12
   0   5   0 4.61249 11.9878   3
   0   5   0 34.7843 12.1762   1
   0   5   0-9.13880 12.7976   2
   0   5   0-2.49693 15.2855   9
   0  -5  -1 178.596 33.6891  12
   0  -5   1 258.412 42.8288  12
   0   5  -1 207.752 22.0873   1
   0   5   1 247.875 28.2346   9
   0   5  -1 197.859 26.5217   9
   0   5   1 205.802 45.0278  16
   0   5   1 174.241 24.4407   2
   0   5   1 173.610 24.4669   3
   0   5   2 577.668 42.2641   3
   0   5  -2 471.829 36.3712   1
   0  -5  -2 560.774 68.6685  13
   0  -5   2 582.033 65.5563  12
   0   5   2 553.713 68.9932  16
   0   5   2 711.437 79.7594  15
   0   5  -2 526.767 43.2529   9
   0   5   2 594.793 42.3244   2
   0   5   3 26.0294 28.0969  15
   0   5   3 36.3732 14.9295   2
   0   5   3 98.7400 33.5145  16
   0   5  -3 48.4930 15.0057   1
   0   5   3 34.4287 14.9190   3
   0  -5  -3 53.0763 31.6893  13
   0   5  -3 42.4727 16.1283   9
   0  -5   3 20.1483 25.8927  12
   0   5   4 72.4643 38.0672  15
   0   5   4 113.652 20.1580   2
   0  -5  -4 193.264 42.9169  13
   0   5   4 114.718 20.3382   3
   0  -5   4 97.1731 32.0424  12
   0   5  -4 140.070 20.5265   1
   0   5   4 119.904 40.2140  16
   0   5  -4 118.155 23.0727   9
   0   5  -5 14.2828 13.8816   9
   0   5   5 24.9937 13.7717   2
   0   5  -5 36.5335 18.4106  24
   0   5   5 38.9616 14.6914   3
   0   5   5 19.0420 26.6769  15
   0   5  -5 8.48700 13.0152   1
   0  -5  -5 39.2450 27.4282  13
   0   5   6 942.487 101.102  16
   0   5   6 1174.55 115.597  15
   0   5  -6 1072.19 54.1334  18
   0   5  -6 1012.92 66.4259   9
   0   5   6 1010.61 60.7332   2
   0  -5  -6 1008.60 96.2507  13
   0   5   6 1106.10 60.0538   6
   0   5  -6 1049.72 64.8453  24
   0   5   6 949.192 60.0583   3
   0   5  -6 980.629 59.8746   1
   0   5  -6 1074.42 62.5317  25
   0   5   7 632.208 80.9432  16
   0   5   7 499.387 39.0259  18
   0   5  -7 628.480 37.5400  18
   0   5  -7 622.838 51.0099   9
   0   5   7 633.868 44.7445   2
   0  -5  -7 581.634 72.4010  13
   0   5   7 545.913 41.5659   6
   0   5  -7 634.266 48.1672  24
   0   5   7 624.157 44.7632   3
   0   5   7 751.842 94.0966  15
   0   5  -7 573.033 43.6920   1
   0   5  -7 588.959 42.8654  25
   0   5   7 464.448 36.5863  25
   0   5   7 650.292 38.6671  24
   0   5  -8 700.291 55.7761   9
   0   5   8 660.584 47.1771   2
   0   5   8 645.697 90.3854  15
   0   5   8 607.755 45.6773   6
   0   5   8 655.860 85.4497  16
   0   5   8 690.577 48.5266   3
   0   5  -8 589.963 48.7282  24
   0   5  -8 781.693 42.6050  18
   0   5   8 556.065 43.6089  18
   0  -5  -8 613.132 74.5866  13
   0   5  -8 674.448 46.4295  25
   0   5   8 826.839 43.1037  24
   0   5   9 2181.21 102.941   2
   0  -5  -9 1767.67 137.863  13
   0   5   9 1812.51 98.9895  18
   0   5   9 2232.16 104.164   6
   0   5  -9 2066.40 103.288   1
   0   5   9 2251.83 103.875   3
   0   5   9 2020.19 157.241  16
   0   5  -9 2138.61 115.289   9
   0   5  -9 2127.34 107.001  24
   0   5  10 24.7482 15.6988  18
   0   5 -10 8.30473 16.1672  24
   0   5  10 9.50683 14.7488   7
   0   5  10 32.2808 17.2182   6
   0   5 -10 27.6275 23.6111   9
   0   5  10 52.7332 19.2869   3
   0   5 -10 54.2264 20.3343   1
   0   5  10 27.3226 16.3549   2
   0   5 -11 240.152 30.0635   1
   0   5  11 264.369 31.1969   6
   0   5 -11 240.919 30.3612  24
   0   5  11 197.288 27.3044   7
   0   5  11 236.460 28.7206   3
   0   5  11 188.729 26.0795   2
   0   5  11 217.370 28.3100  18
   0   5 -12 639.089 49.5937   1
   0   5  12 685.662 47.7004   2
   0   5  12 689.486 48.7078   7
   0   5  12 595.091 47.9247   6
   0   5  12 691.002 47.4917   3
   0   5 -12 581.116 46.6551  24
   0   5  12 556.217 45.3988  18
   0   5 -13-2.72710 16.5023   1
   0   5  13 30.8367 16.7958   7
   0   5 -13 2.51174 13.8763  24
   0   5  13-5.20979 15.1901  18
   0   5  13 5.38477 17.2345   6
   0   5  14 125.974 24.5912   6
   0   5 -14 122.594 23.2901   1
   0   5  14 129.211 22.1499  18
   0   5  14 143.509 24.0918   7
   0   5  15-2.63401 18.5640   6
   0   5 -15-5.06319 17.5264   1
   0   5  15 6.85199 14.3027  18
   0   5  15 2.41013 15.0926   7
   0   5 -16 627.433 45.0088   1
   0   5  16 529.080 41.9668   7
   0   5  16 602.320 46.9063   6
   0   5 -17 186.153 24.3728   1
   0   5  17 161.562 22.9810   7
   0   5 -18 1020.60 54.8973   1
   0   5  18 966.004 55.5334   7
   0   5 -19 179.770 18.6813   1
   0   5  20 296.650 25.1304   6
   0   6   0 111.053 17.2518   1
   0   6   0 126.661 23.2035   3
   0   6   0 86.2711 20.5291   2
   0   6   0 77.3921 15.5681  18
   0   6   0 49.7602 21.2792  24
   0   6  -1 62.1628 15.6945   1
   0   6   1 15.7581 14.9478   2
   0   6  -1 2.58679 16.9339   2
   0   6   1 26.5020 15.8738   3
   0   6  -1 10.4419 16.5589   3
   0   6   1 15.0956 23.7418  25
   0   6  -1 28.4311 22.3982  25
   0   6   1 27.6018 20.1757  24
   0   6  -1 47.4544 13.8698  18
   0   6   1 32.9368 12.5760  18
   0   6  -2 833.259 53.2385   1
   0   6   2 935.762 59.6505   2
   0   6  -2 1057.42 66.5577   9
   0   6   2 826.449 57.9093   3
   0   6   2 938.201 58.1484  24
   0   6  -2 908.289 59.8534  25
   0   6   2 943.473 59.8077  25
   0   6   2 849.465 50.8876  18
   0   6  -2 913.611 50.4009  18
   0   6   3-9.55017 25.8919  25
   0   6  -3 79.9928 23.8241  25
   0   6  -3 71.2025 16.1925  18
   0   6   3 45.7724 14.8635  18
   0   6   3 49.1023 18.0238   2
   0   6  -3 108.826 24.2087   9
   0   6  -3 97.0440 23.0238  24
   0   6   3 68.3649 19.3254  24
   0   6  -3 59.6077 16.6307   1
   0   6   3 106.856 22.5362   3
   0   6  -4 33.2865 20.8555  25
   0   6   4 6.83049 22.1050  25
   0   6   4 13.1464 12.3026  18
   0   6  -4 51.0080 15.2948  18
   0   6   4 25.5944 17.7402   2
   0   6  -4 19.0270 16.7682   9
   0   6  -4 11.3595 18.5773  24
   0   6   4 32.4595 15.8684  24
   0   6  -4 15.9386 15.4983   1
   0   6   4 30.9412 17.0418   3
   0   6  -5 93.3955 24.2354  25
   0   6   5 86.6830 21.3452  25
   0   6  -5 112.208 18.0004  18
   0   6   5 108.144 19.0388  18
   0   6   5 105.242 23.2536   2
   0   6  -5 123.692 25.7250   9
   0   6  -5 125.764 24.7686  24
   0   6   5 136.962 20.1611  24
   0   6  -5 76.2387 18.9641   1
   0   6   5 123.549 24.3235   3
   0   6  -6 175.131 28.5787  25
   0   6   6 213.756 23.7083  24
   0   6   6 184.317 24.8783  25
   0   6   6 172.613 22.7380  18
   0   6  -6 218.115 22.8275  18
   0   6   6 167.909 26.8839   2
   0   6  -6 164.725 28.9889   9
   0   6  -6 166.938 27.3364  24
   0   6  -6 129.535 23.5590   1
   0   6   6 186.361 27.8278   3
   0   6   7 440.436 31.9650  24
   0   6   7 359.181 31.9390  25
   0   6  -7 395.393 36.7515  25
   0   6   7 337.321 31.2766  18
   0   6  -7 357.315 28.6511  18
   0   6   7 377.295 35.5609   2
   0   6  -7 397.914 43.2510   9
   0   6  -7 377.210 38.0038  24
   0   6   7 353.301 34.9793   3
   0   6  -7 336.579 33.4316   1
   0   6  -8 1123.74 65.8845   1
   0   6   8 1109.56 64.2071   6
   0   6   8 977.991 57.0801  25
   0   6  -8 1129.30 65.4136  25
   0   6   8 992.192 61.4218  18
   0   6   8 1294.62 68.3651   2
   0   6  -8 1373.89 81.0282   9
   0   6  -8 1049.56 68.6802  24
   0   6   8 1315.49 69.0605   3
   0   6  -9 10.1539 17.1862  25
   0   6   9 24.7563 15.3169   6
   0   6   9 34.4749 17.5808   2
   0   6   9 28.0722 13.5473  18
   0   6  -9 26.3491 22.7871   9
   0   6   9 6.94232 15.4489   3
   0   6  -9 30.0186 17.4840  24
   0   6  10 96.4474 20.7703   6
   0   6  10 55.9638 18.6882   2
   0   6  10 77.6943 16.9912  18
   0   6 -10 73.9731 26.8686   9
   0   6 -10 100.268 21.6735  24
   0   6  10 85.6772 20.5090   3
   0   6  11 43.4664 17.5900   6
   0   6  11 49.9052 15.0382  18
   0   6  11 55.3375 18.5852   3
   0   6  11 90.0557 19.9759   2
   0   6 -11 56.8826 18.4292  24
   0   6 -11 37.8796 16.2083   1
   0   6 -11 59.2544 26.1489   9
   0   6 -12 58.1991 20.1285   1
   0   6 -12 62.0700 17.4093  24
   0   6  12 40.0767 17.4964   6
   0   6 -13 15.6256 15.5979   1
   0   6 -13 20.4197 13.7505  24
   0   6  13-6.44606 16.0505   6
   0   6 -14 8.45324 13.9598   1
   0   6  14 24.4324 16.6866   6
   0   6 -14 13.8986 13.4822  24
   0   6  15 258.455 27.4087   6
   0   6 -15 230.532 25.8326   1
   0   6  16 298.356 28.0083   6
   0   6 -16 341.771 28.3707   1
   0   6  17 63.5540 14.5153   6
   0   6 -17 42.1990 12.0638   1
   0   6  18 54.1236 12.5340   6
   0   7   0-14.2935 14.0690  18
   0   7   0-18.8472 19.8011  24
   0   7   1 4.49639 19.4629  24
   0   7  -1-14.6146 21.0867  24
   0   7  -1-5.29038 11.6410   1
   0   7  -1-7.07761 21.3527  25
   0   7   1-2.30127 20.9388  25
   0   7   1-17.0448 16.7594   2
   0   7   1-17.1437 17.0924   3
   0   7   1 17.3791 11.5518  18
   0   7  -1 1.38559 11.7846  18
   0   7   2 161.239 25.5586  24
   0   7  -2 172.313 22.4630   1
   0   7   2 169.312 26.4263  25
   0   7  -2 190.062 29.2596  25
   0   7   2 193.564 25.8855   2
   0   7   2 155.767 23.6473   3
   0   7  -2 238.255 21.9407  18
   0   7  -3 20.1545 19.4330  24
   0   7   3 54.6545 17.8035  24
   0   7   3 45.4725 17.6655   3
   0   7   3 36.2185 20.9903  25
   0   7  -3 18.5232 21.5417  25
   0   7   3 19.3606 15.4747   2
   0   7  -3 29.7763 16.7239   1
   0   7  -3 42.3660 13.7073  18
   0   7   4 399.048 35.2339   3
   0   7  -4 370.367 38.1705  24
   0   7  -4 423.144 39.4047  25
   0   7   4 416.090 36.5827  25
   0   7   4 457.730 34.8230  24
   0   7   4 398.509 35.2087   2
   0   7  -4 402.440 34.4905   1
   0   7  -4 389.034 28.6389  18
   0   7   5 409.967 35.1756   3
   0   7  -5 353.333 32.8256   1
   0   7   5 403.002 34.3665  25
   0   7   5 541.319 35.2906  24
   0   7  -5 401.899 37.7210  25
   0   7  -5 406.409 38.7189  24
   0   7   5 381.999 34.4833   2
   0   7  -5 411.365 28.9929  18
   0   7  -6 21.7216 18.3277  24
   0   7   6 28.5293 15.3655   2
   0   7  -6 4.09566 18.6561  25
   0   7   6 54.4306 18.0589  25
   0   7   6 16.4117 15.3491   3
   0   7  -6 34.4421 20.6893   9
   0   7  -6 24.5592 13.9403   1
   0   7  -7 272.810 32.0373  24
   0   7   7 294.282 29.1221   2
   0   7   7 295.631 27.3341  25
   0   7  -7 229.647 29.8202  25
   0   7   7 380.465 32.3063   3
   0   7  -7 287.593 36.1475   9
   0   7  -7 300.732 29.0778   1
   0   7  -8-4.53833 17.4713  24
   0   7   8 5.79582 13.6204   2
   0   7  -8 11.8133 15.1967  25
   0   7   8 19.4585 15.4171   3
   0   7  -8 17.6004 13.5433   1
   0   7  -8 3.18068 18.7820   9
   0   7   9 533.568 37.2710   2
   0   7   9 483.435 36.2706   3
   0   7  -9 470.861 37.1258  24
   0   7  -9 413.309 33.3935   1
   0   7  -9 420.143 42.1636   9
   0   7 -10 17.8929 13.5852   1
   0   7 -10 18.5685 18.5098   9
   0   7 -10 17.4282 14.9208  24
   0   7 -11 26.4803 19.2458   9
   0   7 -11 22.4717 13.7197  24
   0   7 -12 197.111 28.3828   9
   0   7 -12 172.607 19.9712  24
   0   7 -13 87.1339 13.0393  24
   0   7 -13 111.660 16.3253   1
   0   7 -14 18.5324 9.80964   1
   0   7 -15 63.9844 11.2198   1
   0   8   0 66.1743 15.9022  24
   0   8  -1 215.527 23.1639  24
   0   8   1 241.943 23.6802  24
   0   8  -2 225.398 24.9138  25
   0   8   2 271.999 25.1986  25
   0   8   2 234.287 22.3830  24
   0   8  -3 241.474 25.9275  25
   0   8   3 310.288 26.5549  25
   0   8  -4 18.2740 14.0822  24
   0   8  -4 25.3995 15.4920  25
   0   8  -5 57.7889 15.2762  24
   0   8  -5 98.3834 17.2386  25
   0   8  -6 48.2338 14.7727  24
   0   8  -6 89.5522 15.9251  25
   0   8  -7 7.97196 11.4004  24
   0   8  -7 45.7591 13.5393  25
   0   8  -8 160.221 16.8474  25
   0   8  -8 192.884 18.4391   1
   0   8  -8 153.204 17.6435  24
   0   8  -9 52.0768 10.9389   1
   0   8  -9 69.9347 12.1129  24
   0   8 -10 54.9690 10.0061  24
   1   0 -26-5.85769 7.57991  14
   1   0 -25 638.244 41.8365  14
  -1   0  24 6.70465 12.1203  10
   1   0 -24-4.79636 16.1437  14
  -1   0  23 284.451 29.4023  10
   1   0 -23 277.947 35.0061  14
   1   0 -22-13.7391 23.1319  14
  -1   0  22-21.3072 18.3711  10
  -1   0  21 1518.53 81.8952  10
   1   0 -21 1355.02 89.0477  14
   1   0 -20-28.0384 31.3004  14
   1   0 -19 6184.53 282.251  14
  -1   0  19 6729.52 272.166  10
  -1   0  18-14.0592 22.5849  10
   1   0 -18-11.9189 33.3824  14
   1   0 -17 24705.4 971.659  14
  -1   0  17 26786.3 961.457  10
   1   0 -17 23531.9 1081.41  17
  -1   0  17 24114.0 1039.98  23
  -1   0  16 9.53886 28.1733  23
  -1   0  16-19.4210 42.5273  22
   1   0 -16-26.3687 56.4078  17
   1   0 -16-42.2104 28.2614  14
  -1   0  16-20.5168 19.9073  10
  -1   0  15 235.976 51.0622  23
  -1   0  15 214.529 49.4496  22
   1   0 -15 300.266 65.0099  17
  -1   0  15 242.482 28.0554  10
  -1   0  14-8.10306 29.2968  22
  -1   0  14-7.91121 23.3547  23
   1   0 -14-10.7914 34.8972  17
  -1   0  14-13.0814 15.5013  10
   1   0 -14 13.3468 14.3881  13
  -1   0  13 149.038 38.3482  23
   1   0 -13 96.6155 40.6082  17
   1   0 -13 132.932 25.1035  13
  -1   0  12-18.9304 24.9930  23
   1   0 -12 3.61922 15.8496  13
   1   0 -12-8.55025 32.9106  17
   1   0 -11 17283.0 719.314  17
  -1   0  11 17933.1 699.187  23
   1   0 -11 16976.0 668.684  13
  -1   0  10 4.89565 20.9428  23
   1   0 -10-13.0128 35.9326  17
   1   0 -10 8.40858 15.6988  13
  -1   0  10-5.78092 24.7299  11
   1   0  -9 8400.79 350.080  13
  -1   0   9 9655.97 386.301  11
   1   0  -9 9368.42 390.708  17
  -1   0   9 9060.65 372.812  23
  -1   0   9 8748.03 336.260  16
  -1   0   8-11.0661 17.2170  23
  -1   0   8 1.08874 5.74939  16
   1   0  -8 4.80782 24.1692  17
   1   0  -8 6.16826 12.8755  13
  -1   0   8-4.35161 18.6155  11
   1   0  -7 44347.8 1759.39  13
  -1   0   7 51209.5 1788.86  11
   1   0  -7 50616.6 1792.09  17
  -1   0   7 49332.4 1779.80  23
  -1   0   7 47892.5 1751.75  16
  -1   0   6 2.64504 12.8302  23
  -1   0   6 2.43251 4.78752  16
  -1   0   6-6.22019 18.8155  11
   1   0  -6 1.40055 10.4595  13
  -1   0   5 15185.2 584.513  11
  -1   0   5 14883.8 561.281  16
  -1   0   5 14466.8 578.955  23
   1   0  -5 16237.4 568.678  13
  -1   0   4-3.39309 9.23551  23
  -1   0   4 7.73953 3.91263  16
  -1   0   4-3.98765 12.8957  11
   1   0  -4-0.92014 6.76457  13
  -1   0   3 140860. 5129.31  23
  -1   0   3 140505. 5117.80  16
  -1   0   3 139060. 5132.27  11
  -1   0   2-0.87539 4.47599  23
  -1   0   2-0.90085 4.60617  22
  -1   0   1 50562.6 1838.06  22
  -1   0   1 51762.6 1837.74  23
   1   0  -1 48804.1 1836.43  13
  -1   0   0 5.76546 2.49290  23
   1   0   1 132352. 4696.97  11
  -1   0  -1 127201. 4689.62  12
   1   0   2 5.66347 7.59331  11
  -1   0  -2 2.18362 3.18400  12
  -1   0  -3 47812.5 1812.79  13
   1   0   3 51581.4 1829.50  11
  -1   0  -3 50884.5 1814.81  12
  -1   0  -4 1.55981 4.66331  13
   1   0   4-2.49547 12.7599  11
  -1   0  -4 11.0703 7.08576  12
   1   0   5 1811.37 98.4904  11
  -1   0  -5 1822.98 76.8890  13
  -1   0  -6 3.66594 13.6892  17
   1   0   6-10.9049 23.7531  11
  -1   0  -6 7.37074 6.52128  13
  -1   0  -7 709.551 61.4952  17
   1   0   7 586.141 58.0317  11
  -1   0  -7 689.352 38.1180  13
  -1   0  -8 20.2167 18.8724  17
   1   0   8-4.91146 23.3783  11
  -1   0  -8-1.54146 9.21402  13
  -1   0  -9 3516.17 194.590  17
   1   0   9 3917.54 197.635  11
  -1   0  -9 3730.53 157.723  13
  -1   0 -10-2.31066 12.3910  13
   1   0  10 12.6398 25.7160  11
  -1   0 -10-6.70231 24.2317  17
  -1   0 -11 7626.33 326.246  13
   1   0  11 8160.63 324.535  16
   1   0  11 9020.27 381.766  11
  -1   0 -11 8560.62 383.813  17
  -1   0 -12 15.2216 16.0773  13
   1   0  12-6.47994 20.9554  23
  -1   0 -12 34.8366 28.1639  17
   1   0  12-7.87783 26.5158  11
  -1   0 -13 18684.7 760.312  17
  -1   0 -13 17077.6 681.540  13
   1   0  13 17813.1 744.830  11
   1   0  13 17912.0 727.652  23
   1   0  14-9.66599 28.5346  11
   1   0  14-8.06546 24.9720  23
  -1   0 -14-11.0976 31.0794  17
   1   0  14-2.31894 12.0542  10
   1   0  15 2978.30 134.242  10
  -1   0 -15 3069.29 218.037  17
  -1   0 -16 3.61048 26.3263  14
  -1   0 -16 13.6254 45.8618  17
   1   0  16 9.75565 34.0770  23
   1   0  16-32.3661 21.5156  10
  -1   0 -17 31613.7 1219.54  14
   1   0  17 32823.0 1208.25  10
   1   0  17 31487.1 1294.14  23
   1   0  18-20.3539 26.7410  10
  -1   0 -18-12.1050 32.6267  14
   1   0  19 9310.06 369.777  10
  -1   0 -19 8997.27 381.800  14
  -1   0 -20-19.9137 22.9218  14
   1   0  20-2.79774 19.7215  10
  -1   0 -21 186.008 34.4081  14
   1   0  21 325.710 34.7084  10
   1   0  22-2.32155 16.6510  10
  -1   0 -22-23.2001 24.1673  14
   1   0  23 166.191 22.8865  10
  -1   0 -23 162.442 27.9478  14
   1   0  24-8.00001 11.7638  10
  -1   0 -24-6.70087 15.6058  14
  -1   0 -25 218.627 22.4958  14
  -1   0 -25 203.473 20.6445   9
   1  -1 -25 17.8392 12.2245  14
   1   1 -25 3.24594 10.7347  14
  -1   1  25 20.3607 9.92899  10
  -1  -1  25 32.8418 10.7497  10
   1  -1 -24 8.95665 14.9275  14
   1   1 -24 6.66363 14.5145  14
  -1   1  24-7.61475 11.2842  10
  -1  -1  24-1.57632 11.1096  10
   1   1 -23 2.78676 18.0239  14
   1  -1 -23-16.8958 20.0202  14
  -1   1  23 11.3107 13.4028  10
  -1  -1  23-13.6241 13.9565  10
   1   1 -22 3.28536 20.5734  14
   1  -1 -22-6.64085 19.3572  14
  -1   1  22-4.39201 14.9241  10
  -1  -1  22 2.26864 15.4177  10
   1   1 -21 36.6779 27.4252  14
   1  -1 -21 11.1150 24.7373  14
  -1  -1  21 52.9062 19.5834  10
  -1   1  21 39.0874 19.3990  10
   1   1 -20 269.696 40.5075  14
   1  -1 -20 236.755 39.1762  14
  -1   1  20 271.427 32.8916  10
  -1  -1  20 292.974 34.6158  10
   1   1 -19 4889.79 230.996  14
   1  -1 -19 4696.47 230.654  14
  -1   1  19 5333.35 220.125  10
  -1  -1  19 5426.60 221.333  10
  -1   1  18 278.957 35.1737  10
  -1  -1  18 294.225 36.8816  10
   1  -1 -18 293.731 44.6758  14
   1   1 -18 318.677 43.3810  14
  -1  -1  17 7185.72 383.689  23
  -1   1  17 7804.22 307.697   6
  -1  -1  17 7930.80 313.506  10
  -1   1  17 7695.16 311.858  10
   1   1 -17 7695.73 325.177  14
   1  -1 -17 7677.03 325.977  14
  -1  -1  17 7551.82 388.067  22
  -1   1  17 7278.58 383.547  22
   1  -1 -16 1104.28 91.8032  13
  -1  -1  16 906.249 101.425  23
  -1   1  16 1119.21 61.9821   6
   1   1 -16 964.706 121.764  17
   1  -1 -16 1024.89 127.496  17
  -1   1  16 832.451 99.4812  22
  -1  -1  16 978.019 105.491  22
   1   1 -16 960.308 70.7335  14
   1  -1 -16 1082.60 74.5811  14
  -1   1  16 834.355 89.6627  15
  -1  -1  16 1103.70 65.7299  10
  -1   1  16 1128.16 65.4266  10
  -1  -1  15 1066.78 100.869  23
  -1   1  15 849.069 84.1528  15
   1   1 -15 856.973 107.686  17
   1  -1 -15 814.489 107.800  17
  -1   1  15 838.021 54.3187  10
  -1  -1  15 854.969 54.6472  10
   1  -1 -15 789.988 75.8828  13
  -1   1  15 763.765 92.4477  22
  -1  -1  15 734.080 89.1799  22
  -1   1  14 26.6938 18.6890  15
   1  -1 -14-21.9127 32.3430  17
   1   1 -14-21.7593 26.8706  17
  -1  -1  14 8.03281 22.4959  22
  -1   1  14-7.91231 23.3571  22
  -1  -1  14-7.84983 23.1726  23
  -1  -1  14 6.42904 12.6523  10
  -1   1  14 2.12009 12.6725  10
   1  -1 -14 5.30889 24.2786  13
  -1   1  13 1263.61 105.210  22
  -1  -1  13 1292.70 108.118  22
   1  -1 -13 1235.90 88.8277  13
   1   1 -13 1167.96 114.688  17
   1  -1 -13 1028.87 109.769  17
  -1  -1  13 1365.19 106.443  23
   1  -1 -12 1459.01 89.2103  13
   1   1 -12 1359.08 90.4921  13
   1  -1 -12 1199.27 115.850  17
  -1  -1  12 1311.30 101.252  23
   1  -1 -11 14743.1 619.967  17
   1   1 -11 14421.6 617.969  17
   1  -1 -11 15208.5 574.454  13
   1   1 -11 15092.1 580.963  13
  -1   1  11 14062.7 563.610  16
  -1  -1  11 14129.8 595.051  23
   1   1 -10 5510.26 284.414  17
   1  -1 -10 5658.31 285.775  17
   1  -1 -10 6442.78 252.899  13
   1   1 -10 5935.92 256.134  13
  -1   1  10 5735.52 245.774  16
  -1  -1  10 5793.28 267.470  23
   1   1  -9 83111.1 3143.54  17
   1  -1  -9 84599.4 3144.55  17
  -1  -1   9 83038.3 3125.46  23
   1   1  -9 84032.1 3114.19  13
   1  -1  -9 87360.0 3107.81  13
  -1   1   9 83198.6 3105.70  16
  -1   1   8 5912.58 263.777  11
  -1  -1   8 5954.18 263.970  11
   1  -1  -8 5989.84 242.252  13
   1   1  -8 5901.11 247.845  13
   1  -1  -8 6146.56 271.398  17
   1   1  -8 5631.13 266.991  17
  -1   1   8 5707.83 241.900  16
   1  -1  -7 45073.3 1691.67  17
   1   1  -7 45161.9 1692.10  17
  -1  -1   7 44285.4 1685.98  11
  -1   1   7 46541.7 1687.84  11
  -1   1   7 45527.3 1668.57  16
   1   1  -7 46923.5 1674.10  13
   1  -1  -7 44800.8 1667.03  13
  -1   1   7 41707.0 1679.87  23
  -1   1   6 18.5496 15.5545  11
  -1  -1   6 21.7930 17.4490  11
  -1   1   6 20.4498 14.6996  23
   1   1  -6 24.5855 12.3595  13
   1  -1  -6 15.5132 9.42719  13
   1   1  -6 6.93619 16.8342  17
  -1   1   6 20.4703 10.9954  16
   1  -1  -6 3.44656 16.7298  17
  -1   1   5 26723.9 1006.44  16
   1   1  -5 25599.1 1017.28  17
   1  -1  -5 27021.1 1017.83  17
  -1  -1   5 27019.9 1014.88  11
  -1   1   5 27264.1 1015.14  11
   1   1  -5 27365.2 1007.80  13
  -1   1   5 27928.3 1014.49  23
  -1   1   4 9694.29 368.932  15
  -1   1   4 9669.06 365.924  16
   1  -1  -4 9442.52 370.989  17
   1   1  -4 9455.81 371.291  17
  -1   1   4 9198.35 368.356  23
   1   1  -4 9347.32 365.765  13
   1   1  -3 272.396 23.7693  13
   1  -1  -3 307.129 23.9408  13
  -1   1   3 250.457 22.3852  16
   1   1  -3 300.100 18.0444  16
  -1   1   3 248.550 23.8641  15
   1  -1  -3 259.452 12.8747  12
  -1   1   3 240.658 22.5239  23
   1  -1  -3 318.892 25.3538  17
   1   1  -3 274.408 24.0171  17
   1   1  -2 20471.5 762.016  17
   1  -1  -2 21041.8 761.814  17
   1   1  -2 19942.4 759.917  16
  -1   1   2 20933.8 759.498  22
  -1  -1   2 20555.7 760.054  22
  -1   1   2 20949.0 763.643  23
   1  -1  -2 19722.2 763.794  13
   1   1  -2 20780.5 769.592  13
   1   1  -1 4711.71 185.065  16
   1   1  -1 4660.93 184.474  15
   1   1  -1 4811.59 180.255  17
   1  -1  -1 4783.35 179.847  17
  -1   1   1 4636.18 178.626  22
  -1  -1   1 4766.62 179.300  22
  -1   1   1 4607.12 183.291  23
   1   1  -1 4716.46 179.520  11
   1  -1  -1 4813.83 179.717  11
  -1  -1   0 14564.0 553.790  21
  -1   1   0 15286.9 554.759  21
   1   1   0 15613.4 562.890  16
   1   1   0 15400.4 561.955  15
   1  -1   0 14272.5 552.423  17
   1   1   0 14658.0 552.299  17
  -1   1   0 16312.0 559.244  23
   1  -1   0 15645.7 555.659  11
   1   1   0 14967.8 554.913  11
  -1  -1   0 15576.3 560.711  12
   1   1   1 187048. 6716.09  15
   1   1   1 182923. 6710.67  11
   1  -1   1 185889. 6711.73  11
  -1  -1  -1 180753. 6711.04  12
  -1  -1  -1 188715. 6712.67  21
  -1   1  -1 179144. 6712.79  21
  -1  -1  -2 6868.07 258.356  17
  -1   1  -2 7036.05 259.251  17
   1   1   2 6505.36 257.476  11
   1  -1   2 6644.25 258.346  11
  -1  -1  -2 6375.83 250.061  12
  -1  -1  -3 38144.0 1408.02  17
  -1   1  -3 39227.8 1409.89  17
   1   1   3 37357.1 1407.98  11
   1  -1   3 37105.2 1408.31  11
  -1  -1  -3 38134.5 1392.92  12
  -1   1  -4 15203.1 536.858  13
  -1  -1  -4 13902.5 552.979  17
  -1   1  -4 13717.1 554.237  17
   1   1   4 13594.2 552.083  11
   1  -1   4 13902.2 553.925  11
  -1  -1  -4 14551.7 532.801  12
  -1  -1  -5 62847.3 2425.78  13
  -1   1  -5 63389.2 2412.93  13
  -1  -1  -5 70324.1 2411.13  12
  -1  -1  -5 65266.2 2436.98  17
  -1   1  -5 65488.5 2439.41  17
   1   1   5 65633.1 2437.30  11
   1  -1   5 63607.5 2436.40  11
  -1  -1  -6 55.2176 14.6766  13
  -1   1  -6 42.0307 9.58723  13
   1   1   6 79.1055 16.5414  16
  -1  -1  -6 43.0167 8.55820  12
  -1   1  -6 64.2395 22.1022  17
  -1  -1  -6 73.4686 22.5579  17
   1   1   6 46.0000 20.4409  11
   1  -1   6 35.8524 19.0173  11
  -1   1  -7 1839.11 86.9532  13
  -1  -1  -7 1858.87 95.0526  13
   1   1   7 2026.50 98.3289  16
  -1  -1  -7 1883.40 84.0470  12
  -1  -1  -7 1910.67 112.227  17
   1  -1   7 1661.32 107.527  11
   1   1   7 1835.41 109.847  11
  -1  -1  -8 18264.7 690.770  13
  -1   1  -8 17578.0 684.055  13
   1   1   8 17825.8 694.912  16
  -1  -1  -8 19085.5 681.425  12
   1   1   8 18026.4 717.755  11
   1  -1   8 17603.7 718.205  11
  -1  -1  -8 17593.6 721.051  17
  -1   1  -8 18133.3 722.019  17
   1   1   9 7575.19 334.641  23
  -1   1  -9 7484.00 308.786  13
  -1  -1  -9 7969.34 312.815  13
   1  -1   9 7527.89 342.768  11
   1   1   9 7654.62 342.508  11
   1   1   9 8004.13 319.023  16
  -1   1  -9 7664.61 349.377  17
  -1  -1  -9 7854.16 349.293  17
   1   1  10 642.809 64.4938  23
  -1  -1 -10 878.298 55.3437  13
  -1   1 -10 692.795 50.7749  13
   1  -1  10 859.737 78.9264  11
   1   1  10 791.057 75.2628  11
   1   1  10 717.150 55.7399  16
  -1   1 -10 611.437 72.3919  17
  -1  -1 -10 677.683 75.7550  17
   1   1  11 17116.3 684.053  23
  -1  -1 -11 17128.4 649.113  13
   1   1  11 16148.0 653.237  16
  -1  -1 -11 16221.2 699.624  17
  -1   1 -11 16368.8 702.083  17
   1   1  11 17283.4 694.830  11
   1  -1  11 17386.9 695.909  11
   1   1  12 228.712 47.1883  11
   1  -1  12 93.2973 37.6617  11
   1   1  12 265.223 33.9077  16
  -1  -1 -12 170.324 28.4124  13
   1   1  12 182.838 41.5597  23
  -1  -1 -12 195.662 49.6120  17
  -1   1 -12 239.223 50.7933  17
  -1  -1 -13 3109.09 208.104  17
  -1   1 -13 3420.17 214.073  17
   1  -1  13 2914.91 185.837  23
   1   1  13 3673.63 199.805  23
   1  -1  13 3428.33 205.665  11
   1   1  13 3176.70 200.235  11
  -1  -1 -13 3200.50 161.655  13
  -1  -1 -14 201.488 37.3561  13
  -1   1 -14 280.073 60.4350  17
  -1  -1 -14 248.336 59.0368  17
   1  -1  14 147.714 41.7744  23
   1   1  14 227.776 49.6179  23
   1  -1  14 137.902 23.9293  10
   1   1  14 191.045 25.2491  10
   1  -1  15 54.1329 32.6904  23
   1   1  15 111.190 38.7426  23
   1   1  15 55.6282 18.3305  10
   1  -1  15 74.3544 20.0197  10
  -1   1 -15 56.4903 21.5994  14
  -1   1 -15 12.4372 45.0177  17
  -1  -1 -15 25.0801 42.2624  17
   1  -1  16 1420.77 128.066  23
   1   1  16 1306.69 125.357  23
   1  -1  16 1373.10 79.7233  10
   1   1  16 1466.50 79.8613  10
   1   1  16 1322.78 125.526  22
  -1  -1 -16 1558.20 156.953  17
  -1   1 -16 1144.53 137.019  17
  -1   1 -16 1487.60 89.8235  14
  -1  -1 -16 1359.13 87.3450  14
  -1  -1 -17 15.4930 26.3818  14
  -1   1 -17 80.5747 29.3710  14
   1   1  17 74.7509 42.3299  23
   1   1  17 112.808 47.8993  22
   1  -1  17 125.241 47.7620  23
   1  -1  17 52.9433 40.7932  22
   1   1  17 29.6083 21.9761  10
   1  -1  17 63.6611 25.2458  10
   1   1  17 9.30406 28.8601  15
   1   1  18-24.8610 25.7955  10
   1  -1  18-28.4395 28.3541  10
  -1   1 -18 3.98054 27.0604  14
  -1  -1 -18-12.0434 32.0260  14
   1   1  19 955.618 59.5579   6
   1   1  19 984.214 64.1834  10
   1  -1  19 1014.06 66.1227  10
  -1  -1 -19 942.279 72.7916  14
  -1   1 -19 967.248 74.5582  14
  -1  -1 -20-31.1455 26.2103  14
  -1   1 -20-27.0736 27.0212  14
   1   1  20 10.5582 17.6012  10
   1  -1  20-2.72033 17.0397  10
   1   1  21 491.842 42.1193  10
   1  -1  21 584.567 44.5169  10
  -1  -1 -21 499.919 51.2768  14
  -1   1 -21 511.982 51.2955  14
  -1   1 -22 37.8244 21.2804  14
  -1  -1 -22 47.5462 22.0045  14
   1   1  22 45.3371 16.6984  10
   1  -1  22 46.6883 17.5632  10
  -1   1 -23 347.030 33.2922   9
  -1   1 -23 302.911 34.4482  14
   1   1  23 314.204 29.0135  10
   1  -1  23 334.631 30.1755  10
  -1  -1 -23 378.565 37.3180  14
  -1  -1 -24 31.0848 14.7121  14
  -1   1 -24 49.5950 16.2363  14
  -1   1 -24 73.1356 16.2664   9
   1   1  24 51.0578 13.2514  10
   1  -1  24 43.5402 12.9668  10
  -1  -1 -25 13.1698 10.4380  14
  -1   1 -25 20.6112 11.8531  14
   1  -1  25 35.0378 10.2056  10
   1  -2 -24 90.0038 15.9672  14
  -1  -2  24 73.2682 13.5327  10
  -1  -2  23 125.716 18.8568  10
  -1   2  23 156.480 19.5793  10
   1   2 -23 95.1938 21.1670  14
   1  -2 -23 85.1935 20.3303  14
   1  -2 -22 68.2842 22.8547  14
   1   2 -22 42.0866 21.6420  14
  -1  -2  22 107.740 20.8188  10
  -1   2  22 99.0412 19.7263  10
   1   2 -21 123.831 27.5605  14
   1  -2 -21 146.998 28.6387  14
  -1   2  21 156.245 23.5416  10
  -1  -2  21 85.3205 21.0001  10
  -1   2  21 112.524 19.9114   6
   1  -2 -20 4532.43 201.326  14
   1   2 -20 4309.74 199.968  14
  -1   2  20 4274.10 184.797   6
  -1  -2  20 4583.46 190.126  10
  -1   2  20 4263.22 186.923  10
   1   2 -19 7546.78 317.658  14
   1  -2 -19 7006.97 314.401  14
  -1   2  19 7202.57 300.105   6
  -1   2  19 7574.32 302.650  10
  -1  -2  19 8034.20 305.675  10
   1   2 -18 10021.6 400.379  14
   1  -2 -18 9197.71 396.820  14
  -1   2  18 9368.08 382.393   6
  -1   2  18 9873.91 384.311  10
  -1  -2  18 10111.5 387.031  10
   1   2 -17 2931.63 151.832  14
   1  -2 -17 2975.09 151.662  14
  -1   2  17 3026.77 139.451   6
  -1   2  17 2959.66 138.701  10
  -1  -2  17 3309.63 143.614  10
  -1   2  16 231.571 51.5525  15
  -1  -2  16 219.756 60.8292  22
  -1   2  16 276.830 61.6171  23
  -1   2  16 125.919 47.9228  22
   1  -2 -16 53.1231 59.7988  17
   1   2 -16 159.755 61.2165  17
  -1   2  16 199.239 27.8190   6
   1  -2 -16 231.505 49.8530  13
  -1   2  16 131.736 25.7460  10
  -1  -2  16 186.067 27.6557  10
   1   2 -16 190.024 33.1403  14
   1  -2 -16 179.466 34.5745  14
   1  -2 -15 486.560 64.0060  13
  -1   2  15 534.983 40.5472  10
  -1  -2  15 549.790 42.3824  10
  -1   2  15 492.431 40.4223   6
   1  -2 -15 648.412 97.3960  17
   1   2 -15 319.121 74.8798  17
  -1  -2  15 581.389 72.5540  23
  -1  -2  15 562.337 78.2206  22
  -1   2  15 509.132 75.2546  23
  -1   2  15 596.195 78.3052  22
   1  -2 -15 518.326 48.6084  14
  -1   2  15 447.187 67.1548  15
   1   2 -15 517.617 48.4555  14
  -1  -2  14 1944.66 138.766  23
  -1   2  14 2020.40 149.506  23
   1  -2 -14 2057.78 165.252  17
   1   2 -14 1782.14 156.708  17
   1  -2 -14 2063.30 130.356  13
  -1   2  14 2026.77 96.3416  10
  -1  -2  14 1953.16 97.1339  10
  -1   2  14 2222.64 149.317  15
  -1   2  14 1926.02 141.663  22
  -1  -2  14 2053.08 146.344  22
   1  -2 -13 310.403 60.3659  17
   1   2 -13 130.161 44.5398  17
  -1  -2  13 199.278 24.2470  10
   1  -2 -13 246.494 40.6160  13
  -1   2  13 255.579 47.2068  15
  -1   2  13 225.306 47.5650  23
  -1  -2  13 195.809 40.6329  23
  -1   2  13 253.443 46.2065  22
  -1  -2  13 224.177 47.9609  22
  -1   2  12 333.250 52.9455  15
  -1  -2  12 342.355 55.5801  22
  -1   2  12 336.558 53.0920  22
  -1   2  12 363.324 55.1006  23
  -1  -2  12 403.446 52.6714  23
   1  -2 -12 465.387 49.3388  13
   1  -2 -12 348.073 59.2883  17
   1   2 -12 347.768 64.8243  17
   1  -2 -11 3858.88 223.457  17
   1   2 -11 3648.92 218.876  17
  -1   2  11 3826.40 190.822  16
  -1   2  11 4060.84 210.125  15
  -1  -2  11 4167.67 211.096  22
  -1   2  11 4047.12 204.997  22
  -1   2  11 4361.82 218.171  23
  -1  -2  11 3773.88 198.821  23
   1  -2 -11 4065.84 190.938  13
   1   2 -10 2249.61 149.684  17
   1  -2 -10 2313.72 151.569  17
  -1   2  10 2506.10 131.441  16
  -1   2  10 2675.86 145.956  15
  -1   2  10 2343.69 136.180  22
  -1  -2  10 2512.13 141.712  22
  -1   2  10 2488.20 145.430  23
  -1  -2  10 2291.51 132.487  23
   1  -2 -10 2540.32 127.664  13
   1   2 -10 2008.74 127.280  13
  -1   2   9 20.1651 16.8667  16
  -1   2   9 35.7017 21.8411  15
  -1  -2   9 44.5567 19.6735  23
  -1   2   9 52.3727 21.1937  22
  -1  -2   9 36.9145 24.7648  22
  -1   2   9 30.4661 21.7446  23
   1  -2  -9 39.2498 18.5727  13
   1   2  -9 16.7484 16.1471  13
   1   2  -9-6.05120 23.9868  17
   1  -2  -9 12.0945 28.2435  17
   1  -2  -8 201.674 37.0960  17
   1   2  -8 321.578 45.4282  17
  -1   2   8 257.840 35.0740  16
  -1   2   8 294.533 41.3938  15
  -1   2   8 240.642 35.2171  22
   1   2  -8 241.379 34.0662  13
   1  -2  -7 7751.91 328.870  17
   1   2  -7 7445.82 327.942  17
  -1   2   7 7583.28 319.650  16
  -1   2   7 8060.09 328.932  15
  -1   2   7 7431.29 314.968  22
  -1   2   7 7851.05 323.818  23
   1   2  -7 7481.23 318.074  13
  -1   2   6 37.5551 18.0577  16
  -1   2   6 7.72473 16.9423  15
  -1  -2   6 22.6144 12.9679  22
  -1   2   6 29.0033 15.0065  22
   1  -2  -6 16.0021 14.6718  13
   1   2  -6 25.8378 19.2118  17
   1  -2  -6 32.8261 17.0546  17
   1  -2  -5 3215.13 127.850  12
   1  -2  -5 3474.50 155.401  17
   1   2  -5 3474.51 155.789  17
  -1   2   5 3454.66 157.463  16
  -1   2   5 3253.70 160.440  15
  -1  -2   5 3505.78 148.871  22
  -1   2   5 3328.40 145.556  22
  -1   2   5 3357.85 152.837  23
   1  -2  -5 3347.72 156.255  13
   1  -2  -4 20064.2 739.894  17
   1   2  -4 19557.6 739.714  17
  -1   2   4 19540.4 747.369  16
   1  -2  -4 18998.2 721.945  12
  -1   2   4 19625.7 731.091  22
  -1  -2   4 19956.5 733.530  22
   1  -2  -4 19483.5 747.505  13
  -1   2   4 19566.1 739.670  23
   1   2  -3 100430. 3716.02  16
  -1   2   3 103695. 3716.05  23
  -1  -2   3 102444. 3707.66  22
  -1   2   3 103124. 3705.83  22
   1   2  -3 100572. 3713.01  17
   1  -2  -3 101683. 3712.02  17
   1  -2  -3 97685.9 3706.72  12
  -1  -2   2 308822. 11312.5  22
  -1   2   2 325828. 11311.4  22
  -1   2   2 314200. 11323.0  23
   1   2  -2 304240. 11312.8  11
   1  -2  -2 289818. 11311.7  11
   1   2  -2 311891. 11316.4  17
   1  -2  -2 319232. 11315.4  17
   1   2  -2 316236. 11329.6  16
   1   2  -2 320721. 11331.1  15
  -1   2   2 295663. 11337.6  15
  -1   2   1 161023. 5834.49  23
  -1   2   1 157716. 5850.10  15
   1   2  -1 157312. 5845.90  16
   1   2  -1 161363. 5845.18  15
   1   2   0 17797.5 679.399  15
  -1   2   0 17471.7 680.934  15
  -1   2   0 17680.5 679.365  16
   1   2   0 18407.9 681.370  16
  -1   2  -1 37569.4 1448.54  21
   1  -2   1 36860.4 1446.20  17
   1   2   1 42671.5 1476.03  15
  -1   2  -1 42733.6 1475.23  15
  -1   2  -1 41385.2 1471.87  16
   1   2   1 41506.3 1476.93  16
   1   2   1 42840.3 1450.08  23
   1  -2   1 40488.1 1448.89  11
  -1  -2  -1 42079.1 1466.03  12
   1   2   2 48089.1 1708.60  23
   1   2   2 48840.6 1731.94  16
  -1  -2  -2 44918.4 1709.52  21
  -1   2  -2 45901.6 1713.02  21
   1   2   2 49345.2 1731.10  15
  -1  -2  -2 46351.4 1714.78  12
   1  -2   2 45747.9 1709.50  11
   1   2   2 45917.4 1707.02  11
   1  -2   3 10754.3 412.385  11
   1   2   3 10714.5 410.052  11
  -1  -2  -3 10351.7 416.530  21
  -1  -2  -3 10918.3 407.330  12
   1   2   3 10602.8 409.800  23
   1   2   3 10922.4 427.225  15
   1   2   4 1609.64 91.9662  15
  -1  -2  -4 1576.25 71.8998  12
   1   2   4 1665.57 83.5272  11
   1  -2   4 1703.62 86.1464  11
   1   2   4 1592.54 81.7706  23
  -1  -2  -4 1737.66 87.7679  17
  -1   2  -4 1558.15 85.1356  17
  -1  -2  -5 9303.89 377.928  17
  -1   2  -5 9344.34 377.935  17
   1   2   5 9862.95 385.090  15
   1   2   5 9458.85 373.776  11
   1  -2   5 9166.38 375.130  11
  -1  -2  -5 9214.23 352.116  12
   1   2   5 9263.15 371.578  23
   1   2   5 9391.71 381.881  16
   1   2   6 13788.1 563.312  16
   1  -2   6 14219.5 562.104  11
   1   2   6 13867.1 558.247  11
  -1   2  -6 14190.4 565.089  17
  -1  -2  -6 14426.4 566.264  17
  -1  -2  -6 14210.6 531.053  12
   1   2   6 15038.6 559.156  23
   1   2   7 4775.21 221.215  23
   1   2   7 5105.93 226.231  16
  -1   2  -7 5078.07 232.947  17
  -1  -2  -7 5122.61 233.474  17
  -1  -2  -7 4919.23 225.942  13
  -1  -2  -7 4914.07 193.348  12
   1   2   7 4795.24 223.392  11
   1  -2   7 5021.25 227.919  11
   1   2   8 60.1669 20.5793  16
   1  -2   8 44.2046 21.1307  11
   1   2   8 78.3807 25.9215  11
   1   2   8 118.696 27.0040  23
  -1  -2  -8 61.1386 22.6215  13
   1   2   8 43.9538 21.5011  15
  -1   2  -8 43.9893 22.4866  17
  -1  -2  -8 71.5527 27.2805  17
   1   2   9 1904.39 117.947  15
  -1  -2  -9 1581.17 119.339  17
  -1   2  -9 1766.51 121.255  17
   1   2   9 1860.68 110.353  16
   1   2   9 1800.52 113.503  23
   1  -2   9 1800.11 118.357  11
   1   2   9 1729.47 114.753  11
  -1  -2  -9 1839.28 106.500  13
   1   2  10 12575.4 501.015  15
   1   2  10 11700.6 483.941  16
  -1   2 -10 11505.1 508.735  17
  -1  -2 -10 11589.0 510.056  17
   1   2  10 11597.8 493.860  23
   1  -2  10 11472.1 499.479  11
   1   2  10 11675.3 496.118  11
  -1  -2 -10 11766.3 475.684  13
  -1  -2 -11-8.31499 31.0492  17
  -1   2 -11-8.26003 26.7120  17
   1   2  11 20.5572 17.2996  16
  -1  -2 -11 8.29827 13.9673  13
   1   2  11 13.0673 22.8223  15
   1   2  11 6.58395 20.3859  23
   1   2  11-6.71915 26.6124  11
   1  -2  11 28.5307 24.0083  11
  -1   2 -12 447.688 69.4508  17
  -1  -2 -12 526.012 75.2137  17
   1   2  12 458.773 52.2512  16
   1   2  12 505.556 63.9785  15
   1   2  12 430.454 62.2495  23
   1  -2  12 359.547 61.0266  11
  -1  -2 -12 473.595 49.2290  13
  -1   2 -13 10.4533 29.2747  17
  -1  -2 -13-10.5222 31.0615  17
   1   2  13 8.28291 20.4575  23
   1  -2  13 22.1218 21.7680  23
   1   2  13-23.8410 24.6047  15
  -1  -2 -13 22.8951 15.9942  13
   1  -2  13-4.24676 11.3873  10
   1   2  13-7.98648 13.8231  10
   1  -2  14 5862.55 302.249  23
   1   2  14 6200.16 316.964  23
   1  -2  14 5879.38 245.108  10
   1   2  14 5661.54 242.647  10
  -1   2 -14 6377.68 245.561   1
  -1   2 -14 5930.75 332.060  17
  -1  -2 -14 5924.84 334.089  17
  -1  -2 -14 6025.48 273.750  13
   1   2  14 6154.45 311.268  15
  -1  -2 -15 3650.90 167.748  14
   1   2  15 3437.28 218.390  15
  -1   2 -15 3456.62 165.532  14
  -1  -2 -15 3373.13 185.251  13
   1   2  15 3495.16 224.092  23
   1  -2  15 3289.62 209.632  23
   1  -2  15 3604.93 158.020  10
   1   2  15 3568.91 155.771  10
   1  -2  15 3468.46 218.052  22
   1   2  15 3668.51 216.873  22
   1   2  16 10560.5 476.393  23
   1  -2  16 9237.93 452.690  23
   1   2  16 9156.02 452.676  22
   1  -2  16 9062.23 457.339  22
   1   2  16 9706.11 382.706  10
   1  -2  16 10208.9 385.369  10
  -1   2 -16 9637.05 395.303  14
   1   2  16 8931.50 456.647  15
  -1  -2 -16 9619.24 395.733  14
   1   2  17 26579.0 1014.91  10
   1  -2  17 27646.5 1017.81  10
  -1   2 -17 26435.2 1028.57  14
  -1  -2 -17 27376.4 1030.26  14
  -1   2 -18 275.839 39.3148  14
  -1  -2 -18 270.670 39.1223  14
   1   2  18 236.612 31.1962   6
   1  -2  18 180.445 30.9235  10
   1   2  18 184.725 30.7027  10
   1   2  19 1444.91 79.2034  10
   1  -2  19 1421.70 80.4108  10
  -1  -2 -19 1574.99 92.2730  14
  -1   2 -19 1388.89 89.9756  14
   1   2  19 1331.43 77.1610   6
   1   2  20-16.4187 19.5865  10
   1  -2  20-2.45722 17.9181  10
   1   2  20-8.93052 17.3153   6
  -1  -2 -20-6.85023 25.7798  14
  -1   2 -20-20.8676 26.1773  14
  -1   2 -20 6.39822 18.6526   9
   1  -2  21 19.9070 17.1974  10
   1   2  21 29.6883 16.3723  10
   1   2  21 52.5087 16.0827   6
  -1  -2 -21 30.5143 19.7750  14
  -1   2 -21 21.8145 19.1177  14
  -1   2 -21 52.5111 19.6780   9
   1  -2  22 95.0008 18.1573  10
   1   2  22 81.9944 17.7619  10
   1   2  22 85.7959 16.0431   6
  -1   2 -22 72.0680 20.1778   9
  -1   2 -22 61.0408 19.8870  14
  -1  -2 -22 87.6565 21.0528  14
  -1   2 -23 181.985 24.0067   9
  -1  -2 -23 172.774 22.9469  14
  -1   2 -23 190.499 24.7876  14
   1  -2  23 161.724 19.7976  10
  -1  -2 -24 191.803 20.6993  14
  -1   2 -24 227.627 23.1816   9
   1  -2  24 207.456 18.8683  10
  -1   3  23 15.1034 11.4562   7
  -1   3  23 1.07487 8.63432   6
  -1   3  22 60.6643 16.5060   7
  -1   3  22 41.3670 12.6879   6
  -1   3  21 1.84578 14.6206   6
  -1   3  20 1008.77 59.7941   6
   1   3 -20 998.459 68.3876   9
  -1   3  19 1204.31 69.8848   6
   1   3 -19 1296.42 80.8840   9
   1   3 -19 1128.67 74.9275  14
  -1   3  18 2556.62 117.742  10
  -1   3  18 2361.50 119.401   6
   1   3 -18 2697.16 135.484   9
   1   3 -18 2560.96 128.753  14
  -1   3  17 2036.57 97.8447  10
   1   3 -17 2043.68 108.186  14
  -1   3  17 1848.51 99.8405   6
   1   3 -17 2041.74 114.217   9
  -1   3  16 69.6547 24.1031  10
   1   3 -16 56.2414 25.0400  14
   1   3 -16 121.981 30.7166   9
  -1   3  16 63.1031 23.0471   6
  -1   3  15 765.737 97.5323  15
  -1   3  15 824.525 57.3749   6
   1  -3 -15 862.457 87.6549  13
  -1   3  15 773.697 94.4854  23
   1   3 -15 907.968 56.6327   1
   1   3 -15 1047.77 73.9844   9
  -1   3  14 297.206 58.6167  15
  -1   3  14 314.847 57.9582  23
   1   3 -14 413.841 35.0270   1
  -1   3  14 372.137 35.8319   6
   1  -3 -14 408.631 57.6867  13
   1   3 -14 365.620 45.1969   9
   1  -3 -13 1549.32 107.426  13
   1   3 -13 1406.21 73.0906   1
  -1   3  13 1350.27 120.808  15
  -1   3  13 1187.26 71.3262   6
   1   3 -13 1137.95 118.708  17
   1   3 -13 1309.21 84.8330   9
  -1   3  13 1282.06 112.210  23
   1   3 -12 342.940 40.2353   9
  -1   3  12 480.524 35.8889   3
   1  -3 -12 473.961 55.7764  13
   1   3 -12 449.799 35.4846   1
   1   3 -12 211.861 53.7646  17
  -1   3  12 401.032 35.8183   6
  -1   3  12 343.696 53.4304  22
  -1   3  12 376.555 56.9539  23
  -1   3  12 345.762 48.4265  16
  -1   3  12 543.266 36.9534   2
  -1   3  12 375.083 60.6357  15
   1  -3 -11 1356.67 96.4611  13
   1   3 -11 1250.67 67.2220   1
  -1   3  11 1150.36 66.2109   6
  -1   3  11 1032.82 89.8990  16
  -1   3  11 1314.17 95.3358  22
  -1   3  11 1308.92 110.263  15
  -1   3  11 1381.36 106.227  23
   1   3 -11 1258.84 77.0393   9
   1   3 -11 998.202 100.939  17
  -1   3  10 3813.16 188.715  22
   1   3 -10 3647.80 208.087  17
  -1   3  10 3792.34 212.293  15
  -1   3  10 3671.90 194.540  16
  -1   3  10 3658.50 198.071  23
  -1   3   9 203.144 43.5102  15
   1   3  -9 187.053 41.4060  17
  -1   3   9 206.917 37.7339  23
  -1   3   9 177.234 33.2498  22
  -1   3   9 254.058 41.8184  16
  -1   3   8 249.550 34.5772  22
  -1   3   8 231.534 38.1428  23
   1   3  -8 213.390 40.4231  17
  -1   3   8 247.659 45.3670  15
  -1   3   8 343.801 45.1969  16
  -1   3   7 617.651 48.3467  22
   1   3  -7 603.339 58.3588  17
   1  -3  -7 732.086 65.1054  13
  -1   3   7 642.469 58.1784  23
  -1   3   7 751.772 66.5029  16
  -1   3   7 570.414 64.3833  15
   1  -3  -6 29.4726 21.0385  13
   1   3  -6-3.62922 23.4946  17
  -1   3   6 40.1923 12.8905  22
  -1   3   6 25.5619 15.2797  23
  -1   3   6 59.7486 24.1734  16
  -1   3   5 560.220 36.9505  22
   1   3  -5 636.750 47.7826  17
   1  -3  -5 659.992 59.6366  13
  -1   3   5 561.592 47.4734  23
  -1   3   5 541.891 56.9094  16
  -1   3   4 1597.95 86.8755  23
   1   3  -4 1695.70 81.1997  17
  -1   3   4 1611.50 105.471  15
   1   3  -4 1603.35 74.5728  11
   1  -3  -4 1567.58 79.2655  12
   1  -3  -4 1776.72 104.411  13
  -1   3   3 6288.15 258.217  23
  -1   3   3 6211.68 284.040  15
   1   3  -3 6437.57 269.713  16
   1  -3  -3 6427.00 258.979  12
   1   3  -2 20.9871 16.3974  16
  -1   3   2 36.6078 18.2739  16
  -1   3   2 38.0129 12.1995  23
   1   3  -1 22.0900 18.8932  15
   1   3  -1 11.1497 16.3527  16
  -1   3   0 452.191 48.0577  15
   1   3   0 387.978 44.6154  15
  -1   3   0 493.343 47.9255  16
  -1  -3   0 371.295 39.9288  12
   1   3   1 10802.5 434.783  15
   1   3   1 10264.4 432.054  16
  -1   3  -1 10537.7 427.019  16
  -1  -3  -1 10566.3 419.872  12
   1   3   2 1374.71 88.8146  15
   1   3   2 1220.59 84.9638  16
   1   3   2 1233.96 57.3087  23
  -1  -3  -2 1298.72 73.8933  12
   1   3   3 51.2011 22.6441  16
  -1  -3  -3 57.6719 14.2269  12
   1   3   3 38.3894 10.0809  23
   1   3   3 69.4801 24.5213  15
   1   3   4 1168.89 85.7988  15
   1   3   4 1042.21 60.1533  23
  -1  -3  -4 1115.51 60.5963  12
  -1   3  -4 1064.91 64.2120  21
  -1   3  -5 1124.10 74.5471  21
   1   3   5 1146.97 85.1808  16
   1   3   5 1044.17 64.6448  23
  -1  -3  -5 1036.98 55.9875  12
   1   3   5 1039.85 84.0213  15
   1   3   5 1026.41 57.4736  22
   1   3   6 858.404 55.4944  22
   1   3   6 927.469 78.4010  16
  -1   3  -6 761.322 69.4053  21
   1   3   6 766.043 58.6505  23
   1   3   6 1011.86 83.3845  15
   1   3   7 75.7763 25.1070  16
   1   3   7 75.4865 29.5071  15
   1   3   7 86.8163 22.2962  23
   1   3   8 16556.2 657.054  23
   1   3   8 16487.4 673.089  16
   1   3   9 2050.83 131.791  16
   1   3   9 1792.79 118.420  23
   1   3   9 1827.52 112.786  22
  -1  -3 -10 379.430 50.7150  13
   1   3  10 254.251 44.9225  16
   1   3  10 308.268 52.6716  15
   1   3  10 269.541 42.6549  22
   1   3  10 237.912 44.2285  23
  -1  -3 -11 6025.05 271.420  13
   1   3  11 5327.12 264.486  22
   1   3  11 5602.42 224.981   3
  -1   3 -11 5755.57 230.435   1
   1   3  11 4839.15 268.582  16
   1   3  11 5784.64 293.273  15
   1   3  11 5306.53 271.459  23
  -1   3 -11 5721.92 239.920   9
   1   3  11 5487.24 224.310   2
   1   3  12 1828.76 88.8932   2
   1   3  12 1868.26 89.3260   3
  -1   3 -12 1843.61 92.7472   1
   1   3  12 1729.34 139.660  15
   1   3  12 1857.95 133.496  23
  -1   3 -12 1907.46 103.641   9
  -1  -3 -12 1977.72 124.576  13
   1   3  12 1585.47 122.810  16
   1   3  13 154.669 35.7048  16
   1   3  13 169.820 24.1853   2
  -1   3 -13 147.571 23.0611   1
  -1   3 -13 85.2551 24.7476   9
   1   3  13 130.491 23.0852   3
   1   3  13 155.442 45.6285  15
  -1  -3 -13 143.500 32.4627  13
   1   3  13 163.163 42.7046  23
   1   3  14 826.913 91.9549  23
   1   3  14 875.084 101.872  15
  -1   3 -14 929.057 69.0263   9
  -1  -3 -14 731.964 77.2047  13
  -1   3 -14 926.074 58.7635   1
  -1   3 -15 620.953 57.7781   9
  -1   3 -15 581.791 46.2831   1
   1   3  15 587.700 81.6213  23
  -1  -3 -15 619.691 70.3039  13
   1   3  16 11325.8 448.263   6
  -1   3 -16 11690.3 464.837   9
   1   3  16 11475.3 442.100  10
  -1   3 -16 11775.7 446.097   1
  -1   3 -16 10626.4 451.435  14
  -1   3 -17 48.8090 19.5357   1
   1   3  17 34.0602 18.1869  10
   1   3  17 57.9007 23.3664   6
  -1   3 -17 54.9260 27.9416   9
  -1   3 -17 42.7090 22.3889  14
   1   3  18 6.60201 15.3824  10
  -1   3 -18 11.1518 23.2841   9
   1   3  18 39.6062 21.4945   6
  -1   3 -18 9.51487 20.3046  14
  -1   3 -19 13.7073 22.3957   9
   1   3  19 24.5488 19.5832   6
  -1   3 -19-2.93948 20.5376  14
   1   3  20 152.828 23.8440   6
  -1   3 -20 162.694 27.7801   9
   1   3  21-3.71318 13.1995   6
  -1   3 -21 13.3167 16.1129   9
   1   3  22 20.8708 12.0520   6
  -1   3 -22-15.5585 14.5239   9
   1   3  23 2.15464 8.35706   6
  -1   3 -23 13.9950 11.0783   9
  -1   4  22 658.647 39.2006   7
  -1   4  22 677.426 37.9142   6
  -1   4  21 285.411 26.9731   7
  -1   4  21 300.219 26.4573   6
   1   4 -21 276.384 29.7668   9
  -1   4  20 1132.28 62.0013   6
  -1   4  20 1157.65 63.7786   7
   1   4 -20 1002.41 66.0337   9
  -1   4  19 5244.79 219.219   6
  -1   4  19 5378.40 220.851   7
   1   4 -19 5234.61 229.350   9
  -1   4  18 5158.98 218.450   6
   1   4 -18 5240.79 231.240   9
   1   4 -17 505.523 39.9175   1
  -1   4  17 546.010 45.4905   6
   1   4 -17 414.069 50.3700   9
   1   4 -16 1005.05 63.4794   1
   1   4 -16 1120.58 80.9534   9
  -1   4  16 1126.91 69.3063   6
   1   4 -15 222.580 40.7471   9
  -1   4  15 250.949 34.7434   6
   1   4 -15 312.539 32.5744   1
   1   4 -14 2319.91 112.766   1
   1   4 -14 2253.05 131.502   9
   1   4 -13 950.814 64.2692  24
   1   4 -13 1083.39 79.8947   9
   1   4 -13 1029.31 63.9457   1
  -1   4  12 792.437 48.8239   2
   1   4 -12 545.877 55.7594   9
   1   4 -12 642.522 50.2917  24
  -1   4  12 604.182 86.0439  15
  -1   4  12 595.434 47.6407   6
   1   4 -12 603.962 46.8638   1
  -1   4  12 535.597 69.1693  16
  -1   4  12 717.601 47.8710   3
  -1   4  11 1452.59 71.8788   2
   1   4 -11 1291.30 84.5303   9
   1   4 -11 1206.82 74.5084  24
  -1   4  11 1146.24 70.2455   6
   1   4 -11 1399.51 74.4434   1
  -1   4  11 1068.98 100.167  16
  -1   4  11 975.005 109.345  15
  -1   4  11 1348.04 70.5253   3
  -1   4  10 441.112 34.4516   2
  -1   4  10 401.830 34.1367   3
  -1   4  10 351.603 34.8401   6
   1   4 -10 361.439 34.1586   1
  -1   4  10 342.815 56.0290  16
   1   4 -10 456.709 44.5687   9
   1  -4 -10 434.161 57.0419  13
  -1   4  10 349.259 64.3658  15
  -1   4   9 7.77649 11.9027   2
  -1   4   9-3.91637 12.3998   3
   1   4  -9 4.50220 13.4574   1
  -1   4   9 7.53021 22.2302  16
   1   4  -9 12.7773 16.6040   9
  -1   4   9 4.28560 14.2867   6
   1  -4  -9 53.2177 25.6048  13
  -1   4   9-9.21462 25.8065  15
  -1   4   8 20.8953 12.6193   2
  -1   4   8 49.7411 14.4685   3
  -1   4   8 29.2968 22.7209  16
   1   4  -8 57.8038 18.5512   9
  -1   4   8 45.5271 15.8517   6
  -1   4   8 17.4576 23.0909  15
   1   4  -8 55.2053 15.6717   1
   1  -4  -8 26.2551 22.9704  13
  -1   4   7 822.347 84.9701  16
   1  -4  -7 990.290 85.5188  13
  -1   4   6 533.445 65.2314  16
   1  -4  -6 485.859 60.7422  13
  -1   4   5 162.584 41.1776  15
  -1   4   5 177.838 37.7974  16
   1  -4  -5 120.467 33.2386  13
  -1   4   4 6396.17 306.607  15
   1  -4  -4 6208.36 293.786  13
  -1   4   3 4420.51 224.143  16
   1   4  -3 4209.52 211.908  16
  -1   4   3 4398.66 228.902  15
   1  -4  -3 4544.56 219.115  13
   1  -4  -3 4325.66 196.850  12
  -1   4   2 16026.1 653.389  15
   1   4  -2 15811.8 637.751  16
  -1   4   2 15961.6 646.866  16
   1  -4  -2 15629.7 623.181  12
  -1  -4   2 15994.2 639.721  12
   1   4  -1 7874.87 351.380  15
   1   4  -1 7901.08 351.601  16
  -1   4   1 8122.55 354.816  16
  -1   4   1 7906.37 358.739  15
  -1  -4   1 8244.72 347.412  12
   1  -4  -1 7775.79 338.088  12
  -1   4   0 22024.1 865.758  16
   1   4   0 22853.1 870.478  15
   1   4   0 20842.2 865.280  16
  -1   4   0 21917.6 870.516  15
  -1  -4   0 22225.4 855.670  12
   1   4   1 2463.46 147.863  16
   1   4   1 2457.61 148.630  15
  -1  -4  -1 2404.60 131.440  12
   1   4   2 143.167 36.7043  15
   1   4   2 203.970 41.1700  16
  -1  -4  -2 135.014 26.0771  12
   1   4   3 6383.98 317.055  15
   1   4   3 7219.45 323.271  16
  -1  -4  -3 6856.28 287.287  12
   1   4   4 6.94989 25.1384  15
   1   4   4 27.0981 25.3075  16
  -1  -4  -4 22.8292 12.5180  12
   1   4   5 111.468 34.2263  15
  -1  -4  -6 231.342 45.9700  13
   1   4   6 333.577 56.8653  15
   1   4   6 282.368 50.5404  16
   1   4   7 4281.05 233.021  16
   1   4   7 4317.91 238.992  15
  -1   4  -7 4150.88 182.183   9
  -1  -4  -7 4630.33 232.198  13
   1   4   7 4208.50 176.403   3
   1   4   7 3986.45 175.337   2
   1   4   8-32.3119 25.0107  16
  -1   4  -8 6.35170 12.8102   1
   1   4   8 18.2350 32.9643  15
   1   4   8 8.25072 13.6168   3
  -1  -4  -8 29.6050 28.4875  13
  -1   4  -8 37.0126 17.4294   9
   1   4   8 9.18102 13.2094   5
   1   4   8 10.1406 14.1690   6
  -1   4  -9 2663.65 120.815   1
   1   4   9 2560.19 119.787   6
  -1   4  -9 2590.97 128.717   9
   1   4   9 2510.65 170.527  16
  -1   4 -10 7398.59 291.810   1
   1   4  10 7206.35 354.605  16
   1   4  10 6906.49 289.802   6
  -1   4 -10 7356.18 303.039   9
   1   4  11 4907.32 204.907   2
   1   4  11 4398.52 262.266  16
   1   4  11 4724.03 281.420  15
   1   4  11 4657.43 208.326   6
  -1   4 -11 5253.84 224.392   9
  -1  -4 -11 5607.41 264.775  13
   1   4  11 4976.11 205.430   3
  -1   4 -11 4972.08 210.153   1
   1   4  12 21.8158 16.4325   2
   1   4  12 8.72371 25.7610  16
  -1   4 -12 16.0722 20.8946   9
   1   4  12 24.1586 18.4259   6
   1   4  12 11.1206 31.1505  15
  -1   4 -12 18.7768 16.9963   1
  -1  -4 -12 29.0324 23.4804  13
   1   4  12 13.1902 15.2341   3
  -1   4 -13 71.8329 22.3314   1
  -1   4 -13 64.0246 28.8448   9
   1   4  13 65.6870 22.1207   3
   1   4  13 85.3720 22.3403   2
   1   4  13 59.0094 23.3059   6
  -1   4 -14 5273.74 220.231   1
  -1   4 -14 4899.41 235.380   9
  -1   4 -15 137.549 26.9760   1
  -1   4 -15 114.524 34.4769   9
  -1   4 -16 2273.46 133.798   9
  -1   4 -16 2717.21 122.920   1
   1   4  16 2463.12 123.733   6
  -1   4 -17 2933.88 152.400   9
  -1   4 -17 3019.27 137.185   1
   1   4  17 3027.10 141.419   6
  -1   4 -18 879.135 66.6197   9
   1   4  18 957.965 61.3694   6
  -1   4 -18 927.857 56.4583   1
   1   4  19 200.280 27.2173   6
  -1   4 -19 150.068 28.1625   9
   1   4  20 23.2777 15.4131   6
   1   4  20 28.3549 14.2786   7
  -1   4 -20 56.4612 18.5971   9
   1   4  21 26.7235 14.0221   6
   1   4  21 20.4616 12.4941   7
  -1   4 -21 20.6898 12.9818   9
   1   4  22-5.92219 9.76509   6
   1   4  22 2.44497 8.91303   7
  -1   4 -22 9.40371 10.2415   9
  -1   5  20 128.839 18.2937   6
   1   5 -20 151.574 19.9256   9
   1   5 -19 343.349 33.5290   9
  -1   5  19 332.677 28.6419   7
  -1   5  19 401.168 32.0266   6
   1   5 -18 268.061 32.8450   9
   1   5 -18 272.495 25.4051   1
  -1   5  18 256.284 26.4660   7
   1   5 -17 2391.28 122.890   9
  -1   5  17 2352.32 110.154   7
   1   5 -17 2338.08 108.230   1
   1   5 -16 11.4076 25.1104   9
  -1   5  16 46.0335 18.3721   7
  -1   5  16-2.49730 18.8090   6
   1   5 -16 22.7291 15.0207   1
   1   5 -15 12.6445 25.5198   9
  -1   5  15 39.1630 16.8225   7
  -1   5  15 36.7098 19.6094   6
   1   5 -15 19.9203 17.2696   1
   1   5 -14 52.8349 18.3597  24
   1   5 -14 22.3461 26.3975   9
  -1   5  14 33.0844 16.9836   7
  -1   5  14 10.9267 13.8576  18
  -1   5  14 13.4339 20.2359   6
   1   5 -14 7.91462 16.5388   1
   1   5 -13 67.5955 19.6983  24
   1   5 -13 86.5365 29.5545   9
  -1   5  13 72.5735 20.3858   7
  -1   5  13 52.8536 16.7895  18
   1   5 -13 59.2107 19.6091   1
  -1   5  13 77.7814 22.6618   6
  -1   5  12 362.743 34.2015  18
  -1   5  12 546.057 41.6429   2
   1   5 -12 286.622 43.6736   9
  -1   5  12 550.290 41.8119   3
   1   5 -12 398.355 39.6235  24
  -1   5  12 382.312 38.8219   6
  -1   5  12 388.113 37.3672   7
   1   5 -12 448.126 39.6601   1
  -1   5  11 819.601 51.4898   2
   1   5 -11 779.136 65.7903   9
  -1   5  11 794.220 51.1765   3
   1   5 -11 639.602 52.0124  24
  -1   5  11 750.592 52.5613   6
  -1   5  11 640.523 48.8376   7
   1   5 -11 656.562 50.6140   1
  -1   5  10 662.204 45.8478   2
   1   5 -10 735.611 59.7915   9
  -1   5  10 644.578 45.5232   3
  -1   5  10 709.910 49.5207   6
  -1   5  10 580.382 45.1175   7
   1   5 -10 647.182 48.9014   1
  -1   5   9-11.2235 31.4327  15
   1   5  -9 11.1020 19.8469   9
  -1   5   9 6.61877 14.7105   3
   1   5  -9 32.9133 15.3646  18
   1  -5  -9 7.33644 20.5475  13
  -1   5   9 6.57290 14.0242   2
  -1   5   9 9.25641 27.3261  16
  -1   5   9 9.14074 14.3126   7
   1   5  -9 5.84416 18.5026  24
  -1   5   9 4.74020 15.8026   6
   1   5  -9-2.53068 16.0248   1
   1   5  -8 2211.14 119.490   9
   1   5  -8 2118.41 108.172  25
  -1  -5   8 2314.64 160.668  12
   1  -5  -8 2281.22 150.698  13
  -1   5   8 2131.33 160.574  16
   1   5  -8 2576.69 103.184  18
  -1   5   8 2252.72 107.969   2
  -1   5   8 2419.49 109.365   3
  -1   5   8 2103.13 107.430   6
  -1   5   8 2360.18 108.513   7
   1   5  -8 2217.59 114.307  24
   1   5  -7 793.777 57.5597   9
  -1   5   7 563.607 41.3424  25
   1   5  -7 711.696 50.1646  25
  -1   5   7 809.197 44.5471  24
   1  -5  -7 660.462 74.8339  13
  -1  -5   7 688.625 80.7611  12
  -1   5   7 736.592 86.2487  16
   1   5  -7 791.710 43.7058  18
  -1   5   7 647.518 89.4834  15
  -1   5   7 648.272 47.0993   2
  -1   5   7 765.041 48.9265   3
  -1   5   7 810.079 49.5914   6
   1   5  -7 721.325 53.8097  24
   1   5  -6 2328.20 111.903  25
  -1   5   6 2391.89 105.048  24
   1   5  -6 2352.11 118.663   9
  -1   5   6 2158.97 107.139   6
   1  -5  -6 2491.95 156.583  13
  -1  -5   6 2472.99 160.094  12
   1   5  -6 2301.70 115.135   2
  -1   5   6 2427.01 111.009   2
   1   5  -6 2390.41 117.134  24
  -1   5   6 2581.60 112.648   3
   1   5  -6 2329.09 115.557   3
   1   5  -6 2349.42 103.641  18
   1   5  -6 2272.79 110.554   1
  -1   5   6 2503.01 176.955  15
  -1   5   6 2485.60 167.832  16
   1   5  -5 284.042 32.0140   9
  -1   5   5 235.150 25.3305   6
   1  -5  -5 204.857 45.6408  13
  -1   5   5 238.033 54.8249  15
   1   5  -5 237.827 30.0642  24
  -1   5   5 284.505 28.1527   3
   1   5  -5 312.145 32.7637   3
   1   5  -5 240.360 29.8461   2
  -1   5   5 250.578 26.3783   2
  -1  -5   5 201.407 46.5604  12
   1   5  -5 219.442 26.4545   1
  -1   5   4 374.157 62.5635  15
  -1  -5   4 243.258 49.5986  12
  -1   5   4 287.303 28.3118   3
   1   5  -4 392.851 36.3222   3
   1   5  -4 336.853 30.8099   1
   1  -5  -4 381.616 54.7102  13
  -1   5   4 350.320 58.9482  16
   1   5  -4 286.331 32.8643   9
   1   5  -4 345.083 34.6215   2
  -1   5   4 326.812 29.8336   2
  -1   5   3 1576.67 79.2517   3
   1   5  -3 1536.39 83.1793   3
   1   5  -3 1508.79 77.2192   1
   1   5  -3 1668.33 84.8836   2
  -1   5   3 1512.39 78.4052   2
   1  -5  -3 1366.29 109.594  13
  -1  -5   3 1273.29 107.973  12
   1   5  -3 1451.07 82.0270   9
  -1   5   3 1563.86 127.645  15
  -1   5   3 1664.58 125.951  16
  -1   5   2 321.822 58.1940  15
  -1  -5   2 335.178 50.6973  12
   1  -5  -2 328.995 50.3796  13
   1   5  -2 348.084 34.7053   3
  -1   5   2 314.663 30.9553   3
  -1   5   2 401.110 33.2575   2
   1   5  -2 402.162 36.0460   2
   1   5  -2 402.015 37.0640   9
  -1  -5   1 24.4169 22.8064  12
   1  -5  -1 5.30650 16.4476  12
   1  -5  -1 25.3326 21.3301  13
   1   5  -1 14.1178 11.0781   1
   1   5  -1 27.8139 13.9858   2
   1   5  -1 28.0566 14.6979   3
   1   5  -1 28.7957 23.2924  16
   1   5  -1 30.2856 15.4686   9
  -1  -5   0 39.8777 22.6957  12
   1  -5   0 17.2860 22.3132  12
   1   5   0 100.192 21.0576   3
   1   5   0 96.6478 15.2009   1
   1   5   0 76.9349 19.6752   2
   1  -5   0 18.0601 21.1701  13
   1   5   0 67.3756 32.1188  16
   1   5   0 79.6524 18.8940   9
   1   5   1 296.764 30.9004   2
   1   5   1 319.763 54.1051  16
   1   5   1 345.658 55.4614  15
  -1   5  -1 311.241 26.9409   1
   1   5   1 336.488 26.3314   1
   1   5   1 287.143 30.9870   3
   1  -5   1 218.150 40.6700  12
  -1  -5  -1 234.688 38.6370  12
   1   5   2 178.687 25.0309   2
   1   5   2 162.652 40.6243  16
   1   5   2 203.706 45.4043  15
  -1   5  -2 134.029 19.1233   1
   1   5   2 187.837 25.0483   3
   1  -5   2 201.363 39.8661  12
   1   5   3 145.960 42.8792  15
   1   5   3 187.389 25.7764   2
  -1   5  -3 156.016 21.5445   1
   1   5   3 184.289 25.2932   3
   1   5   3 212.002 49.2062  16
  -1   5  -4 1197.45 65.9992   1
   1   5   4 1158.05 68.5927   3
   1   5   4 1246.56 70.0667   2
  -1  -5  -4 1310.82 113.420  13
   1   5   4 1320.93 114.652  16
   1   5   4 1128.23 109.647  15
  -1   5  -5 36.0935 14.7132   1
  -1   5  -5 19.9154 14.7121  24
   1   5   5 4.87851 13.0971   2
  -1  -5  -5 8.59666 25.3857  13
   1   5   5 9.85110 13.8096   3
   1   5   5 9.10493 26.8857  16
   1   5   6 3324.28 208.853  15
   1   5   6 3008.35 132.356   6
  -1   5  -6 2814.83 133.516   1
   1   5   6 3260.32 139.020   2
   1   5   6 3269.94 139.343   3
  -1  -5  -6 2947.54 189.429  13
   1   5   6 2668.15 130.995  18
  -1   5  -6 2990.06 138.673  24
  -1   5  -6 3167.33 135.260  25
   1   5   7 951.905 108.809  15
   1   5   7 1137.31 112.029  16
  -1  -5  -7 1149.93 106.198  13
   1   5   7 969.312 60.1338   6
  -1   5  -7 1066.07 62.7781   1
   1   5   7 1048.41 64.3256   2
   1   5   7 1221.30 66.8912   3
   1   5   7 924.479 60.1377  18
  -1   5  -7 1175.36 56.0630  18
  -1   5  -7 1136.36 62.3607  25
   1   5   7 1077.18 55.9758  24
  -1   5  -7 1096.08 66.2913  24
  -1  -5  -8 393.821 62.9786  13
   1   5   8 409.357 35.6030   6
  -1   5  -8 383.415 38.3045  24
   1   5   8 474.385 72.4981  16
   1   5   8 296.934 64.9015  15
  -1   5  -8 311.263 32.2862  25
   1   5   8 402.239 37.5103   3
   1   5   8 330.170 34.5237   2
   1   5   8 356.877 34.5233  18
  -1   5  -9 745.782 53.4207  24
   1   5   9 768.626 52.4994   6
   1   5   9 855.948 54.2787   3
  -1  -5  -9 874.924 90.5133  13
   1   5   9 849.706 54.2654   2
   1   5   9 726.946 52.0295  18
   1   5  10 5119.31 235.495  18
  -1   5 -10 5763.70 237.913   1
   1   5  10 5625.31 236.301   6
   1   5  10 6101.10 237.822   3
   1   5  10 6180.67 237.360   2
  -1   5 -10 5355.31 236.362  24
  -1   5 -11 23.9858 17.4178   1
   1   5  11 22.3248 19.4967  18
   1   5  11 14.7640 16.2454   7
   1   5  11 25.7921 20.5736   6
  -1   5 -11-7.66336 15.4569  24
  -1   5 -11-16.1953 23.9061   9
  -1   5 -12 245.036 38.8201   9
  -1   5 -12 168.121 27.0288   1
   1   5  12 162.373 25.2887   7
  -1   5 -12 170.540 24.8813  24
   1   5  12 220.385 29.8798   6
   1   5  13 525.715 45.1155   6
   1   5  13 559.785 43.6953   7
  -1   5 -13 553.852 56.0144   9
  -1   5 -13 508.430 43.8168   1
   1   5  14 72.0491 20.4583   7
  -1   5 -14 85.4317 28.0868   9
   1   5  14 112.665 24.6061   6
  -1   5 -14 80.8345 21.4231   1
  -1   5 -15 662.285 59.6638   9
   1   5  15 713.525 49.5585   7
   1   5  15 744.231 53.0605   6
   1   5  15 591.000 47.5823  18
  -1   5 -15 802.487 52.7210   1
  -1   5 -16 235.475 36.5440   9
   1   5  16 206.121 25.9327  18
  -1   5 -16 232.332 28.7657   1
   1   5  16 233.856 27.1120   7
   1   5  16 287.527 32.6143   6
  -1   5 -17 33.1318 15.7656   1
   1   5  17 35.3301 14.9503   7
   1   5  17 70.7821 21.2534   6
  -1   5 -17 22.4181 20.3243   9
  -1   5 -18 93.5538 17.9970   1
  -1   5 -18 78.0773 20.5086   9
  -1   5 -19 69.8404 13.5627   1
  -1   5 -19 75.8806 17.1354   9
   1   5  20 10.9332 11.6967   6
  -1   5 -20 6.63299 10.2728   9
   1   6 -18 605.760 39.3317   9
  -1   6  18 661.951 37.1790   6
   1   6 -17 65.7539 13.7212   1
  -1   6  17 40.0061 13.5256   6
   1   6 -17 37.4102 15.1311   9
   1   6 -16 42.7989 14.0142   1
   1   6 -16 79.8077 21.0170   9
  -1   6  16 32.5102 14.6468   6
   1   6 -15 469.091 35.4291   1
   1   6 -15 425.545 31.6852  24
  -1   6  15 498.722 37.1011   6
   1   6 -15 520.677 45.2946   9
   1   6 -14 48.2557 16.6083   1
   1   6 -14 41.6834 21.8321   9
   1   6 -14 59.4183 15.1916  24
  -1   6  14 49.4609 17.8347   6
   1   6 -13 35.9176 16.8342   1
   1   6 -13 18.8992 21.8047   9
   1   6 -13 59.9361 17.8915  24
  -1   6  13 49.8917 19.0572   6
   1   6 -12 281.651 30.0258   1
   1   6 -12 272.899 40.7756   9
   1   6 -12 261.136 29.7320  24
  -1   6  12 257.997 29.5189   6
  -1   6  11 6.85423 15.9647   6
   1   6 -11-11.9436 24.9334   9
  -1   6  11 41.0504 18.1556   3
  -1   6  11 15.0061 15.8881   2
   1   6 -11 2.39116 16.2544   1
   1   6 -11 5.28652 15.8039  24
  -1   6  10 371.481 35.3331   6
   1   6 -10 396.938 46.9073   9
  -1   6  10 482.677 37.8751   3
  -1   6  10 463.837 36.8043   2
   1   6 -10 310.809 34.3445   1
   1   6 -10 372.609 37.9872  24
   1   6  -9 263.864 31.2372  25
   1   6  -9 376.054 44.4297   9
  -1   6   9 458.142 36.7983   3
  -1   6   9 487.921 37.5971   2
  -1   6   9 369.615 34.6062   6
   1   6  -9 294.876 35.2251  24
  -1   6   8 231.706 24.3943  25
   1   6  -8 226.003 29.5366  25
   1   6  -8 163.410 25.6882   1
   1   6  -8 210.347 30.2456  24
   1   6  -8 241.610 35.2210   9
  -1   6   8 222.517 28.2641   3
   1   6  -8 259.589 24.9877  18
  -1   6   8 190.719 26.5696   6
  -1   6   8 192.310 26.2097   2
  -1   6   7 6.98756 14.9467  25
   1   6  -7-2.48929 18.5907  25
   1   6  -7-14.3337 18.5252   1
   1   6  -7-2.91038 17.1835  24
   1   6  -7 3.50500 19.0790   9
  -1   6   7 4.51941 15.5019   3
   1   6  -7-3.12631 13.4541  18
  -1   6   7-16.7797 19.1849   6
  -1   6   7-2.24448 15.8194   2
   1   6  -6 70.4204 22.0472   1
   1   6  -6 114.318 24.7893  24
  -1   6   6 165.247 21.1772  24
   1   6  -6 67.2809 23.1990   9
  -1   6   6 118.282 22.9132   3
  -1   6   6 110.935 20.3210  25
   1   6  -6 128.161 25.1765  25
   1   6  -6 123.171 20.2734  18
  -1   6   6 79.0835 19.0407   2
   1   6  -5-25.5366 20.5592   1
  -1   6   5 19.0701 14.4624  24
   1   6  -5 5.81528 18.2080  24
   1   6  -5 22.7250 21.8536   9
  -1   6   5-2.31077 16.5691   3
  -1   6   5-2.03274 16.8659  25
   1   6  -5 5.28279 20.3331  25
   1   6  -5-6.42625 14.6943  18
  -1   6   5 9.18768 15.3125   2
   1   6  -4 466.731 39.4547   1
   1   6  -4 526.053 46.7844  24
   1   6  -4 482.565 45.2575   9
  -1   6   4 547.663 42.2981   3
   1   6  -4 496.982 43.3396   3
   1   6  -4 515.294 44.5572  25
  -1   6   4 562.066 39.7683  24
  -1   6   4 588.880 42.4600  25
   1   6  -4 539.383 37.1560  18
  -1   6   4 535.187 41.9872   2
   1   6  -4 443.869 41.5195   2
   1   6  -3 351.817 34.1635   1
   1   6  -3 421.242 41.4488   9
   1   6  -3 306.939 35.9588   3
  -1   6   3 374.844 34.9128   3
   1   6  -3 453.762 41.7801  25
  -1   6   3 364.809 36.3418  25
  -1   6   3 467.173 37.2431  24
   1   6  -3 441.346 32.0885  18
  -1   6   3 344.624 33.5591   2
   1   6  -3 328.981 35.7695   2
   1   6  -2 169.581 23.7852   1
  -1   6   2 207.901 29.1159  24
   1   6  -2 233.380 31.5197   9
  -1   6   2 190.534 25.5263   3
   1   6  -2 181.807 28.9219   3
   1   6  -2 207.363 23.0839  18
  -1   6   2 159.136 28.6710  25
   1   6  -2 166.862 30.8459  25
  -1   6   2 132.993 22.8749   2
   1   6  -2 160.418 26.6736   2
   1   6  -1 1751.94 92.1310   2
  -1   6   1 1611.66 85.0638   2
  -1   6   1 1588.65 84.9220   3
   1   6  -1 1633.17 90.6695   3
   1   6  -1 1450.86 78.0803  18
  -1   6   1 1743.23 87.7301  25
   1   6  -1 1717.18 90.6200  24
  -1   6   1 1662.79 86.9867  24
   1   6  -1 1672.42 82.3698   1
   1   6   0 460.717 42.6914   2
  -1   6   0 419.541 33.0532   1
   1   6   0 446.998 35.0207   1
   1   6   0 441.838 42.3507   3
   1   6   0 495.194 42.1400  24
   1   6   0 404.836 32.6430  18
   1   6   1-15.2123 21.6943  24
   1   6   1-22.8944 18.5115   2
   1   6   1-11.5575 15.9604   3
   1   6   1 5.27553 18.0975  25
  -1   6  -1-2.46269 21.9327  25
  -1   6  -1-1.98098 10.7878   1
   1   6   1-7.19479 10.6245   1
   1   6   1-11.0879 14.9433  18
   1   6   2 12.8784 26.9196  25
  -1   6  -2 67.4554 22.6639  25
   1   6   2 108.071 22.1428  24
  -1   6  -2 78.4152 22.0377  24
   1   6   2 82.8139 20.8370   2
   1   6   2 121.057 24.8180   3
  -1   6  -2 92.8197 18.4746   1
  -1   6  -2 65.0084 15.3647  18
   1   6   2 63.9680 16.3375  18
   1   6   3 1311.55 76.7979   3
   1   6   3 1280.16 73.3690  25
  -1   6  -3 1344.15 74.4761  25
  -1   6  -3 1316.82 75.0068  24
   1   6   3 1278.49 70.7387  24
   1   6   3 1296.27 76.3769   2
  -1   6  -3 1193.84 68.9220   1
  -1   6  -3 1320.13 63.4431  18
   1   6   3 1122.82 65.6552  18
   1   6   4 371.310 37.3966   3
  -1   6  -4 411.079 39.0816  24
   1   6   4 380.256 36.9578  25
  -1   6  -4 350.404 36.8193  25
   1   6   4 408.016 34.5160  24
   1   6   4 417.918 39.2160   2
  -1   6  -4 393.962 35.2485   1
  -1   6  -4 353.460 28.4494  18
   1   6   4 351.059 31.9308  18
   1   6   5 298.535 33.8746   3
   1   6   5 292.118 31.9659  25
   1   6   5 300.446 28.8771  24
  -1   6  -5 329.793 35.3620  24
  -1   6  -5 315.378 34.2798  25
   1   6   5 379.949 36.6300   2
  -1   6  -5 282.781 31.1080   1
   1   6   5 244.150 27.5817  18
  -1   6  -5 314.234 25.8044  18
   1   6   6 921.812 57.7165  18
  -1   6  -6 1074.71 53.0348  18
   1   6   6 1035.16 64.0595   3
   1   6   6 1010.03 54.6545  24
  -1   6  -6 980.156 60.6154  25
   1   6   6 917.030 57.0647  25
   1   6   6 988.919 63.2012   2
  -1   6  -6 860.737 57.6367   1
  -1   6  -6 988.496 63.2812  24
   1   6   7 465.755 38.9394  18
   1   6   7 511.314 43.0426   3
   1   6   7 423.237 36.2487  25
  -1   6  -7 506.323 40.2773  25
   1   6   7 626.256 37.8269  24
   1   6   7 579.154 44.8679   2
  -1   6  -7 565.339 44.4951  24
  -1   6  -7 476.683 40.6959   1
  -1   6  -8 64.8368 18.1957   1
   1   6   8 49.8283 18.3233   6
   1   6   8 89.9506 21.8579   3
  -1   6  -8 69.7672 19.7413  25
   1   6   8 42.1732 19.0728   2
  -1   6  -8 61.2121 20.2935  24
   1   6   8 42.2716 16.5404  18
  -1   6  -9 192.167 26.7838   1
   1   6   9 197.910 25.5479  18
   1   6   9 230.840 28.9775   3
  -1   6  -9 174.045 23.6288  25
   1   6   9 188.600 27.0928   2
   1   6   9 185.057 25.7983   6
  -1   6  -9 183.503 26.2478  24
   1   6  10 2.43858 13.8471  18
   1   6  10 23.1712 17.7053   3
   1   6  10-6.90132 15.1850   2
  -1   6 -10 4.95720 14.4497  24
   1   6  10-6.85814 15.0900   6
   1   6  11 844.909 52.6983   3
  -1   6 -11 718.950 50.0586  24
   1   6  11 680.011 49.3387   6
   1   6  11 851.680 52.8476   2
   1   6  11 674.419 49.1456  18
   1   6  12 174.641 24.3725  18
  -1   6 -12 206.912 24.8795  24
  -1   6 -12 161.526 25.5177   1
   1   6  12 221.537 27.5222   2
   1   6  12 164.599 24.5791   6
   1   6  12 225.427 27.9433   3
  -1   6 -13 42.3899 14.0243  24
  -1   6 -13 24.5594 16.4511   1
  -1   6 -13 14.3801 20.9894   9
   1   6  13 33.9328 17.8549   6
  -1   6 -14 221.665 25.5211   1
  -1   6 -14 172.722 32.0324   9
   1   6  14 159.948 23.9041   6
  -1   6 -15 1.90200 12.8053   1
  -1   6 -15 11.7567 18.6101   9
   1   6  15 7.31043 14.1733   6
  -1   6 -16 16.5959 12.5887   1
  -1   6 -16 7.41404 15.4780   9
   1   6  16-1.62285 13.2960   6
  -1   6 -17 60.8831 13.1604   1
  -1   6 -17 69.6427 16.8320   9
   1   6  17 97.0490 15.6573   6
  -1   6 -18 10.4807 10.1148   9
   1   6  18 38.8533 11.0972   6
   1   7 -15 26.1281 11.4263   9
   1   7 -15 25.3994 9.09555   1
   1   7 -14 210.664 17.8290  24
   1   7 -14 241.694 25.9480   9
   1   7 -14 274.698 21.6456   1
   1   7 -13-1.27785 11.2549  24
   1   7 -13-11.7246 13.8455   9
   1   7 -13-4.20351 11.1001   1
   1   7 -12 213.133 23.0859  24
   1   7 -12 278.419 32.3495   9
   1   7 -12 232.092 22.8199   1
   1   7 -11 82.1685 18.2486  24
   1   7 -11 105.450 24.2196   9
   1   7 -10 60.9893 15.9586  25
   1   7 -10 117.984 21.0758  24
   1   7 -10 88.4339 17.0842   1
   1   7 -10 145.391 26.6751   9
   1   7  -9 45.6450 16.5655  25
   1   7  -9 104.081 21.5923  24
   1   7  -9 83.3813 17.7449   1
   1   7  -9 63.3356 23.2337   9
  -1   7   8 373.046 30.3379   3
   1   7  -8 242.667 25.7876   1
   1   7  -8 247.711 30.8167  24
  -1   7   8 386.592 30.6545   2
   1   7  -8 325.661 37.6036   9
   1   7  -7 395.409 33.0859   1
   1   7  -7 325.614 34.5309  25
   1   7  -7 417.457 38.2510  24
  -1   7   7 454.064 34.7567   2
   1   7  -7 428.172 42.6572   9
  -1   7   7 455.373 34.7357   3
  -1   7   6 558.686 40.8529   3
   1   7  -6 567.685 41.9088   1
   1   7  -6 474.917 43.0150  25
  -1   7   6 756.462 43.8108  25
   1   7  -6 581.507 46.5937  24
  -1   7   6 641.419 42.6562   2
   1   7  -6 589.895 51.5345   9
   1   7  -6 683.907 38.5983  18
   1   7  -5 1734.93 95.4798   1
  -1   7   5 2164.20 97.6891  25
   1   7  -5 2018.00 103.251  24
   1   7  -5 1940.89 100.255  25
  -1   7   5 1981.60 96.4649   2
   1   7  -5 2085.27 91.4900  18
  -1   7   5 2080.06 97.5234   3
  -1   7   4 144.841 21.9866   3
   1   7  -4 132.120 22.3056   1
   1   7  -4 208.065 30.3504  24
  -1   7   4 245.928 26.8493  24
  -1   7   4 163.447 25.9274  25
   1   7  -4 143.699 28.4466  25
  -1   7   4 193.134 23.5091   2
   1   7  -4 189.522 21.7217  18
  -1   7   3 3297.02 138.739  24
   1   7  -3 3184.24 142.969  25
  -1   7   3 3362.32 140.027  25
   1   7  -3 3151.08 131.534  18
  -1   7   2 434.450 36.2065  24
   1   7  -2 334.802 37.2143  25
  -1   7   2 353.475 35.2275  25
   1   7  -2 394.685 37.8262  24
   1   7  -2 303.456 27.5305  18
   1   7  -2 343.132 30.5923   1
   1   7  -1 419.070 33.4938   1
  -1   7   1 504.301 40.4318  25
  -1   7   1 516.864 40.8136  24
   1   7  -1 494.256 41.2509  24
   1   7  -1 428.998 37.0025   2
   1   7  -1 465.673 38.2201   3
   1   7  -1 428.214 32.2592  18
   1   7   0 15.1119 11.1989   1
   1   7   0-2.36670 13.6233   2
   1   7   0 17.1102 10.8713  18
   1   7   0-4.70765 18.7768  24
  -1   7   0-4.64065 19.2550  24
   1   7   0 19.0913 15.7560   3
   1   7   1 2.23613 20.1305  24
   1   7   1-21.3078 23.8035  25
  -1   7  -1-29.1452 22.3455  25
   1   7   1-7.17908 14.3039   2
   1   7   1 15.8331 11.8242  18
   1   7   1 16.8740 14.2320   3
   1   7   2 209.873 28.1703   3
  -1   7  -2 243.257 25.4844   1
   1   7   2 253.204 27.7992  24
  -1   7  -2 272.393 31.6416  24
   1   7   2 220.228 30.9669  25
  -1   7  -2 222.529 29.6118  25
   1   7   2 246.756 29.8121   2
   1   7   2 268.615 24.6349  18
   1   7   3 21.5295 16.8711   3
  -1   7  -3 17.7222 13.1422   1
   1   7   3 7.65279 14.6322  24
  -1   7  -3 2.45129 20.2192  24
   1   7   3 28.7251 20.1143  25
  -1   7  -3 6.56888 20.5517  25
   1   7   3 2.37720 16.1675   2
   1   7   3 41.6075 13.6473  18
   1   7   4-11.6681 17.0151   3
  -1   7  -4 20.4603 14.2940   1
  -1   7  -4-16.8605 18.4054  24
   1   7   4-6.96779 12.4916  24
   1   7   4-10.3492 19.9876  25
  -1   7  -4-4.26463 18.8845  25
   1   7   4-6.95304 16.0463   2
   1   7   4-5.05784 11.8835  18
   1   7   5 138.654 23.4665   3
  -1   7  -5 135.764 20.6613   1
  -1   7  -5 164.927 26.4767  24
   1   7   5 152.171 20.3213  24
   1   7   5 118.148 21.8518  25
  -1   7  -5 102.512 23.7144  25
   1   7   5 151.234 24.6078   2
   1   7   5 122.439 18.2031  18
  -1   7  -6-16.2009 19.6864  24
   1   7   6 38.7366 15.9602  25
  -1   7  -6 7.65880 16.7709  25
   1   7   6 13.1164 14.8608   2
   1   7   6-2.20150 15.2453   3
  -1   7  -6 27.0324 14.6596   1
  -1   7  -7 115.510 22.4524  24
  -1   7  -7 113.783 22.3389  25
   1   7   7 160.737 23.2971   2
   1   7   7 153.439 23.2038   3
  -1   7  -7 115.234 20.2474   1
  -1   7  -8 2.10661 17.1534  24
  -1   7  -8 33.4447 15.4609  25
   1   7   8 20.0353 14.2554   2
   1   7   8 2.01803 14.7244   3
  -1   7  -8 21.9367 14.5512   1
  -1   7  -9 15.7112 15.4909  24
  -1   7  -9 12.3371 13.1009  25
  -1   7  -9 49.7239 15.9100   1
   1   7   9 65.1390 18.1876   3
   1   7   9 34.2165 15.8145   2
  -1   7 -10 348.360 30.7907  24
   1   7  10 459.841 34.1808   2
   1   7  10 472.610 34.4068   3
  -1   7 -10 303.164 28.7932   1
  -1   7 -11 97.0781 16.8884   1
  -1   7 -11 75.5573 15.7474  24
  -1   7 -12 51.7912 12.6213  24
  -1   7 -13 343.960 32.6705   9
  -1   7 -14 41.4465 14.1251   9
  -1   7 -14 30.5509 10.5921   1
  -1   7 -15 98.0111 15.1649   9
  -1   7 -15 91.8459 12.3135   1
   1   8 -10 70.7713 11.4928  24
   1   8  -9 276.461 21.4488   1
   1   8  -9 319.020 23.4565  24
   1   8  -8 115.444 16.8246  24
   1   8  -8 95.5489 14.4562   1
   1   8  -8 121.774 14.8098  25
   1   8  -7 11.4397 13.4928  24
   1   8  -7 12.2689 10.4489   1
   1   8  -7 22.0842 12.1216  25
   1   8  -6 111.799 18.1417  24
   1   8  -6 88.3964 15.8708  25
   1   8  -5 92.0865 17.5084  24
   1   8  -5 75.7598 17.5203  25
   1   8  -4 436.913 32.9968  25
   1   8  -3 27.5022 17.1449  25
   1   8  -2 27.3630 14.9610  24
   1   8  -2 21.7355 16.2103  25
  -1   8   1 323.164 27.1479  25
  -1   8   1 278.479 24.8812  24
   1   8   0 833.036 48.4528  24
  -1   8   0 947.603 50.1382  24
   1   8   0 971.521 51.4815  25
   1   8   1 69.0806 14.6146  24
  -1   8  -1 109.732 19.4248  25
   1   8   1 56.2727 17.4819  25
   1   8   2 184.407 19.5398  24
  -1   8  -2 185.989 23.0326  25
   1   8   2 145.187 20.5755  25
  -1   8  -3 4.38122 13.2595  24
  -1   8  -3 35.6947 16.7866  25
   1   8   3 54.2889 14.8702  25
  -1   8  -4 279.542 25.4454  24
  -1   8  -4 282.205 26.2933  25
   1   8   4 327.927 25.2313  25
  -1   8  -5 8.36183 11.8898  24
  -1   8  -5 57.5785 16.0082  25
  -1   8  -6 67.2748 14.5415  24
  -1   8  -6 128.961 17.5255  25
  -1   8  -7 18.3095 11.5273  24
  -1   8  -8 1.09327 9.99955  24
  -1   8  -9 33.8933 9.57839  24
  -1   8  -9 57.8577 11.5492   1
  -1   8 -10 21.9581 7.61020  24
   2   0 -26 10.8443 8.27499  14
   2   0 -25-22.1129 16.2286  14
   2   0 -25 13.6541 10.6883   9
   2   0 -24 2.43932 16.5931  14
  -2   0  24 30.3584 13.0978  10
  -2   0  23-22.6016 17.0606  10
   2   0 -23-2.98624 19.9186  14
  -2   0  22-4.73827 15.4819  10
   2   0 -22-3.44461 24.2773  14
  -2   0  21-13.0309 22.9618  10
   2   0 -21-26.4877 25.2352  14
  -2   0  20 735.841 53.9748  10
   2   0 -20 651.475 60.5075  14
  -2   0  19-30.8649 27.2422  10
   2   0 -19-28.0982 28.5575  14
   2   0 -18 668.075 61.3293  14
  -2   0  18 686.645 52.6924  10
  -2   0  17-10.1352 41.2423  23
  -2   0  16 348.572 35.3231  10
  -2   0  16 451.327 73.7890  22
  -2   0  16 293.820 57.2073  23
   2   0 -16 303.144 38.6728  14
   2   0 -16 249.482 70.3504  17
   2   0 -15-5.37651 13.2820  13
  -2   0  15 4.69042 14.3588  10
  -2   0  15 17.4611 27.0319  23
  -2   0  15-53.0727 27.3876  22
   2   0 -15-24.0420 38.8739  17
   2   0 -14 738.282 65.4436  13
   2   0 -14 663.034 90.6716  17
  -2   0  14 713.826 82.0718  23
  -2   0  14 722.459 47.9280  10
  -2   0  14 812.780 84.4930  22
   2   0 -13 19.3610 28.5782  17
  -2   0  13 7.25814 23.4727  22
  -2   0  13 14.2767 23.0854  23
   2   0 -13 4.37611 12.2587  13
  -2   0  12 2945.69 176.418  23
   2   0 -12 3184.33 196.796  17
  -2   0  12 2940.53 178.051  22
   2   0 -12 3339.08 158.072  13
  -2   0  11-5.64899 21.0938  23
  -2   0  11 17.2068 24.5363  22
   2   0 -11 3.47805 18.9322  13
  -2   0  10 21620.4 853.563  23
  -2   0  10 22214.2 858.134  22
   2   0 -10 21696.2 831.664  13
   2   0 -10 21758.0 874.811  17
   2   0  -9-2.68172 14.5995  13
  -2   0   9-4.34173 19.8573  23
   2   0  -9-17.0642 26.0139  17
  -2   0   8 26557.0 958.931  23
   2   0  -8 23694.2 935.984  13
   2   0  -8 25872.2 970.551  17
   2   0  -7 20.0747 14.7558  13
  -2   0   7-3.20035 14.6359  23
   2   0  -7-12.2957 19.8806  17
   2   0  -6 102532. 3425.83  17
  -2   0   6 103126. 3416.81  23
  -2   0   5-2.25024 10.7197  22
  -2   0   5 22.1487 11.7040  23
   2   0  -5 19.1831 12.4812  13
  -2   0   4 143665. 5119.76  23
  -2   0   4 140851. 5120.58  22
  -2   0   4 138083. 5106.12  12
  -2   0   3-2.90717 8.26143  22
  -2   0   3-4.23987 8.24667  23
   2   0  -2 7962.68 301.680  13
  -2   0   2 7592.01 303.082  23
  -2   0   2 7689.54 303.915  22
  -2   0   2 8337.58 296.608  12
  -2   0   2 7941.74 294.965  15
  -2   0   1-0.41566 2.26722  12
   2   0  -1 1.51896 3.68683  13
  -2   0   1 1.72956 5.04354  23
   2   0   0 11942.4 453.651  11
   2   0   0 11876.6 448.157  13
  -2   0   0 12036.6 450.123  23
  -2   0   0 12426.9 451.272  22
   2   0   1 29.7603 9.82303  11
  -2   0  -1 1.14967 2.99054  12
   2   0   2 195.622 23.2802  11
  -2   0  -2 280.107 17.0183  12
   2   0   3 2.37471 12.5420  11
  -2   0  -3 6.68538 5.27904  12
  -2   0  -4 59619.1 2088.33  12
   2   0   4 59772.7 2109.85  11
  -2   0  -4 54131.9 2083.61  13
   2   0   5 3.47607 16.5483  11
  -2   0  -5 2.06834 5.63619  13
  -2   0  -5 22.1770 8.62698  12
  -2   0  -6 23.4595 10.9945  12
  -2   0  -6 42.6989 8.42424  13
  -2   0  -6 4.00996 14.5316  17
   2   0   6 12.2246 18.6615  11
  -2   0  -7-2.39861 5.92449  13
  -2   0  -7 14.0393 19.0423  17
   2   0   7-4.68561 18.5575  11
  -2   0  -8 6848.75 266.453  13
  -2   0  -8 6976.16 311.528  17
   2   0   8 6783.65 310.082  11
  -2   0  -9 3.32530 9.05046  13
  -2   0  -9-6.19201 19.1711  17
   2   0   9 6.01564 23.8251  11
  -2   0 -10 8081.67 329.024  13
  -2   0 -10 8929.61 387.949  17
   2   0  10 9041.77 388.304  11
  -2   0 -11 4.93040 13.4201  13
  -2   0 -11-8.03592 24.8806  17
   2   0  11 53.0512 30.0164  11
  -2   0 -12 3506.18 162.810  13
   2   0  12 3583.60 214.700  11
  -2   0 -13-10.2318 30.2041  17
   2   0  13 18.4114 34.3742  11
   2   0  14 382.184 61.3760  23
  -2   0 -14 366.790 68.4328  17
   2   0  14 409.173 36.1389  10
   2   0  14 461.178 71.5749  11
  -2   0 -15 10.1501 17.0090  14
   2   0  15 21.8151 33.7709  11
   2   0  15-9.11402 25.5243  23
   2   0  15-10.4515 14.8374  10
  -2   0 -15-12.7183 35.6179  17
   2   0  16 2024.15 163.714  23
  -2   0 -16 2418.77 125.141  14
   2   0  16 2316.95 115.643  10
  -2   0 -17-3.89630 29.9942  14
   2   0  17-10.5991 38.3213  23
   2   0  18 94.1729 26.1010  10
  -2   0 -18 149.330 35.3841  14
  -2   0 -19-20.2731 27.0403  14
   2   0  20 70.0032 21.7341  10
  -2   0 -20 86.2150 26.7777  14
   2   0  21-2.57568 16.4841  10
  -2   0 -21-3.62074 21.6426  14
   2   0  22 49.9805 18.6675  10
  -2   0 -22 25.5786 22.9730  14
   2   0  23-7.67507 12.4129  10
  -2   0 -23-8.03983 16.7845  14
  -2   0 -24 477.801 37.6422  14
   2   0  24 472.450 32.9921  10
  -2   0 -25 6.10072 10.2693  14
   2   1 -25 1.64120 9.69086   9
  -2   1  25-4.55854 9.45703  10
  -2  -1  25-3.55256 9.31593  10
   2   1 -25-6.62861 11.5774  14
   2  -1 -25-9.94494 11.6827  14
  -2   1  24 79.4950 15.1078  10
   2   1 -24 74.0471 17.2855   9
  -2  -1  24 66.4436 14.8320  10
   2  -1 -24 63.8310 18.9605  14
   2   1 -24 54.1669 18.4167  14
  -2  -1  23 1.94997 13.6221  10
  -2   1  23 11.3217 13.1819  10
   2  -1 -23-5.70517 19.7487  14
   2   1 -23-5.63160 18.7718  14
  -2  -1  22 31.7155 17.3372  10
  -2   1  22 21.9473 15.3625  10
   2  -1 -22 36.7419 21.8480  14
   2   1 -22 19.7759 19.7252  14
  -2   1  21 752.091 52.2103  10
  -2  -1  21 782.583 52.6597  10
   2   1 -21 663.317 58.9778  14
   2  -1 -21 745.964 60.9647  14
  -2  -1  20 167.647 26.7438  10
  -2   1  20 126.813 25.9160  10
   2   1 -20 69.9569 29.5552  14
   2  -1 -20 86.4991 29.2087  14
   2   1 -19 3400.07 167.756  14
   2  -1 -19 3188.23 165.121  14
  -2   1  19 3391.92 154.182  10
  -2  -1  19 3452.35 155.541  10
   2  -1 -18 4683.62 218.216  14
   2   1 -18 4566.36 215.899  14
  -2   1  18 4776.27 204.781  10
  -2  -1  18 4893.43 206.267  10
  -2  -1  17 838.180 107.354  22
  -2   1  17 866.502 104.559  22
   2   1 -17 996.259 73.3327  14
   2  -1 -17 948.982 71.4770  14
  -2  -1  17 986.435 62.4864  10
  -2   1  17 971.822 62.5689  10
  -2  -1  17 938.144 103.605  23
  -2   1  17 1211.82 116.991  23
  -2   1  17 915.386 57.0226   6
  -2   1  16 110.369 19.4455   6
   2  -1 -16 26.5288 55.4798  17
   2   1 -16-13.1717 65.1519  17
  -2   1  16 131.601 24.9456  10
  -2  -1  16 96.3276 23.5334  10
  -2  -1  16 47.3222 40.6300  22
  -2  -1  16 166.947 45.1171  23
  -2   1  16 55.6978 40.7876  22
   2  -1 -16 102.029 28.0749  14
   2   1 -16 52.3089 26.2640  14
   2  -1 -16 129.861 35.5062  13
  -2  -1  15-8.73891 41.5967  22
  -2  -1  15 8.54170 26.4457  23
  -2   1  15-34.3968 41.7114  22
  -2   1  15-4.55745 17.5413  10
  -2  -1  15-13.7986 19.4405  10
  -2   1  15 17.8470 12.1387   6
   2  -1 -15-12.2096 31.7297  13
   2  -1 -15-12.1366 54.3347  17
  -2   1  15 33.3825 21.5901  15
  -2   1  14 143.072 21.7276  10
  -2  -1  14 143.812 21.1992  10
  -2   1  14 191.897 36.4794  15
   2  -1 -14 198.268 43.2908  13
  -2  -1  14 135.450 39.7172  22
  -2   1  14 133.878 39.9468  22
  -2  -1  14 116.360 36.5983  23
   2   1 -14 120.571 41.2745  17
   2  -1 -14 154.429 47.4880  17
  -2   1  13 22.6170 19.0381  15
   2   1 -13 58.9653 34.3300  17
   2  -1 -13 9.88717 33.2822  17
   2  -1 -13 36.0397 26.3295  13
   2   1 -13 5.29926 16.4151  13
  -2  -1  13 35.8973 27.6381  22
  -2   1  13-7.13766 31.9589  22
  -2  -1  13 13.9358 20.5758  23
  -2   1  12 4755.24 220.651  15
   2   1 -12 4187.31 245.998  17
   2  -1 -12 3992.74 243.534  17
  -2  -1  12 4565.32 229.269  23
   2  -1 -12 4401.40 212.856  13
   2   1 -12 4680.68 217.904  13
  -2  -1  12 4365.55 231.489  22
  -2   1  12 4461.44 233.451  22
  -2  -1  11 185.924 36.2762  23
  -2  -1  11 165.838 38.6327  22
  -2   1  11 148.487 35.9124  22
  -2   1  11 132.475 28.3350  15
   2   1 -11 244.834 49.3628  17
   2  -1 -11 173.342 31.1466  13
   2   1 -11 144.138 29.5020  13
  -2  -1  10 26920.7 1042.25  22
  -2   1  10 27508.1 1043.57  22
  -2   1  10 28341.0 1032.75  15
   2  -1 -10 27653.5 1063.89  17
   2   1 -10 26991.2 1061.84  17
  -2  -1  10 27685.1 1040.35  23
  -2   1  10 24736.2 1006.48  16
   2   1 -10 27281.3 1030.73  13
   2  -1 -10 28012.9 1023.48  13
  -2   1   9 6284.17 265.130  22
  -2  -1   9 6117.01 266.103  22
  -2   1   9 6240.04 255.290  15
   2  -1  -9 5567.99 275.344  17
   2   1  -9 5758.25 276.460  17
  -2  -1   9 5478.53 256.753  23
  -2   1   9 5414.37 236.474  16
   2  -1  -9 5694.69 244.775  13
   2   1  -9 6248.40 256.037  13
  -2   1   8 5614.74 244.248  22
  -2  -1   8 5424.34 242.012  22
  -2   1   8 5491.09 235.170  15
   2   1  -8 5200.15 251.845  17
   2  -1  -8 5316.83 253.140  17
  -2  -1   8 5322.48 238.725  23
  -2   1   8 5368.40 223.279  16
   2  -1  -8 5531.10 229.110  13
   2   1  -8 5815.76 238.323  13
  -2   1   7 291.605 34.5746  22
  -2  -1   7 288.281 35.0540  22
  -2   1   7 309.109 32.5885  15
  -2  -1   7 267.997 32.6546  23
  -2   1   7 314.823 27.8700  16
   2   1  -7 274.205 38.0737  17
   2  -1  -7 303.215 40.5704  17
   2  -1  -7 313.576 29.0762  13
   2   1  -7 277.268 33.0753  13
  -2  -1   6 60956.4 2252.95  22
  -2   1   6 60672.7 2252.13  22
  -2   1   6 62531.4 2249.42  15
   2   1  -6 60218.5 2261.10  17
   2  -1  -6 59610.8 2261.23  17
  -2  -1   6 59462.6 2248.48  23
  -2   1   6 60148.9 2240.99  16
   2   1  -6 63528.6 2252.44  13
  -2  -1   5 5407.37 225.758  22
  -2   1   5 5321.85 224.567  22
  -2   1   5 5650.59 224.357  15
   2  -1  -5 5721.83 232.297  17
   2   1  -5 5294.20 230.595  17
  -2  -1   5 5387.41 221.225  23
  -2   1   5 5238.99 218.071  16
   2   1  -5 5653.93 227.301  13
  -2  -1   4 5120.35 212.869  22
  -2   1   4 5286.12 212.456  22
  -2   1   4 5508.47 214.578  15
   2  -1  -4 5475.05 218.317  17
   2   1  -4 5129.08 216.897  17
  -2  -1   4 4960.15 207.963  23
   2   1  -4 5138.32 197.306  16
  -2   1   4 5281.67 209.806  16
   2   1  -4 5648.06 217.913  13
   2  -1  -4 5235.15 208.631  13
  -2  -1   3 43500.9 1627.09  22
  -2   1   3 44840.1 1626.57  22
  -2   1   3 44884.7 1630.19  15
  -2  -1   3 43385.6 1622.07  23
  -2   1   3 44986.3 1630.97  23
   2   1  -3 44829.0 1634.30  13
   2  -1  -3 44839.9 1625.26  13
   2   1  -3 42786.5 1618.80  16
  -2   1   3 45536.8 1627.86  16
   2   1  -3 44156.0 1630.19  17
   2  -1  -3 43816.8 1629.80  17
  -2   1   2 70938.2 2654.73  15
   2   1  -2 74386.9 2645.62  15
   2   1  -2 70562.0 2647.40  16
  -2   1   2 72264.4 2652.74  16
   2  -1  -2 72439.4 2650.59  17
   2   1  -2 72262.0 2650.97  17
  -2  -1   2 73239.9 2649.67  22
  -2   1   2 70477.7 2648.59  22
  -2  -1   2 71670.2 2643.65  23
  -2   1   2 72641.3 2653.46  23
   2   1  -2 73359.8 2650.29  11
   2  -1  -2 75179.6 2650.86  11
   2  -1  -2 70965.3 2649.12  13
  -2  -1   1 32544.1 1197.31  23
  -2  -1   1 33734.6 1204.38  22
  -2   1   1 33366.2 1203.81  22
  -2   1   1 33346.5 1208.43  23
   2   1  -1 32890.2 1203.61  15
   2   1  -1 33078.3 1207.04  16
   2  -1  -1 31314.2 1203.22  17
   2   1  -1 31724.2 1203.28  17
   2  -1  -1 32851.5 1203.71  13
  -2  -1   1 32364.3 1208.04  12
   2  -1  -1 33239.6 1206.33  11
   2   1  -1 32855.6 1205.94  11
  -2   1   0 36233.5 1271.32  23
   2  -1   0 33497.2 1263.39  13
   2   1   0 35351.0 1268.22  15
  -2  -1   0 34462.3 1268.91  21
  -2   1   0 33170.4 1268.99  21
   2  -1   0 35390.4 1270.22  11
   2   1   0 33789.2 1269.38  11
   2   1   0 33461.6 1264.40  17
   2  -1   0 34274.3 1264.89  17
  -2  -1   0 36071.6 1269.18  12
   2   1   1 16848.9 621.949  11
   2  -1   1 16357.1 622.203  11
  -2   1  -1 15956.0 621.996  21
  -2  -1  -1 16432.1 622.116  21
  -2  -1  -1 17202.9 616.046  12
   2  -1   1 16469.2 609.456  13
   2   1   2 18219.6 661.011  11
   2  -1   2 18370.6 662.742  11
  -2   1  -2 17586.2 665.623  21
  -2  -1  -2 18412.3 665.771  21
  -2  -1  -2 18368.7 649.473  12
   2  -1   2 17079.8 640.701  13
   2  -1   3 2474.73 120.854  11
   2   1   3 2330.74 118.755  11
   2   1   4 840.501 59.6986  11
   2  -1   4 959.121 63.6890  11
  -2  -1  -4 909.637 62.3180  17
  -2   1  -4 955.676 62.4147  17
  -2  -1  -4 1028.99 45.9430  12
  -2   1  -5 375.978 20.0691  13
   2   1   5 396.756 41.2321  11
   2  -1   5 460.000 44.0848  11
  -2   1  -5 401.956 42.9200  17
  -2  -1  -5 324.660 38.9642  17
  -2  -1  -5 423.431 25.2985  12
  -2  -1  -6 17718.1 666.480  13
  -2   1  -6 16702.8 645.526  13
   2  -1   6 16870.3 684.941  11
   2   1   6 17734.2 684.248  11
  -2   1  -6 17845.9 687.289  17
  -2  -1  -6 17265.5 684.620  17
  -2  -1  -6 18791.4 653.234  12
  -2   1  -7 1409.36 64.5174  13
  -2  -1  -7 1409.11 78.7660  13
   2   1   7 1209.20 90.6306  11
   2  -1   7 1451.81 96.0808  11
  -2   1  -7 1535.69 99.2029  17
  -2  -1  -7 1436.75 96.0344  17
  -2  -1  -7 1561.84 70.8392  12
  -2  -1  -8 2195.26 113.276  13
  -2   1  -8 2413.87 102.402  13
   2  -1   8 2206.36 135.315  11
   2   1   8 2108.65 134.221  11
  -2  -1  -8 2292.60 139.520  17
  -2   1  -8 2344.13 139.830  17
  -2  -1  -8 2592.92 109.517  12
  -2  -1  -9 16.3221 12.4481  13
  -2   1  -9 10.3817 8.08755  13
   2  -1   9 11.9787 23.7247  11
   2   1   9 17.5463 22.5155  11
  -2  -1  -9 16.3867 11.1511  12
  -2  -1  -9-6.31100 25.6833  17
  -2   1  -9 12.7997 21.5448  17
  -2  -1 -10 1118.43 68.8693  13
   2   1  10 1278.79 101.205  11
   2  -1  10 1262.95 101.112  11
  -2   1 -10 1092.74 99.6490  17
  -2  -1 -10 1204.73 100.902  17
   2   1  10 1195.89 78.9344  16
  -2  -1 -11 3310.81 155.699  13
   2  -1  11 3461.36 199.107  11
   2   1  11 3448.32 197.367  11
  -2   1 -11 3556.32 206.226  17
  -2  -1 -11 3806.70 209.461  17
   2   1  11 3131.49 164.381  16
   2   1  11 3432.02 188.295  23
  -2  -1 -12 51.4719 18.3306  13
   2  -1  12 58.1355 31.0487  11
   2   1  12 48.2822 30.0864  11
   2   1  12 35.0457 22.7171  23
  -2  -1 -12 37.1533 28.7978  17
  -2   1 -12 37.1422 33.6060  17
   2   1  12 34.4261 16.1408  16
   2   1  13-8.86869 21.9040  11
   2  -1  13-9.11269 25.5201  11
   2   1  13 54.6547 29.1544  23
  -2  -1 -13 10.4631 27.6262  17
  -2   1 -13-10.4228 27.5199  17
  -2  -1 -13-3.68592 16.8564  13
  -2  -1 -14 5666.83 267.120  13
   2  -1  14 6022.64 250.181  10
   2   1  14 6156.28 249.480  10
   2  -1  14 6600.83 332.727  11
   2   1  14 6005.31 322.660  11
  -2  -1 -14 5868.72 334.522  17
  -2   1 -14 6180.19 339.974  17
   2  -1  14 6473.47 315.693  23
   2   1  14 6252.80 313.842  23
   2   1  15 1632.59 147.344  11
   2  -1  15 1789.27 154.498  11
   2  -1  15 1936.76 147.862  23
   2   1  15 1833.57 145.790  23
   2  -1  15 1952.02 96.4949  10
   2   1  15 1805.74 94.3284  10
  -2   1 -15 1856.10 103.405  14
  -2  -1 -15 1798.85 102.105  14
   2  -1  16 68.5322 22.0663  10
   2   1  16 76.8129 22.5877  10
  -2  -1 -16 114.391 27.7178  14
  -2   1 -16 76.7186 25.0058  14
   2  -1  16 139.872 48.5532  23
   2   1  16 51.2548 37.1813  23
  -2   1 -17 427.804 47.5381  14
  -2  -1 -17 377.419 45.5453  14
   2   1  17 469.421 43.1489  10
   2  -1  17 423.658 41.1325  10
  -2  -1 -18 9864.03 409.010  14
  -2   1 -18 9535.27 406.268  14
   2   1  18 9816.15 394.433  10
   2  -1  18 10346.9 397.697  10
   2  -1  19 45.6126 20.6633  10
   2   1  19 44.2853 21.8183  10
  -2  -1 -19 35.8499 26.0683  14
  -2   1 -19 27.6874 23.9717  14
   2   1  20 260.879 29.3568   6
  -2   1 -20 310.553 41.4084  14
  -2  -1 -20 377.056 43.9844  14
   2   1  20 382.079 37.3994  10
   2  -1  20 439.481 38.8832  10
   2   1  21-7.22820 16.8343  10
   2  -1  21-2.47862 17.3178  10
  -2   1 -21-10.4228 22.7048  14
  -2  -1 -21-17.4486 22.5719  14
   2  -1  22 13.0457 14.9173  10
   2   1  22 4.23140 14.3805  10
  -2  -1 -22 3.04672 18.4337  14
  -2   1 -22 6.07204 18.5863  14
  -2   1 -23 366.150 33.3030   9
   2   1  23 359.853 30.3692  10
   2  -1  23 303.953 29.0670  10
  -2   1 -23 422.507 37.5049  14
  -2  -1 -23 352.970 35.0718  14
  -2   1 -24 115.588 18.2663   9
   2   1  24 106.226 16.0778  10
   2  -1  24 100.548 15.7129  10
  -2   1 -24 118.885 19.6001  14
  -2  -1 -24 134.456 21.6050  14
  -2  -1 -25-4.02448 10.7002  14
  -2   1 -25-2.71163 11.1068  14
   2  -2 -24 4.81641 12.2836  14
  -2   2  24 24.0992 10.9851   7
  -2  -2  24 17.2503 10.7471  10
   2   2 -24 22.6886 12.9852   9
   2   2 -23 270.698 31.1327   9
  -2   2  23 408.711 29.3382  10
  -2  -2  23 346.421 28.6324  10
   2  -2 -23 303.674 31.8372  14
   2   2 -23 355.921 34.1158  14
   2   2 -22 842.709 59.2983   9
   2   2 -22 860.779 60.6283  14
   2  -2 -22 931.722 61.1188  14
  -2  -2  22 965.388 55.5333  10
  -2   2  22 926.166 53.8471  10
   2   2 -21 148.056 28.9610   9
   2  -2 -21 170.355 29.5376  14
   2   2 -21 186.416 30.7996  14
  -2   2  21 180.587 22.9018   6
  -2  -2  21 114.339 22.8337  10
  -2   2  21 189.604 24.8309  10
   2   2 -20 75.3005 29.9745  14
   2  -2 -20 77.8547 28.8413  14
  -2   2  20 121.432 22.5322   6
  -2  -2  20 124.523 25.6419  10
  -2   2  20 85.8263 23.9998  10
   2  -2 -19 3665.33 179.437  14
   2   2 -19 3695.26 180.388  14
  -2   2  19 3697.69 164.838   6
  -2  -2  19 3837.54 168.477  10
  -2   2  19 4020.66 168.237  10
   2   2 -18 313.634 44.7266  14
   2  -2 -18 311.214 43.7161  14
  -2  -2  18 396.038 39.6570  10
  -2   2  18 365.185 37.1559  10
  -2   2  18 385.309 36.9357   6
   2   2 -17 371.994 46.4604  14
   2  -2 -17 322.296 44.0233  14
  -2   2  17 500.143 40.7802   6
  -2   2  17 388.697 38.8378  10
  -2  -2  17 381.654 39.2359  10
   2   2 -16-92.5080 65.2818  17
   2  -2 -16-13.1396 60.0926  17
  -2   2  16 47.2880 17.8039   6
  -2   2  16-20.8849 24.3226  10
  -2  -2  16-7.32954 21.5237  10
  -2   2  16 50.7087 37.8736  23
  -2   2  16-62.0869 59.1319  22
   2   2 -16-41.9514 29.3768  14
   2  -2 -16-34.8936 29.5018  14
   2  -2 -16 73.5392 36.9730  13
   2  -2 -15 34.5840 28.8789  13
   2   2 -15-85.5963 55.9229  17
  -2   2  15 18.1718 14.9995   6
  -2   2  15-13.1536 18.8723  10
  -2   2  15-9.45621 30.5818  23
  -2  -2  15-26.5194 50.1966  22
   2   2 -15-29.2950 29.3057  14
  -2   2  15-8.28940 24.4738  15
  -2   2  14 52.6564 30.7269  23
  -2   2  14 15.4017 33.0114  22
  -2  -2  14 50.8585 27.2125  23
  -2  -2  14 65.0312 36.4543  22
   2   2 -14 78.0151 46.5761  17
   2  -2 -14 55.4457 42.7341  17
  -2   2  14 52.8798 17.2188  10
  -2  -2  14 60.0315 17.5767  10
  -2   2  14 100.915 31.6581  15
   2  -2 -14 123.194 38.6311  13
  -2   2  14 53.8023 17.7562   6
  -2  -2  13 124.728 33.1499  23
  -2   2  13 136.065 38.2269  23
  -2   2  13 63.2033 31.5959  22
  -2  -2  13 133.222 39.2093  22
  -2  -2  13 94.6391 17.3548  10
  -2   2  13 123.038 33.9268  15
   2  -2 -13 70.1753 37.5650  17
   2   2 -13 10.0647 28.3604  17
   2  -2 -13 69.5625 28.4306  13
  -2   2  13 82.7290 17.6475   6
  -2   2  12 2509.82 150.222  15
   2   2 -12 2025.63 156.193  17
   2  -2 -12 2324.35 163.745  17
  -2   2  12 2312.14 150.757  23
  -2  -2  12 2239.55 138.422  23
   2  -2 -12 2136.48 130.013  13
  -2  -2  12 2457.99 149.900  22
  -2   2  12 2278.31 144.243  22
  -2   2  11 719.721 72.2725  15
   2  -2 -11 732.410 83.0635  17
   2   2 -11 810.405 86.8074  17
  -2   2  11 799.485 63.1297  16
  -2  -2  11 755.364 69.5446  23
  -2   2  11 743.869 75.6443  23
   2  -2 -11 873.124 66.3489  13
   2   2 -11 753.952 74.7110  13
  -2   2  11 860.898 74.6768  22
  -2  -2  11 804.345 76.3927  22
  -2   2  10 5215.52 252.764  15
   2  -2 -10 4944.14 264.792  17
   2   2 -10 5224.15 267.071  17
  -2   2  10 5323.36 238.157  16
  -2  -2  10 5240.68 244.439  23
  -2   2  10 5695.58 260.896  23
   2   2 -10 5323.96 257.941  13
   2  -2 -10 5525.67 238.908  13
  -2   2  10 5340.22 249.300  22
  -2  -2  10 5398.95 252.557  22
  -2   2   9 4208.17 207.254  15
   2   2  -9 4033.17 215.477  17
   2  -2  -9 3981.64 214.781  17
  -2   2   9 4057.75 194.301  16
  -2   2   9 4227.08 208.668  23
  -2  -2   9 4060.36 194.895  23
   2   2  -9 4667.60 215.285  13
  -2  -2   9 4298.00 204.434  22
  -2   2   9 4456.97 204.506  22
  -2   2   8 4950.59 224.676  15
   2   2  -8 4804.91 231.036  17
   2  -2  -8 4846.68 230.999  17
  -2   2   8 4421.55 211.441  16
  -2   2   8 4794.02 223.523  23
  -2  -2   8 4458.06 208.127  23
   2   2  -8 4886.75 226.088  13
  -2  -2   8 4884.85 219.562  22
  -2   2   8 4891.56 216.343  22
  -2   2   7 2868.29 147.320  15
   2  -2  -7 2913.74 149.474  17
   2   2  -7 2875.01 149.436  17
  -2  -2   7 2599.81 130.390  23
  -2   2   7 2783.58 142.840  23
  -2   2   7 2918.54 140.137  16
   2   2  -7 2795.87 146.071  13
   2  -2  -7 2605.17 133.799  13
  -2   2   7 2776.10 136.778  22
  -2  -2   7 2937.65 140.175  22
  -2   2   6 200.143 32.5416  15
  -2  -2   6 201.583 23.5019  23
   2   2  -6 134.613 25.6491  13
   2  -2  -6 243.868 29.3250  13
  -2   2   6 146.387 25.8821  16
   2  -2  -6 177.803 29.8165  17
   2   2  -6 168.757 28.2773  17
  -2  -2   6 259.909 29.7279  22
  -2   2   6 271.466 33.3448  23
  -2   2   6 227.468 27.5177  22
   2  -2  -5 581.369 46.1435  17
   2   2  -5 539.717 45.9000  17
  -2   2   5 510.695 47.1235  15
  -2   2   5 491.010 42.7019  16
   2  -2  -5 504.510 41.5791  13
  -2   2   5 472.978 42.5034  23
  -2  -2   5 487.083 34.4801  23
  -2  -2   5 503.582 39.4170  22
  -2   2   5 540.899 38.6489  22
   2  -2  -5 428.013 21.0995  12
   2   2  -4 48852.0 1801.30  16
  -2   2   4 50862.4 1815.80  16
  -2   2   4 50041.8 1820.83  15
   2  -2  -4 47419.3 1790.00  12
   2  -2  -4 50207.7 1812.22  13
  -2  -2   4 47585.2 1793.56  23
  -2   2   4 48436.1 1810.65  23
  -2   2   4 49813.8 1801.28  22
  -2  -2   4 48913.8 1802.64  22
   2  -2  -4 49690.1 1809.20  17
   2   2  -4 49888.4 1810.03  17
   2   2  -3 22422.2 849.311  17
   2  -2  -3 22172.6 848.197  17
   2   2  -3 22518.2 851.261  16
  -2   2   3 22490.7 860.049  16
   2  -2  -3 23558.1 858.336  13
  -2   2   3 23596.2 854.919  23
  -2  -2   3 22210.1 833.928  23
   2  -2  -3 22391.4 844.472  11
   2   2  -3 23323.8 845.815  11
  -2  -2   3 22843.2 844.608  22
  -2   2   3 23124.6 843.434  22
   2  -2  -2 50536.0 1845.56  13
   2   2  -2 50469.3 1844.55  16
   2   2  -2 50174.3 1842.18  15
   2   2  -2 49512.4 1833.06  17
   2  -2  -2 48443.2 1832.11  17
   2   2  -2 50276.8 1832.71  11
   2  -2  -2 49496.1 1831.80  11
  -2   2   2 50355.8 1840.86  23
  -2  -2   2 49343.5 1829.89  22
  -2   2   2 50676.1 1829.19  22
  -2   2   1 665556. 23771.8  16
   2   2  -1 657782. 23771.0  16
   2   2  -1 644398. 23767.3  15
   2  -2  -1 647833. 23751.7  17
   2   2  -1 636102. 23752.0  17
   2   2  -1 655546. 23754.9  11
   2  -2  -1 645658. 23754.5  11
  -2   2   1 673236. 23763.7  23
   2  -2  -1 664245. 23766.8  13
  -2  -2   1 652944. 23768.4  12
  -2   2   0 149470. 5327.64  15
  -2   2   0 157531. 5325.82  16
   2   2   0 151670. 5326.85  16
   2   2   0 144427. 5323.24  15
   2  -2   0 142415. 5302.49  17
   2   2   0 140601. 5302.23  17
  -2  -2   0 148495. 5320.56  12
   2  -2   0 149643. 5308.35  11
   2   2   0 142433. 5306.58  11
   2   2   1 2269.45 97.4759  11
   2  -2   1 2377.24 100.133  11
  -2   2  -1 2318.24 98.3303  21
  -2  -2  -1 2258.16 95.7012  21
   2   2   1 2592.96 116.370  16
   2   2   1 2200.13 87.8443  23
   2  -2   1 2148.87 92.6159  17
   2   2   1 2222.74 92.1264  17
  -2  -2  -1 2602.90 107.001  12
   2   2   1 2429.59 113.215  15
   2  -2   2 26523.2 977.238  11
   2   2   2 26040.7 974.267  11
  -2   2  -2 25559.2 977.233  21
  -2  -2  -2 25953.7 975.427  21
   2   2   2 27773.1 992.628  16
   2   2   2 27071.2 967.750  23
   2   2   2 24721.4 966.909  17
  -2  -2  -2 26460.8 975.299  12
   2   2   2 27236.2 989.438  15
  -2   2  -3 2315.49 115.364  21
  -2  -2  -3 2330.03 114.371  21
   2   2   3 2558.58 122.400  16
   2   2   3 2352.39 104.424  23
  -2  -2  -3 2429.70 103.446  12
   2   2   3 2316.66 118.780  15
   2   2   3 2357.67 109.976  11
   2  -2   3 2263.96 111.440  11
  -2   2  -4 4910.98 217.414  21
  -2  -2  -4 4776.47 216.402  21
  -2  -2  -4 4949.46 194.095  12
   2  -2   4 4765.17 210.316  11
   2   2   4 4806.22 208.182  11
   2   2   4 4811.17 202.368  23
   2   2   4 5119.83 218.005  15
   2   2   5 2318.17 122.164  16
  -2  -2  -5 2317.10 98.2876  12
   2   2   5 2315.94 118.072  11
   2  -2   5 2257.11 120.360  11
   2   2   5 2389.36 114.414  23
   2   2   5 2197.81 123.009  15
   2   2   6 12.9217 13.8245  23
   2   2   6 11.9101 19.2608  16
  -2  -2  -6 12.7976 8.02316  12
   2   2   6 7.53702 16.8756  11
   2  -2   6-4.07442 18.6371  11
   2   2   7 7046.63 297.710  23
   2   2   7 7290.01 304.550  16
  -2  -2  -7 7008.09 270.258  12
   2   2   7 6411.00 299.655  11
   2  -2   7 7062.34 308.073  11
  -2  -2  -7 7004.69 304.652  13
  -2   2  -7 6661.85 307.650  17
  -2   2  -8 14937.1 617.021  17
  -2  -2  -8 15155.4 617.417  17
   2   2   8 15085.0 602.078  16
   2   2   8 14579.5 599.694  23
  -2  -2  -8 15519.6 601.847  13
   2  -2   8 14964.7 611.903  11
   2   2   8 14973.8 606.790  11
  -2  -2  -9 3284.52 189.199  17
  -2   2  -9 3180.80 185.861  17
   2   2   9 3514.80 175.967  16
   2   2   9 3399.17 175.354  23
  -2  -2  -9 3404.00 168.946  13
   2  -2   9 3296.99 182.932  11
   2   2   9 3110.05 175.908  11
  -2   2 -10 1157.08 105.163  17
   2   2  10 1274.80 92.9937  16
   2   2  10 1118.38 92.4409  23
  -2  -2 -10 1287.44 85.7862  13
   2  -2  10 1049.57 96.4956  11
   2   2  10 1187.90 98.4781  11
   2  -2  11 591.924 72.0268  11
  -2   2 -11 452.365 67.7553  17
   2   2  11 446.845 61.9146  11
   2   2  11 556.480 59.2361  16
  -2  -2 -11 547.673 52.3081  13
   2   2  11 572.154 66.9062  23
   2   2  12 3155.71 178.760  16
   2   2  12 3385.35 195.378  23
  -2  -2 -12 3388.54 168.627  13
   2   2  12 3348.87 197.809  11
   2  -2  12 3333.10 202.527  11
   2   2  13 84.7042 28.4815  16
   2   2  13 69.4461 31.6024  11
   2  -2  13 119.618 40.4581  11
   2  -2  13 95.5419 18.5734  10
   2   2  13 108.640 18.8690  10
  -2   2 -13 119.235 20.1925   1
   2   2  13 152.377 41.2290  23
  -2  -2 -13 143.749 28.0615  13
   2   2  13 32.8648 27.9007  15
   2  -2  14 3143.37 206.094  23
   2   2  14 3634.59 222.366  23
   2   2  14 3933.26 222.996  15
  -2   2 -14 3918.84 160.631   1
   2   2  14 3397.50 156.164  10
   2  -2  14 3742.76 160.147  10
  -2  -2 -14 3300.36 179.608  13
   2  -2  15 2516.72 185.425  23
   2   2  15 3014.21 202.353  23
  -2  -2 -15 3021.17 164.313  13
  -2   2 -15 3204.06 137.843   1
   2   2  15 2780.24 135.034  10
   2  -2  15 3090.04 138.792  10
  -2   2 -15 3032.46 147.016  14
   2   2  15 2731.36 193.343  15
  -2  -2 -15 3025.58 147.032  14
  -2  -2 -16 427.567 94.2773  21
  -2   2 -16 620.941 53.6110  14
  -2  -2 -16 645.935 55.2116  14
   2   2  16 485.964 82.5040  23
   2  -2  16 606.599 85.2217  22
   2  -2  16 513.168 76.1330  23
   2   2  16 554.501 80.3595  22
   2   2  16 555.939 45.8429  10
   2  -2  16 486.142 44.2744  10
   2   2  17 11107.8 436.344  10
   2  -2  17 11459.8 438.406  10
  -2  -2 -17 10914.0 448.803  14
  -2   2 -17 10800.2 448.191  14
   2   2  18 1524.59 83.3224  10
   2  -2  18 1583.71 85.6045  10
  -2  -2 -18 1497.05 93.3310  14
  -2   2 -18 1357.90 90.3610  14
   2   2  19 315.193 34.4652   6
   2   2  19 383.558 37.5714  10
   2  -2  19 360.026 37.2177  10
  -2   2 -19 334.010 39.4641   9
  -2  -2 -19 365.103 43.1940  14
  -2   2 -19 311.443 42.1939  14
   2  -2  20-4.87054 17.0159  10
   2   2  20-9.35736 16.7779  10
  -2   2 -20-9.36034 17.9584   9
  -2  -2 -20 3.31876 19.5973  14
  -2   2 -20-16.8571 22.4786  14
   2   2  20-18.0058 18.0776   6
   2   2  21 191.896 25.0010  10
   2  -2  21 160.461 23.6106  10
  -2  -2 -21 208.434 29.4502  14
  -2   2 -21 192.234 30.4892  14
   2   2  21 135.799 21.3173   6
  -2   2 -21 211.958 29.0101   9
   2   2  22 250.292 24.4717   6
  -2   2 -22 270.907 29.9854   9
  -2  -2 -22 258.078 30.7989  14
  -2   2 -22 261.071 31.1303  14
   2  -2  22 278.133 26.6587  10
   2   2  22 294.011 27.4191  10
   2  -2  23-2.94737 10.7445  10
  -2   2 -23 10.1913 11.8825   9
  -2   2 -23-5.99744 13.1961  14
  -2  -2 -23 1.91311 11.7108  14
  -2   2 -24 1.54290 10.1852   9
  -2  -2 -24-6.56805 10.2603  14
   2   3 -23-1.92254 11.7746   9
  -2   3  23 14.5054 9.02926   6
  -2   3  23 15.1030 11.8017   7
   2   3 -22 2.36580 14.9786   9
  -2   3  22-4.35645 10.6739   6
  -2   3  22 3.78536 12.7407   7
  -2   3  21 382.760 32.1521   6
   2   3 -21 393.143 38.5719   9
   2   3 -20 56.2232 22.4635   9
  -2   3  20 42.0870 17.8726   6
   2   3 -19 2025.85 111.566  14
   2   3 -19 2349.51 117.726   9
  -2   3  19 2160.03 105.277   6
  -2   3  18 2635.37 116.503  10
  -2   3  18 2461.59 118.195   6
   2   3 -18 2700.90 132.954   9
   2   3 -17 180.287 32.8437  14
   2   3 -17 241.828 37.5976   9
  -2   3  17 273.657 31.7385   6
  -2   3  17 267.627 29.7215  10
   2   3 -16-9.87256 23.3962  14
  -2   3  16 8.61920 14.2242  10
   2   3 -16 11.7996 19.4291   9
  -2   3  16 5.14222 18.2794   6
  -2   3  15 1457.55 133.267  15
   2   3 -15 1761.62 98.6932   9
  -2   3  15 1476.45 81.6941   6
  -2   3  15 1435.95 128.109  23
   2  -3 -15 1315.10 116.149  13
   2   3 -15 1509.35 79.8465   1
  -2   3  14 1100.48 110.750  15
   2   3 -14 1466.71 87.5538   9
  -2   3  14 1118.32 68.5349   6
  -2   3  14 1295.87 116.235  23
   2  -3 -14 1255.00 105.618  13
   2   3 -14 1203.73 68.0807   1
   2  -3 -13 146.487 39.8415  13
  -2   3  13 143.172 39.7140  23
   2   3 -13 121.909 45.8318  17
  -2   3  13 179.798 25.5818   6
   2   3 -13 153.296 22.2686   1
  -2   3  13 81.3742 35.2571  15
   2   3 -13 212.249 32.1695   9
   2  -3 -12 2159.52 129.114  13
   2   3 -12 2043.23 94.9401   1
  -2   3  12 1748.12 92.9936   6
  -2   3  12 1766.03 121.004  16
  -2   3  12 1898.16 142.344  15
  -2   3  12 2195.53 133.768  22
   2   3 -12 1856.66 147.507  17
   2   3 -12 1883.58 106.162   9
  -2   3  12 2017.52 141.449  23
   2   3 -11 6.38645 16.0553   9
  -2   3  11 19.6534 14.1555   3
  -2   3  11 15.9226 26.7978  15
   2   3 -11-16.3066 34.0394  17
  -2   3  11-6.99012 21.6440  23
  -2   3  11 22.8234 15.0684  16
  -2   3  11 15.9519 13.1362   2
   2   3 -11 8.13095 12.1541   1
  -2   3  11-2.06675 14.0488   6
  -2   3  10 845.438 86.3156  15
  -2   3  10 883.817 76.8603  16
  -2   3  10 971.255 84.7626  23
   2   3 -10 754.223 82.8871  17
  -2   3  10 847.956 71.1849  22
   2  -3  -9 14.6924 18.2878  13
  -2   3   9 13.7836 21.3381  15
  -2   3   9 21.7250 18.2811  16
   2   3  -9 6.27414 26.1933  17
  -2   3   9-5.65816 23.6218  23
  -2   3   9-16.4253 24.8427  22
   2  -3  -8 2787.91 142.567  13
  -2   3   8 2285.12 139.276  16
  -2   3   8 2621.11 155.172  15
  -2   3   8 2548.98 142.592  23
   2   3  -8 2274.10 140.874  17
  -2   3   8 2407.86 126.962  22
   2  -3  -7 399.791 48.2037  13
  -2   3   7 463.733 56.2606  15
  -2   3   7 385.943 37.8501  22
  -2   3   7 349.004 44.5856  23
   2   3  -7 451.495 49.5491  17
  -2   3   7 485.402 51.9495  16
   2   3  -6 5931.96 271.018  17
   2  -3  -6 7041.37 285.136  13
  -2   3   6 6295.47 284.496  16
  -2   3   6 6150.28 290.859  15
  -2   3   6 6127.23 274.923  23
   2   3  -6 6484.43 262.611  11
  -2   3   6 6294.93 258.359  22
   2   3  -5 370.915 37.0100  17
  -2   3   5 317.400 46.6092  15
  -2   3   5 403.870 46.8165  16
   2   3  -5 321.011 30.6082  11
  -2   3   5 312.783 37.6131  23
  -2   3   5 377.041 29.5032  22
   2   3  -4 586.126 41.9787  17
  -2   3   4 486.407 44.7444  23
   2  -3  -4 561.245 38.9471  12
   2   3  -4 644.447 39.7968  11
   2   3  -4 615.668 48.3361  16
  -2   3   4 633.458 56.9944  16
   2  -3  -4 679.882 58.1922  13
   2   3  -3 1373.43 83.2911  16
  -2   3   3 1289.94 77.7335  23
   2   3  -2 23339.9 890.566  16
  -2   3   2 22921.1 896.053  16
   2   3  -2 22971.4 889.017  15
  -2   3   2 23264.3 901.748  15
   2  -3  -2 24613.1 893.472  13
  -2  -3   2 22780.2 890.412  12
  -2   3   2 22953.8 876.122  23
  -2  -3   1 3010.82 153.144  12
   2  -3  -1 3206.77 153.780  13
  -2   3   1 3236.15 158.429  16
  -2   3   1 3356.80 164.356  15
   2   3  -1 3126.71 155.510  15
   2   3  -1 3290.55 158.956  16
   2   3   0 313.323 38.5295  15
  -2   3   0 343.593 40.8938  15
  -2  -3   0 271.286 33.0874  12
  -2  -3  -1 12291.6 491.303  12
   2   3   1 12618.2 509.528  16
   2   3   1 12801.6 506.084  15
  -2  -3  -2 2679.80 130.464  12
   2   3   2 3034.45 151.208  15
   2   3   2 2758.97 149.315  16
   2   3   3 342.804 44.9977  16
  -2   3  -3 336.689 27.3017  21
   2   3   3 349.369 24.6569  23
  -2  -3  -3 332.098 31.3022  12
  -2  -3  -4 3569.62 150.738  12
   2   3   4 3531.43 147.675  11
   2   3   4 3615.25 181.584  15
   2   3   4 3969.12 186.490  16
  -2   3  -4 3667.06 159.563  21
   2   3   4 3113.69 140.622  17
   2   3   4 3482.65 148.198  23
  -2  -3  -5 1969.68 92.0204  12
   2   3   5 2035.86 99.8361  23
   2   3   5 1965.42 122.611  15
   2   3   5 1978.44 98.5996  11
  -2   3  -5 1763.70 108.294  21
   2   3   6 1477.21 87.6957  11
  -2  -3  -6 1474.08 73.7620  12
   2   3   6 1548.58 89.1342  23
   2   3   6 1635.87 112.149  15
   2   3   6 1794.37 114.976  16
  -2   3  -6 1502.91 102.454  21
   2   3   7 62.9727 20.2292  11
  -2   3  -7 18.2984 20.6329  21
   2   3   7 78.5676 28.7415  15
   2   3   7 43.4494 18.5515  23
  -2  -3  -8 4433.42 219.399  13
   2   3   8 4203.07 219.125  16
   2   3   8 4035.43 199.900  11
   2   3   8 4157.08 199.681  23
  -2   3  -8 3821.93 218.501  21
   2   3   8 3949.98 219.217  15
   2   3   9 696.978 67.7688  11
   2   3   9 677.299 65.4528  23
  -2  -3  -9 748.201 74.2863  13
   2   3   9 856.038 81.0134  16
   2   3  10 1135.65 95.5597  23
  -2  -3 -10 1322.68 100.243  13
   2   3  10 1154.25 100.106  16
  -2   3 -10 1093.42 111.945  21
  -2   3 -11 38.5318 18.3657   9
   2   3  11 22.5964 27.2402  16
  -2   3 -11 9.27635 14.2118   1
  -2   3 -11-10.5980 34.2779  21
   2   3  11 20.1573 25.0981  23
   2   3  11 10.9902 13.2618   2
  -2  -3 -11 37.3385 24.6557  13
   2   3  11 53.0361 35.0147  15
   2   3  11 16.6197 13.5900   3
  -2   3 -12 42.3814 19.2495   9
   2   3  12 7.71004 19.0443  16
  -2   3 -12-2.48568 13.7303   1
  -2   3 -12-11.7636 45.2781  21
   2   3  12 7.48590 22.1000  23
   2   3  12 1.89691 13.3718   2
  -2  -3 -12 6.05133 19.5704  13
   2   3  12 9.42115 24.8765  15
   2   3  12 13.3864 13.7149   3
  -2   3 -13 268.450 35.7501   9
   2   3  13 209.470 44.6324  16
  -2  -3 -13 311.050 45.1336  13
  -2   3 -13 218.945 59.7740  21
   2   3  13 370.905 31.8523   2
  -2   3 -13 254.484 30.7270   1
   2   3  13 197.351 45.9045  23
   2   3  13 305.359 30.3890   3
   2   3  13 249.886 56.1342  15
  -2   3 -14 876.000 58.0581   1
  -2   3 -14 902.770 66.9812   9
  -2  -3 -14 818.063 78.1751  13
   2   3  14 756.913 88.2122  23
   2   3  14 734.661 93.5131  15
  -2   3 -15 6824.75 268.333   1
  -2   3 -15 6709.34 281.133   9
  -2   3 -15 6186.60 270.620  14
  -2   3 -16 1147.62 77.3594   9
  -2   3 -16 959.553 69.2653  14
  -2   3 -16 1002.43 63.7830   1
   2   3  16 1014.24 62.1534  10
   2   3  17 900.539 57.1956  10
  -2   3 -17 893.636 69.7052   9
  -2   3 -17 872.102 64.1981  14
  -2   3 -17 953.346 59.7484   1
   2   3  17 958.157 62.9562   6
   2   3  18 2817.42 125.773  10
  -2   3 -18 2598.07 137.120   9
  -2   3 -18 2712.66 125.287   1
  -2   3 -18 2599.75 132.206  14
   2   3  18 2760.48 130.140   6
  -2   3 -19 8.52681 17.9961  14
  -2   3 -19 3.32120 19.1126   9
   2   3  19 2.47593 17.6030   6
  -2   3 -20 50.3197 19.9791   9
   2   3  20 32.7648 17.1227   6
  -2   3 -21 211.343 27.4262   9
   2   3  21 222.741 24.8606   6
  -2   3 -22 16.7533 12.6761   9
   2   3  22 7.32788 11.3722   6
  -2   3 -23 108.819 16.3875   9
   2   3  23 73.4744 11.9638   6
   2   4 -22 526.200 37.2042   9
  -2   4  22 560.768 35.7605   7
  -2   4  22 594.746 34.0516   6
   2   4 -21 971.653 57.0999   9
  -2   4  21 828.046 49.7443   6
  -2   4  21 981.033 53.5931   7
   2   4 -20 371.137 37.8766   9
  -2   4  20 401.091 33.8530   6
  -2   4  20 434.522 36.0614   7
  -2   4  19 142.932 25.5971   7
   2   4 -19 123.717 27.7045   9
  -2   4  19 87.4806 21.8120   6
  -2   4  18 38.6004 20.1341   7
  -2   4  18 38.7567 21.3658   6
   2   4 -18 21.0652 20.7625   9
  -2   4  17 111.492 24.7855   6
   2   4 -17 112.859 20.6698   1
   2   4 -17 112.557 29.7182   9
  -2   4  16 8.09089 21.2147   6
   2   4 -16 2.34696 14.3679   1
   2   4 -16 8.35198 22.7315   9
   2   4 -15 99.5913 20.9865   1
   2   4 -15 130.931 32.8024   9
  -2   4  15 131.441 27.3045   6
   2   4 -15 73.6892 21.4865  24
   2   4 -14 676.609 62.6215   9
   2   4 -14 657.141 52.0267  24
  -2   4  14 692.854 52.2924   6
   2   4 -14 694.184 49.8267   1
   2   4 -13 301.801 35.5660  24
  -2  -4  13 306.574 57.5083  12
   2   4 -13 347.341 44.3934   9
   2   4 -13 366.123 35.5351   1
  -2   4  12 212.059 27.8514   3
  -2   4  12 265.175 29.1919   2
  -2   4  12 197.586 51.8392  15
   2   4 -12 193.902 26.8843   1
   2   4 -12 204.064 29.5489  24
  -2   4  12 151.501 38.1392  16
   2   4 -12 124.139 28.9728   9
  -2  -4  12 143.490 42.2720  12
   2  -4 -11 993.299 87.9794  13
  -2  -4  11 724.251 84.5168  12
  -2   4  11 936.239 55.0188   2
   2   4 -11 888.741 67.5613   9
   2   4 -11 856.199 55.9957   1
  -2   4  11 937.248 55.3047   3
   2   4 -11 841.607 60.5527  24
  -2   4  11 824.686 83.6172  16
  -2   4  11 609.194 87.2339  15
  -2   4  11 868.555 56.5210   6
   2  -4 -10 2527.83 158.571  13
  -2   4  10 2887.11 122.784   2
   2   4 -10 2799.14 137.681   9
   2   4 -10 2770.02 126.069   1
  -2   4  10 2710.36 184.510  15
  -2   4  10 2771.02 169.776  16
   2   4 -10 2598.86 114.770  18
  -2   4  10 2726.53 121.829   3
  -2   4  10 2557.83 123.621   6
  -2   4   9 69.3055 16.8971   2
  -2   4   9 21.5520 25.1766  16
   2   4  -9 65.1945 16.9141   1
  -2   4   9 64.1175 16.1692   3
  -2   4   9 18.1233 26.8288  15
   2  -4  -9 62.9653 25.7031  13
  -2   4   9 53.4052 16.8105   6
   2   4  -9 57.3691 20.7153   9
  -2   4   8 2202.00 143.897  16
  -2   4   8 2111.76 152.268  15
   2   4  -8 2069.81 101.015   1
  -2   4   8 2047.78 99.3266   6
  -2   4   8 2122.64 98.4026   3
  -2   4   8 2095.47 97.9560   2
   2  -4  -8 2607.19 144.615  13
   2   4  -8 2113.79 108.227   9
  -2   4   7 2410.50 152.298  16
  -2   4   7 2633.69 166.258  15
   2   4  -7 2255.72 108.672   1
   2  -4  -7 2560.39 148.806  13
   2   4  -7 2401.44 116.162   9
  -2   4   6 733.355 74.2092  16
   2  -4  -6 614.466 65.5380  13
  -2   4   5 8495.41 377.037  16
  -2  -4   5 8034.90 371.951  12
   2  -4  -5 8535.28 369.922  13
  -2  -4   4 48774.3 1920.54  12
   2  -4  -4 52895.2 1920.01  13
  -2   4   3 51610.9 2011.95  16
   2   4  -3 52945.7 2001.84  16
  -2   4   3 54965.9 2025.46  15
  -2  -4   3 53404.0 2008.98  12
   2  -4  -3 53808.1 2005.59  13
  -2   4   2 40641.3 1500.53  16
   2   4  -2 38533.9 1491.36  16
  -2   4   2 39682.2 1506.99  15
  -2  -4   2 40024.1 1492.95  12
   2  -4  -2 39263.0 1488.22  13
   2  -4  -2 37916.5 1473.53  12
   2   4  -1 60475.7 2243.12  15
   2   4  -1 59598.7 2245.57  16
  -2   4   1 60792.6 2255.37  15
  -2  -4   1 59145.8 2236.34  12
   2  -4  -1 59159.2 2233.20  13
   2   4   0 15450.6 619.615  15
   2   4   0 15085.1 620.640  16
  -2  -4   0 15118.3 605.456  12
   2  -4   0 14996.8 602.545  13
   2   4   1 2196.12 136.786  15
   2   4   1 2224.83 138.915  16
  -2  -4  -1 2191.51 123.404  12
   2  -4   1 2163.65 120.160  13
   2   4   2 2601.22 155.835  16
   2   4   2 2801.76 157.377  15
  -2  -4  -2 2367.62 129.438  12
   2   4   3 660.908 69.5925  15
   2   4   3 488.155 62.6504  16
  -2  -4  -3 586.901 48.9350  12
   2   4   4 139.855 36.2002  15
   2   4   4 191.507 42.2577  16
  -2  -4  -4 151.255 23.7269  12
   2   4   5 2289.89 152.701  15
   2   4   6 479.568 67.1431  15
   2   4   7 3840.46 221.220  16
   2   4   7 3907.76 229.132  15
  -2   4  -7 3972.57 172.004   9
  -2  -4  -7 3554.04 211.089  13
  -2   4  -8 947.742 60.8734   9
   2   4   8 892.801 97.3518  15
   2   4   8 891.589 92.4722  16
   2   4   8 807.299 55.1311   5
   2   4   9 12031.9 475.419   5
   2   4   9 12015.6 470.228   3
  -2   4  -9 12126.5 471.569   1
  -2   4  -9 12368.4 481.716   9
   2   4   9 12911.0 560.631  15
   2   4   9 12819.9 548.127  16
   2   4   9 12149.8 470.324   2
   2   4  10 105.600 19.5634   2
   2   4  10 170.266 50.8354  15
  -2  -4 -10 139.431 39.1767  13
  -2   4 -10 132.946 23.3003   1
   2   4  10 101.358 22.8474   5
   2   4  10 134.666 22.3488   3
   2   4  10 72.9425 35.3559  16
  -2   4 -10 121.607 25.1064   9
  -2   4 -11 2751.85 138.435   9
   2   4  11 2672.21 124.615   3
  -2   4 -11 2750.62 128.562   1
  -2  -4 -11 2856.83 174.314  13
   2   4  11 2573.60 181.525  16
   2   4  11 2766.57 125.220   2
  -2   4 -12 144.757 31.9195   9
   2   4  12 124.219 23.0236   3
  -2   4 -12 127.348 24.4057   1
  -2  -4 -12 125.171 37.2813  13
   2   4  12 123.262 22.8530   2
   2   4  12 75.3547 35.4529  16
   2   4  13 6371.49 252.411   3
  -2   4 -13 6117.66 270.763   9
   2   4  13 5888.74 257.425   6
  -2   4 -13 5851.08 256.342   1
   2   4  13 6483.15 253.117   2
   2   4  14 15691.8 557.552   3
   2   4  14 13242.5 560.135   6
   2   4  14 15578.0 556.829   2
  -2   4 -14 13625.6 559.481   1
  -2   4 -14 13715.8 574.576   9
  -2   4 -15 6233.46 257.662   1
  -2   4 -15 5995.92 270.929   9
  -2   4 -16 1306.66 74.2483   1
  -2   4 -16 1080.10 80.5408   9
  -2   4 -17 1402.34 86.2137   9
   2   4  17 1275.91 77.1830   6
  -2   4 -17 1274.54 73.4602   1
  -2   4 -18 970.423 68.0126   9
  -2   4 -18 975.421 58.7646   1
   2   4  18 959.175 62.5156   6
   2   4  19-2.25467 17.9838   6
  -2   4 -19 14.5213 17.5711   9
  -2   4 -19-12.7134 13.4583   1
   2   4  20 7.62388 13.6667   6
  -2   4 -20-2.41873 14.4578   9
   2   4  21 19.9365 12.9655   6
  -2   4 -21 3.84823 11.0745   9
   2   4  21-1.45265 10.9351   7
   2   4  22 2.28683 9.60647   6
  -2   4 -22-2.83656 8.78226   9
  -2   5  20 7.11015 11.2644   6
   2   5 -20-5.29157 11.2887   9
  -2   5  20 8.00821 10.6459   7
  -2   5  19 215.168 24.4068   6
   2   5 -19 171.415 23.8201   9
   2   5 -18 1017.82 65.3459   9
  -2   5  18 1119.23 60.2799   7
  -2   5  18 1109.36 61.9161   6
   2   5 -18 973.169 54.4568   1
   2   5 -17 1009.22 68.9358   9
   2   5 -17 1040.83 58.3411   1
  -2   5  17 1024.32 60.2831   7
   2   5 -16-4.17436 13.3577  24
   2   5 -16 3.63784 22.2687   9
   2   5 -16-2.17879 13.7948   1
  -2   5  16-2.34063 15.4504   7
   2   5 -15 160.196 25.7121  24
  -2   5  15 167.108 28.7217   6
   2   5 -15 140.953 32.6574   9
   2   5 -15 175.256 25.5452   1
  -2   5  15 158.632 24.9735   7
   2   5 -14 70.4255 21.3687  24
  -2   5  14 90.5459 23.9056   6
   2   5 -14 64.2385 28.1461   9
   2   5 -14 92.2180 22.1223   1
  -2   5  14 89.9630 20.8594   7
   2   5 -13 5.84531 17.0411  24
  -2   5  13-2.68762 19.9162   6
   2   5 -13 21.9603 23.1951   9
   2   5 -13 2.66411 15.7319   1
  -2   5  13 23.5433 17.4419   7
   2   5 -12-9.13098 18.8473  24
   2   5 -12-4.35476 24.0503   9
  -2   5  12-13.2514 19.4811   6
   2   5 -12-2.68254 15.4373   1
  -2   5  12 5.23086 15.4421   7
  -2   5  11 383.397 33.5642   2
  -2   5  11 366.220 33.0738   3
   2   5 -11 288.359 41.6646   9
   2   5 -11 242.879 34.3097  24
   2   5 -11 292.621 34.0823   1
  -2   5  11 333.094 34.7413   6
  -2   5  11 331.506 33.8378   7
   2   5 -10 167.330 27.2399   2
  -2   5  10 136.056 23.7102   2
   2   5 -10 127.588 25.2457  24
   2   5 -10 165.427 26.0512   1
   2   5 -10 142.842 25.7282   3
  -2   5  10 145.700 23.8663   3
   2   5 -10 130.338 30.2218   9
  -2   5  10 154.479 25.5320   6
  -2   5  10 146.453 23.5786   7
   2   5 -10 172.704 21.8301  18
   2   5  -9 308.210 34.1060   1
   2  -5  -9 251.478 46.1821  13
  -2   5   9 323.267 31.5885   7
  -2   5   9 302.963 33.1846   6
   2   5  -9 301.816 31.1113  25
  -2   5   9 263.905 28.8089   2
   2   5  -9 312.409 35.3754   2
   2   5  -9 304.908 35.7972   3
  -2   5   9 358.491 31.8411   3
   2   5  -9 363.866 41.5137   9
   2   5  -9 291.921 35.4014  24
   2   5  -9 409.731 30.5561  18
  -2   5   8 617.592 87.3552  15
   2   5  -8 733.683 58.3417   9
   2   5  -8 897.482 59.1375   3
  -2   5   8 746.505 48.9024   3
  -2   5   8 708.044 48.8568   7
  -2   5   8 673.980 49.6011   6
   2   5  -8 738.420 51.3817  25
  -2   5   8 699.072 42.8143  25
   2   5  -8 813.811 58.4991  24
   2   5  -8 676.113 50.0554   1
   2  -5  -8 764.448 78.1918  13
  -2  -5   8 778.004 89.1225  12
  -2   5   8 778.509 49.0881   2
   2   5  -8 583.708 52.0319   2
   2   5  -8 830.290 45.9613  18
  -2   5   7 7828.79 317.323   7
  -2   5   7 8001.41 318.985   6
  -2   5   7 7507.78 311.534  25
  -2   5   7 9357.35 315.324  24
   2   5  -7 7529.19 320.423  25
   2   5  -7 7529.46 326.347   2
  -2   5   7 8091.82 317.916   2
   2   5  -7 7620.53 327.059  24
  -2   5   7 8053.59 317.948   3
   2   5  -7 8009.83 328.417   3
  -2  -5   7 8061.00 383.795  12
   2  -5  -7 8166.45 369.076  13
   2   5  -7 7897.44 330.380   9
   2   5  -7 8624.13 313.430  18
   2   5  -6 630.193 51.1539   9
   2   5  -6 703.284 53.5201   3
  -2   5   6 708.171 46.3671   3
   2   5  -6 635.297 47.1407   1
  -2  -5   6 781.787 84.3975  12
   2  -5  -6 534.052 66.7871  13
  -2   5   6 724.219 47.2404   6
  -2   5   6 754.862 44.0213  24
   2   5  -6 696.830 49.2906  25
  -2   5   6 666.511 43.3214  25
   2   5  -6 672.381 52.4028   2
  -2   5   6 665.963 45.1450   2
   2   5  -6 753.783 43.7043  18
   2   5  -6 694.384 53.1971  24
   2   5  -5 1983.33 108.443  24
   2   5  -5 2150.32 109.859   9
  -2   5   5 2305.71 100.479  24
   2   5  -5 2181.02 107.024  25
   2  -5  -5 2239.06 141.342  13
  -2   5   5 2273.60 101.795   6
  -2   5   5 2276.14 165.567  15
  -2   5   5 2233.08 102.818   3
   2   5  -5 2049.08 109.990   3
   2   5  -5 2201.85 104.397   1
   2   5  -5 2214.85 111.426   2
  -2   5   5 2188.73 102.611   2
  -2  -5   5 2003.83 144.801  12
  -2   5   4 245.863 51.7261  15
  -2  -5   4 266.524 49.2499  12
   2   5  -4 214.792 28.9978   9
   2   5  -4 251.363 31.4877   3
  -2   5   4 226.031 24.0500   3
   2   5  -4 224.924 25.0435   1
  -2   5   4 261.036 25.1573   2
   2   5  -4 218.253 29.2987   2
   2  -5  -4 267.763 43.5773  13
  -2   5   3 115.317 38.0969  15
  -2  -5   3 96.5942 31.7337  12
   2   5  -3 107.642 21.6314   9
  -2   5   3 80.4393 16.4418   3
   2   5  -3 101.184 22.2106   3
   2   5  -3 82.6593 17.4664   1
   2   5  -3 89.2436 20.4471   2
  -2   5   3 102.594 17.5242   2
   2  -5  -3 83.9346 27.6253  13
  -2  -5   2 655.732 71.5332  12
   2   5  -2 817.576 52.9097   9
   2   5  -2 747.405 53.4390   3
  -2   5   2 734.085 46.3968   3
   2   5  -2 703.676 45.2984   1
   2   5  -2 714.660 75.6009  16
   2   5  -2 783.083 53.8173   2
  -2   5   2 712.666 46.0588   2
   2  -5  -2 771.724 72.3331  13
   2   5  -1-7.33928 22.7230  16
   2   5  -1 16.0030 11.1348   1
   2   5  -1-5.01005 14.9734   9
   2   5  -1-5.46113 14.4193   3
  -2  -5   1-12.0773 25.8325  12
   2   5  -1 2.70826 14.9569   2
   2   5   0 38.4105 27.8402  16
   2   5   0 53.9327 14.0268   1
  -2   5   0 42.7620 16.5484   9
   2   5   0 66.8185 19.4233   9
  -2  -5   0 45.1836 21.1764  12
   2  -5   0 62.3276 23.7322  12
   2   5   0 37.8770 17.7828   3
   2   5   0 75.0853 20.1179   2
   2   5   1 40.2002 28.1017  16
  -2   5  -1 28.2566 12.5979   1
   2   5   1 35.2524 12.5576   1
  -2   5  -1 18.0087 15.7822   9
  -2  -5  -1 36.1168 19.8856  12
   2   5   1 26.6390 15.7616   3
   2   5   1 38.4318 26.8672  15
   2   5   1 18.4724 15.2208   2
   2   5   2 748.778 81.8577  15
   2   5   2 588.453 76.3492  16
   2   5   2 677.168 41.0783   1
  -2   5  -2 662.354 44.0786   1
  -2   5  -2 755.254 51.8459   9
  -2  -5  -2 660.593 61.5376  12
   2   5   2 792.516 52.7486   2
   2   5   2 739.752 51.4122   3
   2   5   3 25.5882 25.2268  15
   2   5   3 35.0786 30.6705  16
  -2   5  -3 55.2543 14.3539   1
   2   5   3 54.7916 17.9657   3
   2   5   3 23.2522 14.5542   2
  -2   5  -3 52.0659 18.1553   9
   2   5   4 162.375 44.2753  15
   2   5   4 220.144 27.4214   3
  -2   5  -4 152.424 21.2688   1
   2   5   4 182.413 25.7126   2
  -2   5  -4 200.457 28.3341   9
   2   5   4 271.827 53.9206  16
  -2  -5  -5 1119.63 111.687  13
   2   5   5 1294.55 72.1893   2
  -2   5  -5 1127.78 67.6708  24
   2   5   5 1089.53 108.963  16
   2   5   5 1127.20 113.130  15
   2   5   5 1223.87 71.0371   3
  -2   5  -5 1254.68 66.7577   1
  -2   5  -5 1094.14 71.4903   9
  -2   5  -5 1208.96 66.2957  25
   2   5   6 506.288 40.9265   3
   2   5   6 413.998 71.3216  15
  -2   5  -6 479.286 40.5132  24
   2   5   6 446.723 37.7806  18
  -2  -5  -6 443.456 69.7360  13
   2   5   6 495.569 37.4465   6
  -2   5  -6 483.931 38.3139  25
   2   5   6 583.070 43.4459   2
  -2   5  -6 535.798 46.2069   9
  -2   5  -6 493.393 38.6081   1
   2   5   6 512.383 40.8315   5
  -2   5  -7 2826.91 132.490   9
   2   5   7 2359.10 119.578  18
  -2   5  -7 2762.01 111.248  18
  -2  -5  -7 2763.90 181.625  13
   2   5   7 2587.79 119.842   6
  -2   5  -7 2576.11 117.958  25
   2   5   7 2816.46 126.387   2
  -2   5  -7 2390.15 121.421  24
   2   5   7 2547.66 182.003  16
   2   5   7 2383.78 186.373  15
   2   5   7 2765.29 126.042   3
  -2   5  -7 2622.77 121.508   1
   2   5   8 4667.76 191.917   3
  -2  -5  -8 4531.15 252.603  13
  -2   5  -8 4054.38 187.063   1
   2   5   8 4398.72 188.007   6
   2   5   8 4175.72 268.704  15
   2   5   8 4750.86 266.894  16
  -2   5  -8 4693.34 202.087   9
  -2   5  -8 4549.45 191.301  24
   2   5   8 4186.66 188.352  18
   2   5   8 4580.68 191.460   2
   2   5   9 72.8106 20.4552  18
  -2   5  -9 98.4980 21.8363  24
   2   5   9 107.544 23.0097   6
  -2   5  -9 104.783 28.2580   9
  -2  -5  -9 103.731 39.6812  13
  -2   5 -10 5176.74 221.932  24
   2   5  10 5294.79 223.461   6
   2   5  10 4944.82 224.201  18
  -2   5 -10 5260.59 223.917   1
  -2   5 -11 96.1011 29.8310   9
  -2   5 -11 148.909 24.4286  24
   2   5  11 147.236 25.7083   6
  -2   5 -11 166.717 25.8439   1
  -2   5 -12 3720.62 182.775   9
   2   5  12 4052.12 168.119   2
  -2   5 -12 3521.60 168.080   1
   2   5  12 4065.62 168.415   3
   2   5  12 3657.61 168.855   6
  -2   5 -13 84.5038 22.2227   1
  -2   5 -13 76.4013 28.8431   9
   2   5  13 97.4029 21.5831   7
   2   5  13 98.7121 24.0647   6
   2   5  13 140.267 25.4151   2
   2   5  13 139.051 25.7923   3
  -2   5 -14 1741.59 103.242   9
   2   5  14 1733.73 91.9044   6
   2   5  14 1599.97 87.7604   7
  -2   5 -14 1821.25 92.9464   1
   2   5  15 4.58022 14.3514   7
  -2   5 -15 22.5643 23.5565   9
   2   5  15 48.8366 21.1982   6
  -2   5 -15 5.11784 16.5589   1
   2   5  16 669.087 47.5923   6
  -2   5 -16 505.969 49.9424   9
  -2   5 -16 658.524 46.2855   1
   2   5  16 540.328 43.3994  18
   2   5  17 430.141 37.0505   6
  -2   5 -17 470.301 42.7422   9
  -2   5 -17 361.155 33.4911   1
   2   5  17 387.352 33.7282  18
  -2   5 -18 366.173 35.5465   9
  -2   5 -18 426.615 32.6200   1
   2   5  18 412.832 34.5544   6
  -2   5 -19-8.03788 12.5839   9
  -2   5 -19 1.32560 9.82237   1
  -2   5 -20-10.5771 10.4679   9
   2   6 -18-3.11117 9.84966   9
  -2   6  18 9.80357 10.1039   6
   2   6 -17 33.9469 14.1318   9
   2   6 -17 33.4582 11.4051   1
  -2   6  17 38.9032 13.7455   6
  -2   6  16 605.404 39.9287   6
   2   6 -16 527.565 42.6100   9
   2   6 -16 597.046 37.9050   1
   2   6 -16 529.938 33.8119  24
   2   6 -15 80.9098 22.1545   9
  -2   6  15 44.0791 16.4972   6
   2   6 -15 35.4720 15.2021   1
   2   6 -15 54.3715 14.6502  24
   2   6 -14 26.3734 18.7408   9
  -2   6  14 30.8930 17.0033   6
   2   6 -14 27.0214 15.0564   1
   2   6 -14 16.3750 14.7041  24
   2   6 -13 180.126 31.7126   9
  -2   6  13 205.029 27.0454   6
   2   6 -13 203.796 27.3176   1
   2   6 -13 223.902 27.6119  24
   2   6 -12 34.1731 24.8309   9
   2   6 -12 37.3324 17.1785   1
   2   6 -12 36.6181 18.6209  24
  -2   6  12 9.02410 16.0688   6
   2   6 -11 253.305 32.7684  24
   2   6 -11 298.470 31.8692   1
   2   6 -11 277.574 40.2096   9
  -2   6  11 275.841 30.8757   6
   2   6 -10 83.9439 19.9571  25
  -2   6  10 131.638 23.6922   6
   2   6 -10 114.096 26.1911  24
   2   6 -10 99.7784 29.2639   9
  -2   6  10 208.738 25.1847   3
   2   6 -10 102.271 21.7187   1
  -2   6  10 194.599 25.3790   2
  -2   6   9 2118.75 105.625   6
   2   6  -9 2022.88 111.351  24
  -2   6   9 2368.67 105.687   2
   2   6  -9 2017.90 104.766  25
   2   6  -9 2177.57 119.720   9
  -2   6   9 2505.83 107.294   3
  -2   6   8 606.375 38.8222  25
   2   6  -8 510.803 42.3446  25
  -2   6   8 406.164 38.3131   6
   2   6  -8 416.231 43.0398  24
  -2   6   8 517.634 39.5308   3
  -2   6   8 464.184 37.9525   2
   2   6  -8 566.563 37.4698  18
   2   6  -8 473.950 48.9378   9
   2   6  -7 3.47512 20.2656   9
  -2   6   7 4.13528 14.3237   2
   2   6  -7 33.4425 16.2549   2
  -2   6   7 2.12023 18.0392   6
   2   6  -7-2.39384 17.4609   1
   2   6  -7 23.9297 18.5292  24
   2   6  -7 26.1868 15.8862  18
   2   6  -7 14.0354 15.0620   3
  -2   6   7 22.8897 16.0267   3
  -2   6   7 24.1831 15.4752  25
   2   6  -7 7.82733 17.9055  25
   2   6  -6 837.405 57.9715  25
  -2   6   6 785.135 49.5855  25
   2   6  -6 824.899 54.9558   1
   2   6  -6 792.583 58.6886  24
   2   6  -6 875.852 49.8939  18
  -2   6   6 827.371 52.4635   2
   2   6  -6 747.797 56.3796   2
   2   6  -6 782.192 57.1902   3
  -2   6   6 783.161 52.1926   3
   2   6  -6 938.790 65.3488   9
   2   6  -5 1875.01 95.7759  25
  -2   6   5 1996.03 87.8672  24
  -2   6   5 1853.50 87.9269  25
   2   6  -5 1750.98 89.9899   1
   2   6  -5 1726.40 96.1243  24
   2   6  -5 1882.09 85.3221  18
   2   6  -5 1577.29 92.6475   2
  -2   6   5 1704.01 87.0039   2
   2   6  -5 1445.92 91.5161   3
  -2   6   5 1725.29 87.6881   3
   2   6  -5 1745.18 97.8652   9
   2   6  -4 4081.35 177.551   1
  -2   6   4 4430.68 176.601  24
   2   6  -4 4216.19 183.725  25
  -2   6   4 4031.27 175.041  25
   2   6  -4 4202.05 172.417  18
   2   6  -4 3963.81 183.517   2
  -2   6   4 4150.11 175.389   2
  -2   6   4 4161.53 175.756   3
   2   6  -4 3944.63 183.903   3
   2   6  -4 4271.09 188.202   9
  -2   6   3 4184.59 168.058  25
  -2   6   3 4058.77 167.263  24
   2   6  -3 3925.81 174.045  25
   2   6  -3 3871.12 166.848   1
   2   6  -3 3586.20 172.873  24
   2   6  -3 3861.68 162.280  18
   2   6  -3 4035.33 176.385   2
  -2   6   3 3747.23 164.581   2
  -2   6   3 3868.56 165.302   3
   2   6  -3 3736.78 174.727   3
   2   6  -3 3651.86 175.374   9
  -2   6   2 9836.09 374.269  24
  -2   6   2 9895.32 374.054  25
   2   6  -2 9896.38 380.949  25
   2   6  -2 8823.70 370.466   1
   2   6  -2 9727.25 381.188  24
   2   6  -2 9254.39 367.346  18
   2   6  -2 9180.33 380.707   2
   2   6  -2 8896.17 380.638   3
   2   6  -2 10281.5 384.830   9
   2   6  -1 40.8549 15.6655   1
   2   6  -1 69.3628 22.3199  24
   2   6  -1 26.2189 16.2672  18
   2   6  -1 36.7537 19.8535   3
  -2  -6   1 25.3838 22.9820  12
   2   6  -1 27.3026 20.4645   2
   2   6   0-20.8158 18.1873  18
   2   6   0 21.1449 17.0943  24
   2   6   0-3.05855 19.1530   2
   2   6   0 2.75092 17.6052  25
   2   6   0 9.69791 12.4129   1
   2   6   0 6.17650 18.0036   3
  -2  -6  -1 11.1380 34.4991  13
   2   6   1 15.3489 17.9246   2
   2   6   1 25.8242 13.1529   1
  -2   6  -1 47.3359 13.4422   1
   2   6   1 58.8927 21.2869   3
   2   6   1 15.6277 14.3945  18
  -2   6  -1 12.7211 17.8021  24
   2   6   1 12.6486 17.2218  24
   2   6   1 40.6683 20.8952  25
  -2   6  -1 41.9870 19.6237  25
   2   6   2 154.714 27.8925   2
   2   6   2 165.012 20.1372   1
  -2   6  -2 157.357 22.4499   1
   2   6   2 107.223 24.4229   3
  -2   6  -2 187.592 29.4444   9
   2   6   2 151.336 22.0186  18
  -2   6  -2 159.115 27.0521  24
   2   6   2 127.141 24.3420  24
  -2   6  -2 175.181 27.6535  25
   2   6   2 196.211 29.1648  25
   2   6   3 81.2290 22.0146   2
  -2   6  -3 48.5072 16.3149   1
   2   6   3 57.7068 21.1102   3
  -2   6  -3 66.4200 21.9768   9
   2   6   3 26.9917 15.0055  18
  -2   6  -3 47.8263 19.3039  24
   2   6   3 46.3148 18.0460  24
  -2   6  -3 51.8001 21.0511  25
   2   6   3 73.0208 21.7192  25
   2   6   4 67.5269 20.9077   2
  -2   6  -4 52.7224 17.6870   1
   2   6   4 47.4362 20.7462   3
  -2   6  -4 60.8651 22.4108   9
   2   6   4 19.2785 13.9064  18
  -2   6  -4 21.1794 20.2652  24
   2   6   4 32.2354 15.0944  24
   2   6   4 7.47973 23.8799  25
  -2   6  -4 20.6360 18.4523  25
   2   6   5 14.2535 17.4550   2
   2   6   5 28.9186 15.4057  18
  -2   6  -5-2.35866 15.4181   1
   2   6   5 11.4917 16.3184   3
  -2   6  -5 52.2940 20.9208   9
   2   6   5 3.65518 12.6590  24
  -2   6  -5 13.3393 17.6149  24
   2   6   5-2.30751 20.3255  25
  -2   6  -5 6.72543 21.1395  25
  -2   6  -6 223.353 28.4041  25
   2   6   6 217.363 26.4830  25
   2   6   6 229.626 27.6448  18
   2   6   6 218.177 30.9999   3
  -2   6  -6 246.094 32.9028   9
   2   6   6 193.002 21.9235  24
  -2   6  -6 208.006 28.7794  24
  -2   6  -6 238.237 28.1605   1
   2   6   6 180.480 28.2847   2
   2   6   7 606.049 45.8978  18
   2   6   7 599.827 48.9039   3
  -2   6  -7 606.927 52.8001   9
  -2   6  -7 635.423 44.1441  25
   2   6   7 694.966 40.3562  24
  -2   6  -7 632.269 48.3366  24
   2   6   7 556.287 41.6601  25
  -2   6  -7 602.187 45.7041   1
   2   6   7 689.357 50.6543   2
   2   6   8 1010.79 62.9615  18
   2   6   8 1085.12 64.5287   2
   2   6   8 1178.93 66.7753   3
  -2   6  -8 1087.80 71.5791   9
  -2   6  -8 1032.32 63.6502  24
  -2   6  -8 896.076 56.0654  25
  -2   6  -8 909.875 59.7843   1
  -2   6  -9 96.5413 21.5858   1
   2   6   9 107.101 22.1330  18
   2   6   9 114.801 21.4508   6
   2   6   9 99.2267 22.8824   3
  -2   6  -9 126.344 27.6677   9
   2   6   9 93.5797 21.8912   2
  -2   6  -9 93.5570 21.7651  24
  -2   6 -10 9.59058 16.1426   1
   2   6  10 23.6373 16.6310  18
   2   6  10 7.09721 16.5289   3
  -2   6 -10-17.7135 18.4156   9
   2   6  10 25.8405 16.9889   2
   2   6  10 9.11935 15.3497   6
  -2   6 -10 2.30094 13.9233  24
   2   6  11 938.036 60.6956  18
  -2   6 -11 914.595 57.0296  24
   2   6  11 1166.38 62.8817   3
  -2   6 -11 1027.57 71.3693   9
   2   6  11 841.483 57.4028   6
   2   6  11 1066.12 60.8740   2
   2   6  12 26.4241 15.9463   6
  -2   6 -12 10.4583 19.8143   9
  -2   6 -12 20.8434 15.2412  24
   2   6  12 41.6002 18.9952  18
  -2   6 -12 20.6103 16.8553   1
   2   6  13 1162.01 63.4523   6
   2   6  13 980.539 61.4142  18
  -2   6 -13 1100.76 63.5214   1
  -2   6 -13 1088.24 72.5365   9
   2   6  14 614.765 42.3486   6
  -2   6 -14 528.870 40.8780   1
  -2   6 -14 610.638 50.4615   9
   2   6  15 494.954 36.7460   6
  -2   6 -15 467.292 42.1644   9
  -2   6 -15 536.604 37.9712   1
  -2   6 -16 68.4417 18.7645   9
  -2   6 -16 90.7722 16.7975   1
   2   6  16 65.2412 15.5854   6
  -2   6 -17-1.81938 11.1380   9
  -2   6 -17 5.27304 9.04412   1
   2   6  17 7.85929 11.7929   6
   2   7 -15 120.191 16.3353   9
   2   7 -15 115.729 13.4357   1
   2   7 -14 16.7319 10.0172  24
   2   7 -14 20.0988 13.1121   9
   2   7 -14 9.68735 9.53966   1
   2   7 -13 261.997 23.2938   1
   2   7 -13 227.658 22.7454  24
   2   7 -12 71.7617 17.1980  24
   2   7 -12 105.652 22.2733   9
   2   7 -12 99.6275 16.8262   1
   2   7 -11 5.54249 16.1569   9
   2   7 -11 5.97237 14.0322  24
   2   7 -10 184.882 25.5721  24
   2   7 -10 185.271 28.6621   9
   2   7  -9 131.983 20.7781   1
   2   7  -9 169.079 26.7141  24
   2   7  -9 83.8205 19.5394  25
   2   7  -9 170.749 27.9881   9
   2   7  -8 11.4210 14.2242   1
   2   7  -8 39.8287 19.7241  24
   2   7  -8 24.7866 19.4085   9
   2   7  -8-7.68375 17.1133  25
   2   7  -7 1121.14 64.2339   1
   2   7  -7 1216.67 71.9004  24
   2   7  -7 1240.52 68.5964  25
   2   7  -7 1316.19 77.7912   9
   2   7  -6 102.183 25.8713  25
  -2   7   6 208.806 26.7296  25
   2   7  -6 128.849 19.2091  18
   2   7  -6 115.593 24.9958  24
   2   7  -6 137.688 21.7012   1
   2   7  -6 193.864 30.5692   9
   2   7  -5 484.440 39.1951   1
   2   7  -5 532.983 44.3632  25
   2   7  -5 522.027 44.3792  24
  -2   7   5 618.245 41.7041  25
   2   7  -5 594.588 36.8012  18
   2   7  -4 196.433 25.3528   1
   2   7  -4 192.263 22.6951  18
   2   7  -4 194.895 31.6263  25
  -2   7   4 281.671 29.7689  25
   2   7  -3 246.717 33.1567  24
  -2   7   3 402.120 33.2753  24
  -2   7   3 441.000 35.8933  25
   2   7  -3 303.105 36.5318  25
   2   7  -3 273.479 26.2622  18
   2   7  -3 204.167 27.5446   2
   2   7  -3 305.871 29.3452   1
   2   7  -3 273.932 30.7372   3
   2   7  -2 790.595 54.5887  24
   2   7  -2 726.278 54.0660  25
  -2   7   2 855.070 52.2836  25
   2   7  -2 752.259 45.2302  18
   2   7  -2 736.890 52.2469   2
   2   7  -2 761.027 52.7352   3
   2   7  -2 701.784 47.2089   1
   2   7  -1 60.6381 16.2338   1
   2   7  -1 45.4954 17.7865   2
   2   7  -1 59.9852 16.4407  18
   2   7  -1 36.4167 20.0026  24
   2   7  -1 99.4825 21.5381   3
   2   7   0 92.8610 21.1073  24
   2   7   0 91.6331 25.1681  25
   2   7   0 135.776 19.0331  18
   2   7   0 135.796 23.8401   2
   2   7   0 72.5380 16.0554   1
   2   7   0 93.1164 21.9054   3
  -2   7  -1 221.592 29.4141  25
   2   7   1 158.866 29.5652  25
   2   7   1 172.536 26.3372   2
   2   7   1 191.000 21.7863  18
   2   7   1 165.990 25.4915  24
  -2   7  -1 212.225 28.7307  24
   2   7   1 192.212 26.9894   3
   2   7   2-2.00910 15.4677  24
  -2   7  -2-11.7058 20.3862  24
   2   7   2-23.5694 28.0051  25
  -2   7  -2-29.8314 22.2403  25
   2   7   2-3.51442 12.6022  18
   2   7   2 2.56441 15.3302   2
  -2   7  -2-3.60345 12.1309   1
   2   7   2 2.58395 15.0657   3
  -2   7  -3 57.8028 19.7180  24
   2   7   3 30.9571 15.4627  24
  -2   7  -3 50.1819 20.9825  25
   2   7   3 13.4323 20.5284  25
   2   7   3 52.0443 14.6779  18
   2   7   3 42.9790 18.6406   2
  -2   7  -3 38.7400 14.6513   1
   2   7   3 35.6493 18.0059   3
  -2   7  -4 9.21206 18.1194  24
   2   7   4 19.7421 13.9971  24
   2   7   4-20.8443 22.3592  25
  -2   7  -4 10.0252 18.7212  25
   2   7   4 14.6573 12.8050  18
   2   7   4 9.88124 16.6337   2
  -2   7  -4 18.3737 13.2094   1
   2   7   4 14.9186 17.2181   3
   2   7   5 20.9914 12.4407  24
  -2   7  -5-11.1857 17.3474  24
  -2   7  -5 1.92146 16.8263  25
   2   7   5-1.89427 17.3258  25
   2   7   5 7.46416 12.8008  18
   2   7   5-9.48729 17.1504   2
  -2   7  -5-6.32417 12.7534   1
   2   7   5-14.3318 18.3874   3
   2   7   6 6.87490 16.2933   3
  -2   7  -6-10.9565 17.8341  24
   2   7   6 1.65393 14.2359  25
  -2   7  -6 23.5750 16.7598  25
   2   7   6-3.71140 12.9650  18
   2   7   6 22.7529 15.7532   2
  -2   7  -6 10.5751 13.0981   1
  -2   7  -6 5.95400 18.2245   9
   2   7   7 123.376 22.0309   3
  -2   7  -7 96.0230 21.8886  24
  -2   7  -7 106.338 21.1300  25
   2   7   7 126.253 20.0840  18
  -2   7  -7 109.281 24.3636   9
   2   7   7 103.151 20.0545   2
  -2   7  -7 100.946 19.3465   1
   2   7   8 140.950 22.1420   2
  -2   7  -8 111.727 19.3169  25
  -2   7  -8 166.092 27.5879   9
  -2   7  -8 127.407 20.9686  24
   2   7   8 125.486 21.5338   3
  -2   7  -8 110.202 19.7830   1
   2   7   9 13.4083 14.8607   2
  -2   7  -9 40.0832 13.6108  25
  -2   7  -9 17.1431 19.0534   9
   2   7   9 3.85908 14.5298   3
  -2   7  -9-5.31997 13.3548  24
  -2   7  -9 11.7222 13.6563   1
  -2   7 -10 203.107 23.8555   1
  -2   7 -10 236.727 30.8989   9
   2   7  10 280.084 26.7590   2
  -2   7 -10 190.321 22.4007  24
   2   7  10 267.825 26.9503   3
  -2   7 -11 228.737 22.0070  24
  -2   7 -11 292.991 31.7190   9
  -2   7 -11 242.642 24.7922   1
  -2   7 -12 389.250 26.9309  24
  -2   7 -12 495.262 33.2480   1
  -2   7 -12 508.590 39.5072   9
  -2   7 -13 35.1566 14.7580   9
  -2   7 -14 165.076 17.1374   1
  -2   7 -14 175.700 20.6402   9
   2   8 -11 9.72441 6.99186  24
   2   8 -10 63.6370 12.1871  24
   2   8  -9 409.105 26.9141  24
   2   8  -9 424.442 24.7762   1
   2   8  -8 104.603 13.8738  25
   2   8  -8 113.656 17.4974  24
   2   8  -8 98.6424 14.1310   1
   2   8  -7 128.473 16.8249  25
   2   8  -7 107.786 18.7486  24
   2   8  -7 97.1936 15.1778   1
   2   8  -6 268.615 25.7510  24
   2   8  -6 315.946 25.8943  25
   2   8  -6 283.222 23.0308   1
   2   8  -5 392.574 30.8030  25
   2   8  -4 132.877 21.0284  25
   2   8  -3 237.918 26.0221  25
   2   8  -3 207.869 23.4483  24
   2   8  -2 106.704 21.3474  25
   2   8  -2 111.305 18.4394  24
  -2   8   1 563.882 36.8739  25
  -2   8   1 525.915 34.8560  24
   2   8   0 12.2588 16.6991  25
   2   8   0 25.9393 12.9564  24
  -2   8  -1 52.5902 18.5496  25
   2   8   1 34.0447 15.6329  25
   2   8   1 33.9731 12.2283  24
   2   8   2 278.334 24.8245  25
  -2   8  -2 227.142 22.8780  24
   2   8   2 250.929 21.4785  24
  -2   8  -2 274.261 26.8434  25
   2   8   3 136.208 18.1068  25
  -2   8  -3 110.154 20.3059  25
  -2   8  -3 73.8606 15.9531  24
   2   8   4 288.362 23.8826  25
  -2   8  -4 292.801 27.0146  25
  -2   8  -4 270.044 23.6803  24
  -2   8  -5 242.880 22.1342  24
  -2   8  -6 13.3590 11.3474  24
  -2   8  -7 160.305 16.8175  24
  -2   8  -8 66.1972 11.4429  24
  -2   8  -9 22.7812 8.10912  24
   3   0 -26-6.03566 7.89108  14
   3   0 -25 164.538 20.0213   9
   3   0 -25 133.528 20.7697  14
  -3   0  24-3.35635 11.6182  10
   3   0 -24 2.45107 17.2747  14
  -3   0  23 79.7582 18.3319  10
   3   0 -23 74.5929 23.8037  14
  -3   0  22-9.41481 16.7336  10
   3   0 -22 10.2816 22.3952  14
  -3   0  21 134.595 25.7503  10
   3   0 -21 112.542 30.2674  14
  -3   0  20-10.9211 24.7200  10
   3   0 -20-27.5223 31.7929  14
  -3   0  19 58.3466 24.6934  10
   3   0 -19 55.6167 27.8295  14
   3   0 -18-34.9631 33.0631  14
  -3   0  17 582.109 80.6947  23
  -3   0  17 487.107 44.6035  10
   3   0 -17 324.397 88.9210  17
   3   0 -17 419.318 49.0239  14
  -3   0  16-47.7928 45.5003  22
   3   0 -16-6.93644 24.2318  14
   3   0 -16-26.3353 52.1525  17
   3   0 -16 6.44566 15.9256  13
  -3   0  15 436.806 64.3336  23
  -3   0  15 362.250 61.8086  22
  -3   0  15 449.445 36.7296  10
   3   0 -15 363.930 72.2235  17
   3   0 -15 336.993 48.1310  13
  -3   0  14-7.98403 21.0806  23
  -3   0  14 8.05569 23.7803  22
  -3   0  14-2.13208 12.4295  10
   3   0 -14-10.9416 32.2994  17
   3   0 -14 5.32075 14.9008  13
  -3   0  13 152.917 38.6087  22
  -3   0  13 101.229 35.2440  23
   3   0 -13 76.2404 24.6090  13
   3   0 -13 78.4562 37.9054  17
  -3   0  12-6.51130 21.9160  22
  -3   0  12-6.47003 22.5991  23
   3   0 -12 4.24758 17.7330  13
   3   0 -12-8.70034 29.2837  17
  -3   0  11 7935.13 355.978  22
   3   0 -11 7895.92 374.368  17
  -3   0  11 7996.48 357.254  23
   3   0 -11 8089.98 336.738  13
  -3   0  10 40.5886 25.9450  23
  -3   0  10-30.6150 27.7775  22
   3   0 -10-16.6487 18.9123  13
   3   0  -9 18159.2 683.701  13
   3   0  -9 18091.3 716.902  17
  -3   0   9 17864.4 703.412  22
  -3   0   9 17407.1 663.754  12
  -3   0   9 18079.0 701.464  23
  -3   0   8 3.86838 17.3250  22
  -3   0   8 10.1594 7.51268  12
   3   0  -8 5.13895 14.5979  13
   3   0  -8 24.8297 23.1835  17
   3   0  -7 5278.38 225.369  13
   3   0  -7 5320.71 245.177  17
  -3   0   7 5397.34 237.171  22
  -3   0   7 5152.33 235.801  23
  -3   0   7 5773.48 213.971  12
  -3   0   6-8.49698 14.9598  22
  -3   0   6 27.8892 16.0518  23
   3   0  -6-3.51700 12.2882  17
   3   0  -6 9.94670 13.2656  13
  -3   0   6 14.1842 6.28124  12
  -3   0   5 16542.8 658.718  23
  -3   0   5 17548.6 641.878  12
  -3   0   5 17508.8 660.898  22
  -3   0   4-2.02602 10.5571  22
  -3   0   4 3.82259 5.24987  12
  -3   0   3 166.264 12.2750  12
  -3   0   3 152.471 18.9420  22
  -3   0   3 142.675 10.6843  15
  -3   0   3 197.720 20.4796  23
   3   0  -3 148.895 19.2053  11
   3   0  -3 138.317 16.9230  13
   3   0  -2 1.65419 8.59774  11
   3   0  -2 2.45377 6.47890  13
  -3   0   2-1.24275 3.75939  12
  -3   0   2 6.95380 7.68080  23
  -3   0   2 7.35368 9.00302  22
   3   0  -1 15512.5 564.666  13
  -3   0   1 14855.9 566.040  23
  -3   0   1 14793.3 566.875  22
  -3   0   1 15218.0 558.145  12
   3   0  -1 14952.7 570.119  11
  -3   0   0-2.82259 8.73904  22
   3   0   0 6.89358 6.69805  13
   3   0   0-3.66841 11.2279  11
  -3   0   0 5.35723 8.47966  23
  -3   0  -1 14917.0 550.449  12
   3   0   1 14742.3 555.329  13
   3   0   1 14787.9 565.574  11
   3   0   2 31.7227 13.8973  11
  -3   0  -2 28.5642 7.98151  12
   3   0   3 2383.88 114.682  11
  -3   0  -3 2211.06 95.5732  12
   3   0   4 10.1664 16.1304  11
  -3   0  -4-1.42819 6.92759  12
  -3   0  -5 116005. 4054.81  12
   3   0   5 111075. 4082.66  11
  -3   0  -5 107201. 4046.65  13
  -3   0  -6 22.6982 18.4726  17
  -3   0  -6 8.62088 11.3821  12
  -3   0  -6 2.46719 6.30934  13
   3   0   6-9.14523 19.5615  11
  -3   0  -7 1540.98 77.6103  12
   3   0   7 1377.56 97.2377  11
  -3   0  -7 1280.57 61.4283  13
   3   0   8 5.88768 24.5796  11
  -3   0  -8-5.95167 20.7883  17
  -3   0  -8-1.31159 5.61098  13
   3   0   9 72.3227 32.7101  11
  -3   0  -9 135.058 34.7469  17
  -3   0  -9 109.032 15.4517  13
   3   0  10-7.30915 26.4262  11
  -3   0 -10-7.62175 24.6473  17
  -3   0 -10 12.5847 11.1335  13
   3   0  11 268.110 52.5319  11
  -3   0 -11 223.539 47.3944  17
  -3   0 -11 189.383 24.3474  13
  -3   0 -12 28.8697 26.9508  17
   3   0  12-8.94346 27.6906  11
   3   0  13 187.131 24.5307  10
   3   0  13 166.194 46.1134  11
   3   0  14-2.54420 14.2510  10
   3   0  14-10.5505 38.1449  11
   3   0  15 817.794 93.6896  23
   3   0  15 776.459 55.1460  10
   3   0  15 880.457 106.227  11
  -3   0 -15 798.550 61.2569  14
   3   0  16 12.0229 37.2253  11
   3   0  16 10.1091 34.0268  23
   3   0  16-2.85811 21.1796  10
  -3   0 -16-25.9558 26.5896  14
   3   0  17 3810.84 170.759  10
  -3   0 -17 3670.64 179.219  14
   3   0  18-8.91497 24.4997  10
  -3   0 -18 12.0347 22.4689  14
   3   0  19 5190.82 218.309  10
  -3   0 -19 4787.06 227.100  14
   3   0  20 5.54163 16.9622  10
  -3   0 -20-19.0497 21.3403  14
   3   0  21 98.5647 22.5952  10
  -3   0 -21 69.8671 23.9422  14
   3   0  22-2.20636 17.3548  10
  -3   0 -22 3.05355 18.6919  14
   3   0  23 639.225 42.5138  10
  -3   0 -23 597.582 46.8396  14
  -3   0 -24 13.7767 14.8123  14
   3   0  24-4.35712 10.8466  10
  -3   0 -25 127.084 17.6285  14
  -3  -1  25 54.0595 12.0351  10
   3   1 -25 58.5403 13.3849   9
  -3   1  25 46.2673 11.2294  10
   3  -1 -25 66.4920 15.8001  14
   3   1 -25 58.2398 14.6271  14
  -3   1  24 10.6854 10.5064   7
   3   1 -24 2.26496 15.0995  14
   3  -1 -24-22.9050 17.5019  14
  -3   1  24-3.03657 11.7733  10
   3   1 -24-2.10606 12.7413   9
  -3  -1  24 1.57331 11.3765  10
   3   1 -23 19.6946 19.4864  14
   3  -1 -23 25.7069 19.0503  14
  -3   1  23 18.7239 14.2112  10
  -3  -1  23 5.80774 14.4686  10
   3   1 -22 68.8849 24.2264  14
   3  -1 -22 56.6566 25.5749  14
  -3   1  22 80.5365 20.5567  10
  -3  -1  22 53.9556 18.5665  10
   3  -1 -21 254.248 39.7119  14
   3   1 -21 312.094 40.7379  14
  -3   1  21 309.008 33.2717  10
  -3  -1  21 325.486 34.5295  10
  -3   1  20 17.9667 18.5615  10
  -3  -1  20 7.90783 19.2205  10
   3  -1 -20 11.6846 24.9278  14
   3   1 -20-11.5218 26.5902  14
  -3  -1  19 2479.26 119.792  10
  -3   1  19 2473.05 119.213  10
   3  -1 -19 2368.30 131.495  14
   3   1 -19 2381.56 130.851  14
  -3  -1  18 820.205 56.4820  10
  -3   1  18 769.091 55.4150  10
   3   1 -18 899.401 68.6336  14
   3  -1 -17 386.939 57.4039  13
   3  -1 -17 385.002 44.3066  14
   3   1 -17 351.438 44.1527  14
  -3   1  17 242.046 33.2281  10
  -3  -1  17 335.615 35.3824  10
  -3   1  17 283.503 58.8900  22
  -3  -1  17 309.059 66.1881  22
  -3   1  17 283.984 59.5239  23
  -3  -1  17 403.011 66.2514  23
   3   1 -16 461.025 86.4016  17
   3  -1 -16 424.793 84.3688  17
   3  -1 -16 330.113 42.0256  14
   3   1 -16 410.461 44.3696  14
  -3  -1  16 354.500 35.7880  10
  -3   1  16 433.857 38.0353  10
   3  -1 -16 513.744 63.1498  13
  -3   1  16 429.319 70.4755  23
  -3   1  16 378.608 69.3899  22
  -3  -1  16 282.198 61.2759  22
  -3  -1  16 518.255 71.9617  23
  -3   1  15 2168.74 104.130   6
  -3   1  15 2375.67 109.500  10
  -3  -1  15 2344.95 109.664  10
  -3   1  15 2455.73 165.151  22
  -3  -1  15 2241.91 159.328  22
   3  -1 -15 2110.32 181.479  17
   3   1 -15 2046.91 177.590  17
   3   1 -15 2183.37 117.096  14
   3  -1 -15 2488.57 150.036  13
  -3   1  15 2088.12 158.804  23
  -3  -1  15 2365.93 160.223  23
  -3   1  14-3.63700 12.5900   6
  -3   1  14 11.5476 17.8764  15
   3  -1 -14-22.2031 46.3462  17
   3   1 -14-11.0312 44.8863  17
  -3   1  14-8.23515 24.3103  23
  -3  -1  14 39.7936 24.6410  22
  -3  -1  14-7.66249 18.9252  23
  -3   1  14-15.8438 23.3856  22
   3   1 -14-6.26850 20.2710  13
   3  -1 -14-12.0756 26.4368  13
  -3  -1  14 2.10489 11.9527  10
  -3   1  14-2.09359 12.3610  10
   3  -1 -13 39.9170 29.5303  17
   3   1 -13 59.5276 34.7143  17
  -3   1  13 71.9557 30.8501  22
  -3   1  13 74.9182 32.8673  23
  -3  -1  13 7.20797 24.3474  22
  -3  -1  13 62.3012 29.6840  23
   3   1 -13 62.9837 25.7161  13
   3  -1 -13 65.8991 31.6681  13
  -3   1  13 79.2906 24.2614  15
  -3   1  12 1168.07 83.0239  15
   3  -1 -12 904.561 100.776  17
   3   1 -12 864.501 97.5794  17
  -3  -1  12 1053.94 92.6970  22
  -3   1  12 1112.09 96.3554  22
   3  -1 -12 1064.74 81.9115  13
   3   1 -12 1096.99 83.8268  13
  -3  -1  12 935.946 67.8507  12
  -3  -1  12 1056.97 89.8749  23
  -3   1  12 1283.24 100.043  23
  -3   1  11 423.688 45.9342  15
   3   1 -11 327.684 57.9167  17
   3  -1 -11 305.698 53.8726  17
   3   1 -11 442.817 48.6277  13
   3  -1 -11 334.146 45.3747  13
  -3   1  11 397.435 52.3904  22
  -3  -1  11 363.818 50.8307  22
  -3  -1  11 278.893 44.3821  23
  -3   1  10 65.7611 21.3853  15
  -3   1  10 25.5032 32.3083  22
  -3  -1  10 38.2852 23.2335  23
  -3  -1  10-20.4346 31.6483  22
   3  -1 -10 54.8908 28.6608  17
   3   1 -10 6.83517 26.3259  17
   3   1 -10 34.8818 17.2959  13
   3  -1 -10 18.8380 21.1246  13
  -3  -1   9 3221.42 161.850  23
  -3   1   9 3306.06 156.283  15
   3  -1  -9 3279.47 179.088  17
   3   1  -9 3056.55 175.332  17
  -3  -1   9 3123.13 164.654  22
  -3   1   9 3142.98 165.612  22
  -3   1   9 3180.69 138.871  16
   3  -1  -9 3616.93 158.080  13
   3   1  -9 3057.75 158.842  13
  -3  -1   8 6905.80 299.751  23
  -3   1   8 7225.10 295.662  15
   3   1  -8 7061.04 317.001  17
   3  -1  -8 7533.87 320.012  17
  -3  -1   8 6815.27 302.997  22
  -3   1   8 7225.63 306.274  22
  -3   1   8 7034.26 281.586  16
   3   1  -8 7296.95 302.120  13
   3  -1  -8 7155.22 292.397  13
  -3  -1   7 13556.6 518.508  23
  -3   1   7 13062.5 513.837  15
   3   1  -7 13422.0 533.717  17
   3  -1  -7 12921.3 532.728  17
  -3   1   7 13163.0 521.409  22
  -3  -1   7 13148.9 522.372  22
  -3   1   7 13031.1 503.613  16
   3   1  -7 13664.2 523.460  13
  -3  -1   6 31880.1 1205.09  23
  -3   1   6 32053.5 1203.80  15
   3   1  -6 31324.0 1217.93  17
   3  -1  -6 31465.5 1218.68  17
  -3  -1   6 31945.8 1210.41  22
  -3   1   6 32065.6 1209.57  22
  -3   1   6 32918.1 1196.65  16
   3   1  -6 34460.0 1215.45  13
   3  -1  -6 31835.4 1199.86  13
  -3  -1   5 44873.5 1664.45  23
  -3   1   5 42724.4 1664.97  15
  -3  -1   5 43713.7 1669.84  22
  -3   1   5 46507.0 1670.05  22
   3   1  -5 46427.5 1675.83  13
   3  -1  -5 46788.1 1662.69  13
  -3   1   5 46333.8 1661.32  16
   3  -1  -5 43159.3 1675.96  17
   3   1  -5 43607.0 1675.99  17
   3   1  -4 39539.8 1444.38  17
   3  -1  -4 38845.5 1444.02  17
  -3  -1   4 39761.8 1434.39  23
  -3  -1   4 39668.7 1440.22  22
  -3   1   4 39059.4 1439.11  22
   3   1  -4 40729.6 1448.00  13
  -3  -1   4 38209.3 1436.35  12
   3  -1  -4 39173.0 1433.46  13
  -3   1   4 38859.3 1437.71  15
   3   1  -4 37376.7 1422.78  16
  -3   1   3 277401. 10107.9  15
   3   1  -3 271336. 10097.9  16
   3   1  -3 272389. 10109.6  17
   3  -1  -3 281135. 10110.3  17
  -3  -1   3 278677. 10101.4  23
  -3   1   3 280006. 10107.3  22
  -3  -1   3 276596. 10108.2  22
   3  -1  -3 278201. 10102.4  13
  -3  -1   3 276322. 10106.4  12
   3  -1  -3 276039. 10109.6  11
   3   1  -3 280585. 10109.3  11
   3   1  -2 32919.1 1210.13  15
  -3   1   2 32341.9 1222.01  15
   3   1  -2 32578.8 1220.80  17
   3  -1  -2 32737.4 1220.87  17
  -3  -1   2 33493.8 1213.68  23
  -3   1   2 34158.0 1220.48  22
  -3  -1   2 33497.8 1220.78  22
   3  -1  -2 32826.2 1215.13  13
   3  -1  -2 33071.1 1222.95  11
   3   1  -2 31883.7 1221.92  11
  -3   1   1 46184.9 1776.22  12
   3  -1  -1 47565.2 1786.03  11
   3   1  -1 49501.8 1786.75  11
  -3   1   1 50863.0 1785.79  15
   3   1  -1 48499.0 1776.12  15
   3  -1  -1 48418.9 1781.37  17
   3   1  -1 47672.7 1780.70  17
   3  -1  -1 49084.8 1775.74  13
   3   1  -1 47367.3 1794.48  13
  -3  -1   1 49066.9 1782.65  22
  -3   1   1 48203.4 1782.02  22
  -3  -1   1 48898.4 1775.23  23
  -3  -1   1 49102.1 1785.07  21
  -3   1   1 48394.6 1784.80  21
  -3  -1   0 631.405 34.2498  12
  -3   1   0 575.731 32.4787  12
  -3   1   0 506.031 36.5597  23
   3   1   0 584.187 33.7701  17
   3  -1   0 603.312 34.2616  17
  -3  -1   0 507.808 36.4479  21
  -3   1   0 478.304 35.8040  21
   3  -1   0 485.869 37.1674  11
   3   1   0 495.875 37.3727  11
   3  -1   0 621.200 28.6598  13
   3  -1   1 4359.81 178.091  11
   3   1   1 4170.72 176.604  11
   3   1   1 4351.96 169.032  17
   3  -1   1 4480.33 170.160  17
  -3  -1  -1 4088.36 175.966  21
  -3   1  -1 4070.15 175.858  21
   3  -1   1 3891.53 157.655  13
  -3   1  -1 4194.80 168.361  12
  -3  -1  -1 4347.98 165.543  12
   3  -1   2 14881.9 577.381  11
   3   1   2 14398.7 575.024  11
  -3  -1  -2 14327.7 577.743  21
  -3   1  -2 14456.0 578.636  21
   3  -1   2 14909.7 550.569  13
  -3  -1  -2 16385.9 561.142  12
   3  -1   3 2304.88 119.047  11
   3   1   3 2210.12 116.654  11
  -3   1  -3 2292.31 122.534  21
  -3  -1  -3 2311.75 122.315  21
  -3  -1  -3 2671.36 101.997  12
   3   1   4 7871.05 337.703  11
   3  -1   4 8262.55 341.351  11
  -3  -1  -4 7754.82 344.287  21
  -3   1  -4 8490.33 348.194  21
  -3  -1  -4 8485.86 315.151  12
   3   1   5 17267.1 700.330  11
   3  -1   5 17388.4 702.502  11
  -3  -1  -5 18453.3 671.982  12
   3   1   6 1054.24 80.4773  11
   3  -1   6 1044.68 79.4835  11
  -3  -1  -6 1186.90 58.8672  12
   3  -1   7 4200.49 211.119  11
   3   1   7 4013.46 208.740  11
  -3  -1  -7 4423.67 177.596  12
  -3  -1  -7 4188.20 186.085  13
   3  -1   8 1780.01 121.714  11
   3   1   8 1856.39 121.914  11
  -3  -1  -8 1968.27 91.7788  12
  -3  -1  -8 1710.01 94.8742  13
  -3  -1  -8 1726.37 119.351  17
  -3   1  -8 1767.55 121.490  17
  -3  -1  -9 5.71710 12.8001  13
  -3   1  -9 6.97038 22.5419  17
  -3  -1  -9 68.1851 31.1835  17
  -3  -1  -9 2.68415 12.5309  12
   3   1   9 6.34742 29.0292  11
   3  -1   9-6.54430 30.5466  11
  -3  -1 -10 8191.34 341.296  13
   3  -1  10 8266.54 387.251  11
   3   1  10 8639.40 390.071  11
  -3  -1 -10 8931.20 398.035  17
  -3   1 -10 8941.90 399.937  17
   3   1  11 78.6858 32.1039  11
   3  -1  11 32.4477 26.3372  11
  -3  -1 -11 75.2721 17.0407  13
   3   1  11 61.5090 24.3061  16
   3  -1  12 17.8356 27.6271  11
   3   1  12-8.64931 26.7964  11
  -3  -1 -12 55.2395 15.7209  13
   3   1  12 14.7868 15.2911  16
   3   1  13 1699.96 128.852  23
   3   1  13 1502.36 80.0015  10
   3  -1  13 1563.04 81.3143  10
   3  -1  13 1551.10 133.567  11
   3   1  13 1250.39 121.996  11
  -3  -1 -13 1562.69 91.1334  13
   3  -1  14-2.51826 15.2379  10
   3   1  14 22.0098 15.3172  10
   3   1  14 10.1504 34.1654  11
   3  -1  14-10.4669 29.3142  11
   3   1  14 26.8501 31.2625  23
  -3  -1 -15 8192.93 337.663  14
  -3   1 -15 8125.79 336.709  14
   3   1  15 8178.08 401.446  23
   3  -1  15 7378.32 391.240  23
   3  -1  15 8430.95 420.207  11
   3   1  15 8502.85 416.700  11
   3   1  15 7842.28 326.064  10
   3  -1  15 8383.41 328.821  10
   3  -1  16 112.276 45.9021  23
   3   1  16 104.850 45.0637  23
  -3   1 -16 129.008 29.9174  14
  -3  -1 -16 163.683 32.4972  14
   3  -1  16 107.607 47.5529  11
   3   1  16 139.155 52.0974  11
  -3  -1 -16 135.547 59.3402  21
   3   1  16 95.8555 23.5566  10
   3  -1  16 115.646 25.7627  10
   3  -1  17 11.6026 21.6702  10
   3   1  17 36.6206 20.2074  10
  -3   1 -17 3.85528 23.6070  14
  -3  -1 -17 11.6720 22.9781  14
   3   1  18 295.731 36.3343  10
   3  -1  18 321.944 37.5991  10
  -3   1 -18 286.643 40.8345  14
  -3  -1 -18 308.796 41.3115  14
   3   1  19 11.0812 17.9184  10
   3  -1  19 5.69870 18.9967  10
  -3  -1 -19-19.4919 23.5855  14
  -3   1 -19 38.7246 22.5766  14
   3  -1  20-2.68704 19.7511  10
   3   1  20-2.61503 16.5569  10
  -3  -1 -20 7.37718 21.2262  14
  -3   1 -20 3.67054 21.1223  14
   3   1  20 8.53859 14.7786   6
   3  -1  21 269.903 29.4448  10
   3   1  21 220.337 28.4078  10
  -3  -1 -21 214.377 32.9430  14
  -3   1 -21 193.657 33.1388  14
  -3  -1 -22 86.8976 23.2517  14
  -3   1 -22 98.3157 23.6786  14
   3   1  22 53.4494 17.3644  10
   3  -1  22 54.7855 17.5698  10
  -3   1 -22 91.2972 20.6411   9
  -3   1 -23 316.696 30.0181   9
   3   1  23 333.605 28.7176  10
   3  -1  23 334.652 29.1513  10
  -3   1 -23 317.413 32.5568  14
  -3  -1 -23 357.712 34.1715  14
  -3  -1 -24 98.9332 18.0632  14
  -3   1 -24 93.8589 17.9655  14
   3  -1  24 94.6658 15.2199  10
   3   1  24 110.845 15.3246  10
  -3   1 -25 207.359 19.3249  14
  -3  -1 -25 197.838 18.7139  14
  -3  -2  24 200.362 19.0952  10
   3  -2 -24 151.960 20.2382  14
  -3   2  24 156.986 17.5049   7
   3   2 -24 184.044 21.8850   9
   3   2 -23-4.59076 17.0078  14
   3  -2 -23-8.86084 16.4138  14
  -3   2  23 13.3804 12.3931   7
  -3  -2  23-6.43343 13.7610  10
  -3   2  23-13.7072 12.9531  10
   3   2 -23 9.31046 13.7426   9
   3  -2 -22-19.3077 20.7624  14
   3   2 -22-16.9366 22.0499  14
  -3  -2  22 7.77339 15.7155  10
   3   2 -22-10.8215 17.6825   9
  -3   2  22-12.9158 16.3449  10
   3  -2 -21 57.5671 22.5798  14
   3   2 -21 26.0223 21.5130  14
  -3   2  21 37.9840 17.9966  10
   3   2 -21 12.0509 18.9136   9
  -3  -2  21 53.3388 18.7200  10
  -3  -2  20 867.331 56.0554  10
  -3   2  20 739.617 52.9842  10
  -3   2  20 782.387 51.0539   6
   3   2 -20 864.729 62.3913   9
   3  -2 -20 850.223 64.4749  14
   3   2 -20 820.923 64.5521  14
  -3   2  19 40.7422 19.0208   6
   3   2 -19-26.0307 31.4373  14
  -3   2  19 4.80844 19.6983  10
  -3  -2  19 12.6782 20.0891  10
  -3   2  18 101.078 22.2533   6
  -3   2  18 126.684 24.3510  10
  -3  -2  18 118.054 24.0036  10
   3   2 -18 63.6904 28.4385  14
   3  -2 -18 81.7685 29.2637  14
   3   2 -17 618.068 58.1638  14
   3  -2 -17 697.590 59.6185  14
  -3   2  17 662.193 48.5767   6
  -3  -2  17 767.695 52.1235  10
  -3   2  17 722.431 49.7114  10
  -3   2  16 25.4429 18.4565  10
  -3  -2  16 2.42919 23.1324  10
  -3   2  16 46.8124 17.6246   6
   3  -2 -16-13.0987 44.0909  17
   3   2 -16 13.2222 46.1864  17
  -3   2  16 40.6308 29.9906  23
  -3  -2  16 9.36522 26.2333  22
  -3   2  16-8.82363 24.7169  22
   3  -2 -16 107.660 43.6695  13
   3  -2 -16 6.93299 28.5848  14
   3   2 -16-3.48507 29.6444  14
  -3   2  15 111.423 20.9948  10
  -3  -2  15 66.5347 19.0104  10
  -3   2  15 90.3149 20.3092   6
   3  -2 -15 73.0725 42.6346  17
   3   2 -15 24.5679 48.7348  17
  -3   2  15 142.918 40.8590  23
  -3   2  15 66.5325 32.1376  22
  -3  -2  15 78.8677 34.8241  22
   3  -2 -15 101.914 38.5477  13
   3   2 -15 48.7915 24.2706  14
   3  -2 -15 74.5002 23.9804  14
   3  -2 -14-44.7355 51.1481  17
  -3   2  14-16.3057 15.6965  10
   3  -2 -14 52.9107 33.2513  13
  -3   2  14-10.7322 14.7312   6
  -3   2  14-7.39325 16.9116  15
  -3  -2  14-16.2037 26.2032  22
  -3   2  14-8.80893 26.0079  23
   3  -2 -13 224.113 46.0249  13
  -3   2  13 352.069 51.5969  15
   3  -2 -13 203.460 55.3491  17
   3   2 -13 276.670 61.2169  17
  -3   2  13 265.065 25.2730  10
  -3  -2  13 276.476 26.6582  10
  -3   2  13 247.333 26.7991   6
  -3   2  13 197.008 42.0707  22
  -3  -2  13 312.009 52.7313  22
  -3   2  13 282.552 51.4115  23
  -3  -2  13 218.222 41.6987  23
  -3  -2  13 237.105 39.6134  12
   3  -2 -12 1089.92 104.578  17
   3   2 -12 914.469 99.5164  17
  -3  -2  12 909.944 80.0328  23
  -3   2  12 857.966 86.9347  23
  -3   2  12 1007.94 87.7306  15
  -3   2  12 1004.53 86.4078  22
  -3  -2  12 952.193 86.8340  22
   3  -2 -12 976.191 79.9388  13
   3   2 -12 1003.07 95.6229  13
  -3   2  11 29.0594 15.6750  16
   3  -2 -11 96.8397 37.7230  17
   3   2 -11 64.9905 31.3358  17
  -3   2  11 105.788 31.5389  23
  -3   2  11 57.2028 22.7488  22
  -3  -2  11 45.8820 21.9056  23
  -3  -2  11 41.9863 25.1250  22
  -3   2  11 71.0009 28.7738  15
   3   2 -11 91.0535 34.0324  13
   3  -2 -11 76.3893 26.9380  13
  -3   2  10 36.2079 16.2439  16
   3   2 -10 35.7443 27.5355  17
   3  -2 -10 28.3982 26.5305  17
  -3   2  10 54.1742 22.6407  15
  -3  -2  10 15.9543 19.2558  22
  -3  -2  10 31.1537 19.0676  23
  -3   2  10 5.06722 15.7236  22
  -3   2  10 41.4660 25.3625  23
   3   2 -10 42.3231 27.1700  13
  -3   2   9 12064.9 487.509  16
   3  -2  -9 11720.6 515.434  17
   3   2  -9 11630.8 514.168  17
  -3  -2   9 12132.2 490.853  23
  -3   2   9 12226.5 507.244  23
  -3   2   9 12223.2 504.083  15
  -3  -2   9 12987.2 503.829  22
  -3   2   9 12432.6 498.934  22
   3   2  -9 12701.2 522.436  13
  -3   2   8 10253.7 428.820  16
   3   2  -8 10403.4 451.434  17
   3  -2  -8 10825.7 452.608  17
  -3   2   8 10828.9 445.660  23
  -3  -2   8 10296.4 427.277  23
  -3   2   8 10971.1 444.475  15
  -3  -2   8 11089.5 439.995  22
  -3   2   8 10788.6 436.550  22
   3  -2  -8 11015.9 429.160  13
   3   2  -8 10791.9 456.470  13
  -3   2   7 35543.3 1363.39  16
  -3   2   7 37374.5 1375.93  15
   3   2  -7 35561.3 1379.29  17
   3  -2  -7 36088.1 1378.93  17
  -3  -2   7 35428.2 1356.09  23
  -3   2   7 36619.7 1375.16  23
  -3   2   7 36201.2 1364.66  22
  -3  -2   7 36888.0 1367.34  22
   3  -2  -7 36913.3 1360.56  13
   3   2  -7 37503.6 1387.48  13
   3  -2  -6 215.640 32.0861  17
  -3   2   6 232.131 29.5809  16
   3   2  -6 226.917 33.1784  17
  -3   2   6 172.498 31.1376  15
  -3   2   6 250.908 34.4603  23
  -3  -2   6 237.185 29.7939  22
  -3   2   6 185.599 26.9972  22
  -3  -2   6 185.671 23.6645  23
   3   2  -6 223.534 36.9614  13
   3  -2  -6 238.596 28.2330  13
  -3   2   5 22049.7 804.856  16
   3   2  -5 19796.7 785.502  16
  -3   2   5 21564.4 811.615  15
   3  -2  -5 21245.1 806.038  17
   3   2  -5 20524.4 805.681  17
  -3   2   5 21000.0 796.530  22
  -3  -2   5 21806.2 799.139  22
   3  -2  -5 20766.6 798.049  11
   3   2  -5 22249.5 801.143  11
  -3  -2   5 20649.6 786.799  23
  -3   2   5 21191.5 807.295  23
   3  -2  -5 21602.4 798.134  13
   3   2  -5 20829.9 816.846  13
  -3   2   4 15842.4 614.778  16
  -3   2   4 15948.0 621.079  15
   3   2  -4 15458.0 602.715  16
   3   2  -4 16298.1 613.362  17
   3  -2  -4 16172.6 612.338  17
  -3  -2   4 16206.6 606.879  22
  -3   2   4 15993.5 605.492  22
   3   2  -4 16244.6 608.471  11
   3  -2  -4 16517.3 608.262  11
  -3   2   4 16109.8 615.833  23
  -3  -2   4 15304.3 593.637  23
   3  -2  -4 16006.2 609.109  13
   3  -2  -3 4222.97 176.193  17
   3   2  -3 4464.59 178.057  17
  -3   2   3 4416.88 184.739  16
   3   2  -3 4422.35 178.408  16
  -3   2   3 4254.95 188.294  15
  -3  -2   3 3840.88 157.841  23
  -3   2   3 4150.22 181.345  23
  -3   2   3 4051.48 171.142  22
  -3  -2   3 4251.53 173.131  22
   3  -2  -3 4132.63 174.537  11
   3   2  -3 4340.93 176.004  11
   3  -2  -3 4439.12 177.670  13
   3   2  -2 11648.4 448.231  17
   3  -2  -2 11785.2 448.001  17
   3   2  -2 11737.2 451.647  15
  -3   2   2 11669.8 463.792  15
   3   2  -2 12001.7 456.853  16
  -3  -2   2 11801.2 446.511  22
  -3   2   2 11898.4 445.699  22
  -3   2   2 11624.7 456.323  23
   3  -2  -2 11148.0 449.053  11
   3   2  -2 11671.8 450.966  11
   3  -2  -2 11510.6 451.283  13
  -3  -2   2 12444.6 459.616  12
  -3  -2   1 106628. 3877.12  12
   3   2  -1 105754. 3879.33  16
   3   2  -1 106444. 3874.45  15
   3   2  -1 101632. 3864.38  17
   3  -2  -1 105002. 3864.48  17
  -3   2   1 105475. 3875.94  23
   3  -2  -1 107304. 3869.56  13
   3  -2  -1 107601. 3870.81  11
   3   2  -1 106581. 3871.00  11
   3  -2   0 8637.29 343.491  11
   3   2   0 8633.50 342.761  11
  -3   2   0 9108.09 339.435  21
  -3  -2   0 8720.93 337.321  21
   3   2   0 9103.39 353.858  16
   3   2   0 9143.96 348.988  15
   3   2   0 8295.27 333.705  17
   3  -2   0 8615.16 334.328  17
   3  -2   0 8908.69 338.381  13
  -3  -2   0 9156.12 347.644  12
  -3  -2  -1 19302.9 713.767  12
   3   2   1 19360.6 714.641  11
   3  -2   1 19386.8 716.538  11
  -3  -2  -1 18484.1 710.415  21
  -3   2  -1 18445.2 712.955  21
   3   2   1 19318.2 722.118  15
   3   2   1 20560.0 728.259  16
   3   2   1 18009.3 704.264  17
   3  -2   1 17828.6 704.943  17
   3  -2   1 19515.8 705.202  13
   3   2   1 19126.3 696.773  23
   3  -2   2 379.908 36.0472  11
   3   2   2 353.496 33.3413  11
  -3  -2  -2 375.835 33.4099  21
  -3   2  -2 377.787 35.1964  21
   3   2   2 338.628 34.7425  15
   3   2   2 381.168 38.7649  16
   3   2   2 347.925 27.2357  17
   3  -2   2 435.185 30.4866  17
   3  -2   2 435.788 24.6951  13
  -3  -2  -2 372.308 29.9231  12
   3   2   3 1442.24 83.7346  15
   3   2   3 1375.71 78.7819  11
   3  -2   3 1462.45 82.1493  11
   3   2   3 1513.54 86.3283  16
  -3   2  -3 1341.45 81.8391  21
  -3  -2  -3 1492.38 83.5012  21
   3  -2   3 1311.01 57.1827  13
  -3  -2  -3 1490.77 69.1479  12
  -3   2  -4 2872.23 148.468  21
  -3  -2  -4 2904.01 148.834  21
   3  -2   4 2974.92 146.402  11
   3   2   4 2940.75 142.778  11
   3   2   4 2972.99 147.217  15
  -3  -2  -4 3030.93 126.196  12
  -3   2  -5 25884.3 1016.41  21
  -3  -2  -5 27634.4 1021.03  21
   3  -2   5 26686.5 1011.34  11
   3   2   5 26265.9 1006.49  11
  -3  -2  -5 26101.8 979.768  12
  -3  -2  -6 43277.2 1637.37  21
  -3   2  -6 42083.1 1634.71  21
   3   2   6 44860.9 1622.24  16
   3  -2   6 43216.5 1626.77  11
   3   2   6 40290.0 1618.38  11
  -3  -2  -6 43672.4 1588.33  12
  -3   2  -7 17052.3 730.555  21
  -3  -2  -7 18154.6 736.056  21
  -3  -2  -7 18251.5 680.059  12
   3   2   7 19337.8 716.384  16
   3  -2   7 17999.7 721.648  11
   3   2   7 17176.3 714.383  11
   3   2   8 4970.90 229.181  16
  -3  -2  -8 5045.56 229.358  13
  -3  -2  -8 4843.72 196.965  12
   3   2   8 4770.52 224.986  23
   3   2   8 4392.18 230.435  11
   3  -2   8 4415.81 233.880  11
   3   2   9 445.420 52.7912  16
   3   2   9 330.435 50.9404  11
   3  -2   9 340.601 53.5890  11
  -3  -2  -9 409.797 47.1176  13
   3   2   9 360.941 50.6681  23
  -3  -2 -10 3264.39 174.742  13
   3   2  10 3319.64 195.807  11
   3  -2  10 3737.84 205.921  11
   3   2  10 3821.05 192.616  16
   3   2  10 3686.30 195.633  23
  -3  -2 -11 6664.35 288.270  13
   3   2  11 6191.65 315.754  11
   3  -2  11 6355.56 323.564  11
   3   2  11 6421.71 312.440  23
   3   2  11 6648.10 306.023  16
   3   2  12 2001.47 129.424  16
   3  -2  12 1907.66 146.608  11
   3   2  12 1780.68 139.746  11
   3   2  12 2145.64 142.793  23
  -3  -2 -12 1769.30 108.264  13
   3   2  12 1764.84 93.3128   5
   3   2  13 72.9833 34.2537  11
   3  -2  13 58.2604 35.2892  11
  -3  -2 -13 40.2730 47.0263  21
   3   2  13 73.5787 30.1604  16
   3   2  13 101.572 19.9881  10
   3  -2  13 107.806 20.2521  10
  -3  -2 -13 115.294 26.0993  13
   3   2  13 119.498 22.5974   5
   3   2  13 112.922 37.3317  23
   3  -2  14 3671.60 165.786  10
   3   2  14 3541.83 163.652  10
   3   2  14 4028.76 236.991  11
   3  -2  14 3874.34 239.655  11
   3   2  14 3878.14 232.507  23
  -3  -2 -14 3417.82 258.487  21
  -3   2 -14 3512.68 262.013  21
  -3   2 -14 4149.51 169.301   1
   3   2  14 4076.87 233.185  15
  -3  -2 -14 3825.05 174.715  14
  -3   2 -14 3714.55 173.809  14
  -3  -2 -14 3640.59 185.701  13
   3   2  15 5671.05 241.189  10
   3  -2  15 6071.99 244.856  10
  -3  -2 -15 5602.55 251.621  14
  -3   2 -15 5572.92 251.036  14
   3   2  15 5960.07 315.602  15
   3  -2  15 5269.02 302.791  23
   3   2  15 5523.30 313.806  23
  -3   2 -15 6709.51 247.220   1
  -3  -2 -15 5621.27 359.659  21
  -3   2 -15 4899.22 344.411  21
  -3  -2 -16 342.979 43.1153  14
  -3   2 -16 387.497 43.1347  14
   3  -2  16 374.818 38.4177  10
   3   2  16 331.861 37.3060  10
  -3   2 -16 391.896 36.5855   1
  -3  -2 -17 930.175 67.8114  14
  -3   2 -17 730.347 62.4873  14
   3  -2  17 896.335 60.6310  10
   3   2  17 818.762 56.8815  10
  -3  -2 -18 1283.62 84.8931  14
  -3   2 -18 1291.85 84.6854  14
   3  -2  18 1513.51 80.7608  10
   3   2  18 1277.60 76.2416  10
  -3  -2 -19 864.826 65.9640  14
  -3   2 -19 996.661 68.9329  14
   3  -2  19 964.047 61.3222  10
   3   2  19 890.355 58.8377  10
   3   2  19 891.453 59.1091   6
  -3   2 -19 905.459 64.3349   9
   3   2  20 83.1410 21.3009   6
  -3   2 -20 150.073 26.2461   9
  -3  -2 -20 79.7478 24.1086  14
  -3   2 -20 106.977 26.4677  14
   3   2  20 94.7578 20.3477  10
   3  -2  20 110.230 21.5424  10
   3   2  21 221.940 25.9490   6
   3   2  21 274.383 28.7652  10
   3  -2  21 298.998 30.4654  10
  -3   2 -21 231.752 31.1519  14
  -3  -2 -21 240.252 31.4706  14
  -3   2 -21 269.292 31.5575   9
   3   2  22-1.54386 11.6199   6
   3  -2  22-17.6512 15.7189  10
  -3   2 -22-7.16635 16.3870  14
  -3  -2 -22 18.4986 14.6406  14
  -3   2 -22-2.30727 12.5595   9
   3  -2  23 169.165 18.4984  10
  -3   2 -23 138.984 19.8727   9
  -3   2 -23 114.952 20.3293  14
  -3  -2 -23 109.462 18.7032  14
  -3  -2 -24 124.215 14.7970  14
   3   3 -23 122.004 18.9822   9
  -3   3  23 114.048 16.5675   7
   3   3 -22 4.69460 14.7012   9
  -3   3  22 11.1978 11.7625   6
  -3   3  22 3.71724 12.3931   7
   3   3 -21 2101.73 105.306   9
  -3   3  21 1937.72 93.7392   6
  -3   3  21 2113.79 99.4634   7
   3   3 -20 61.4067 22.6704   9
  -3   3  20 57.4284 18.7850   6
  -3   3  19 281.249 30.9332   6
   3   3 -19 213.332 31.1262  14
   3   3 -19 280.560 37.2730   9
   3   3 -18 946.994 67.5151  14
  -3   3  18 989.200 59.5072  10
   3   3 -18 1040.90 71.2499   9
  -3   3  18 970.998 61.3885   6
   3   3 -17 238.536 35.2869   9
  -3   3  17 237.479 27.6111  10
   3   3 -17 205.123 32.4660  14
  -3   3  17 246.230 31.4689   6
  -3   3  16 420.563 34.1963  10
   3   3 -16 336.768 38.3495  14
  -3   3  16 349.377 36.2920   6
   3   3 -16 433.138 45.4476   9
   3   3 -15 176.460 28.6284  24
  -3   3  15 318.358 57.1207  15
  -3   3  15 296.162 58.0177  23
   3   3 -15 208.563 33.4302   9
  -3   3  15 175.078 26.5065   6
   3   3 -14 94.8904 26.2009   9
  -3   3  14 55.5917 34.7879  23
   3   3 -14 99.7955 19.7589   1
  -3   3  14 121.594 21.8424   6
   3   3 -14 128.917 24.9235  24
   3  -3 -14 149.382 42.5676  13
  -3   3  14 109.517 38.2742  15
  -3  -3  14 47.5706 25.6356  12
   3   3 -13 203.492 31.2271   9
  -3   3  13 206.243 45.8387  23
   3  -3 -13 142.689 41.1267  13
   3   3 -13 206.092 25.2303   1
  -3   3  13 185.654 25.3499   6
   3   3 -13 203.776 49.8442  17
  -3   3  13 157.459 41.3400  15
  -3  -3  13 100.272 32.4710  12
   3   3 -13 175.546 26.6784  24
  -3  -3  12 1498.06 111.400  12
   3   3 -12 1562.55 76.9221   1
   3   3 -12 1217.50 117.071  17
  -3   3  12 1413.89 116.736  23
  -3   3  12 1368.54 118.398  15
   3   3 -12 1488.11 87.5124   9
  -3   3  12 1413.30 76.6201   6
   3   3 -11 346.981 29.1542   1
  -3   3  11 194.786 35.1754  16
  -3   3  11 247.872 27.4063   6
  -3   3  11 210.638 47.0186  15
   3   3 -11 262.955 32.6636   9
   3   3 -11 281.553 52.1403  17
  -3   3  11 288.414 48.9879  23
  -3   3  11 203.258 36.7639  22
  -3   3  10 1940.42 124.253  22
  -3   3  10 2159.18 130.368  16
  -3   3  10 2168.28 145.646  15
   3  -3 -10 2273.01 130.295  13
  -3   3  10 2232.30 142.803  23
   3   3 -10 2249.25 148.461  17
  -3   3   9 8784.39 390.632  23
  -3   3   9 8679.50 372.243  22
   3   3  -9 9022.61 379.134  11
   3  -3  -9 9220.86 380.520  13
  -3   3   9 8805.06 384.010  16
  -3   3   9 9438.26 403.800  15
   3   3  -9 8325.95 392.267  17
  -3   3   8 43853.1 1689.65  23
  -3   3   8 43945.3 1670.03  22
   3   3  -8 43410.3 1674.53  11
   3  -3  -8 47007.8 1683.45  13
  -3   3   8 45510.0 1687.92  16
  -3   3   8 46560.6 1704.54  15
   3   3  -8 42883.2 1691.03  17
  -3   3   7 33204.8 1251.10  23
  -3   3   7 33266.4 1231.36  22
   3   3  -7 31384.7 1247.81  17
   3  -3  -7 34957.3 1246.62  13
   3   3  -7 31991.1 1234.49  11
  -3   3   7 32688.2 1252.75  16
  -3   3   7 31271.3 1262.09  15
  -3   3   6 5797.80 268.145  23
  -3   3   6 6075.19 251.874  22
   3   3  -6 5707.50 264.574  17
   3  -3  -6 6580.35 270.266  13
   3   3  -6 6020.10 256.690  11
  -3   3   6 6717.33 278.217  16
  -3   3   6 5734.73 280.256  15
  -3   3   5 13750.5 551.018  22
  -3   3   5 14611.9 572.985  23
   3   3  -5 13892.1 564.570  17
   3  -3  -5 15827.8 577.193  13
   3   3  -5 13912.4 557.532  11
  -3   3   5 15352.9 591.669  15
  -3   3   5 15192.9 584.080  16
   3   3  -5 14661.5 561.046  16
  -3   3   4 2026.18 106.516  23
  -3   3   4 1833.04 86.9418  22
   3   3  -4 1794.30 95.5842  17
   3  -3  -4 2068.83 108.304  13
  -3  -3   4 1991.43 112.469  12
   3   3  -4 1827.91 93.0857  11
  -3   3   4 1983.29 113.107  16
   3   3  -4 1820.89 101.324  16
  -3   3   4 1952.82 118.297  15
  -3   3   3 4716.61 211.807  23
   3   3  -3 4767.03 198.043  17
   3   3  -3 4803.50 215.307  16
   3   3  -3 4500.42 196.190  11
  -3  -3   3 5005.44 222.011  12
   3  -3  -2 93.9942 20.7935  13
   3   3  -2 67.4968 19.4351  15
   3   3  -2 142.377 26.7806  16
  -3  -3   2 123.946 26.3922  12
   3  -3  -1 1220.28 71.8819  13
   3   3  -1 1088.87 77.1467  16
   3   3  -1 1026.62 72.4717  15
  -3  -3   1 1144.69 74.0696  12
   3  -3   0 18313.2 694.818  13
   3   3   0 17733.5 706.713  15
   3   3   0 18618.0 714.887  16
  -3  -3   0 17983.5 700.376  12
   3  -3   1 378.753 33.5499  13
  -3  -3  -1 321.018 35.5299  12
   3   3   1 306.556 39.3107  15
   3  -3   2 7398.66 280.157  13
  -3  -3  -2 6964.59 285.546  12
  -3   3  -2 6514.58 270.721  21
   3   3   2 7150.57 305.461  15
   3   3   2 7439.22 311.959  16
   3   3   3 833.347 46.8884  17
   3   3   3 902.893 54.1910  11
  -3  -3  -3 965.762 58.5945  12
   3   3   3 1040.04 76.1169  15
  -3   3  -3 951.725 57.4646  21
   3   3   3 1123.84 80.9813  16
   3   3   4 834.884 50.7742  23
   3   3   4 788.809 48.9979  17
   3   3   4 912.497 75.3323  15
   3   3   4 1035.69 60.5263  11
  -3  -3  -4 903.275 54.3001  12
   3   3   4 1064.34 81.5182  16
  -3   3  -4 951.701 65.7057  21
   3   3   5 4386.30 183.398  23
  -3  -3  -5 4061.59 175.434  12
   3   3   5 4183.54 188.637  11
   3   3   5 4303.02 214.772  15
  -3   3  -5 3978.01 198.662  21
  -3   3  -6 1621.11 114.929  21
   3   3   6 1962.62 103.877  23
  -3  -3  -6 1833.01 89.4143  12
   3   3   6 1960.14 108.859  11
   3   3   6 2029.53 128.151  16
   3   3   6 1831.16 124.821  15
  -3   3  -7 1528.77 112.344  21
   3   3   7 1429.59 96.0998  11
   3   3   7 1613.35 114.150  16
   3   3   7 1466.60 112.447  15
   3   3   7 1502.58 93.5827  23
   3   3   8 1456.66 97.1795  23
  -3   3  -8 1550.07 119.278  21
  -3  -3  -8 1529.77 111.238  13
   3   3   8 1486.26 112.426  16
   3   3   8 1430.01 116.889  15
   3   3   8 1507.00 102.980  11
   3   3   9 7380.60 350.665  23
  -3   3  -9 7830.36 384.253  21
   3   3   9 8225.24 377.068  16
  -3  -3  -9 8365.08 371.041  13
   3   3   9 8844.33 390.672  15
   3   3   9 8289.51 363.278  11
  -3   3 -10 55178.1 1928.09   1
   3   3  10 50554.5 1920.33   3
   3   3  10 50868.9 1920.13   2
  -3  -3 -10 55136.0 1982.56  13
   3   3  10 51394.7 1970.20  23
  -3   3 -10 48294.1 2006.21  21
   3   3  10 51475.4 1992.32  16
   3   3  10 54420.5 2006.96  15
   3   3  10 53553.1 1980.93  11
  -3  -3 -11 5813.00 282.745  13
   3   3  11 5608.93 284.160  23
  -3   3 -11 4932.55 309.234  21
   3   3  11 5887.83 300.819  16
   3   3  11 6021.55 236.674   2
  -3   3 -11 5911.71 247.562   9
   3   3  11 5785.43 236.059   3
  -3   3 -11 6241.83 244.811   1
   3   3  11 5517.81 288.617  11
  -3   3 -12 3419.34 156.241   9
  -3   3 -12 3395.99 150.270   1
  -3  -3 -12 3179.28 180.319  13
   3   3  12 2982.56 149.912   5
   3   3  12 3386.40 143.546   3
   3   3  12 3495.05 143.968   2
   3   3  12 3226.44 199.063  16
  -3   3 -12 2960.25 220.421  21
   3   3  12 3056.74 191.651  23
  -3  -3 -13 3254.13 185.328  13
   3   3  13 3370.40 207.268  23
  -3   3 -13 2669.58 223.692  21
   3   3  13 3802.44 153.756   2
   3   3  13 3202.02 206.904  16
  -3   3 -13 3455.10 165.347   9
   3   3  13 3193.33 217.895  15
  -3   3 -13 3714.94 160.637   1
   3   3  13 3596.79 152.633   3
   3   3  14 26.8220 33.3851  23
   3   3  14 21.8289 33.7926  15
  -3   3 -14-14.2003 19.3249   9
  -3   3 -14 13.9424 17.8467   1
  -3  -3 -14-17.6847 21.3136  13
  -3   3 -15 1089.02 67.5126   1
   3   3  15 1005.83 61.4860  10
  -3   3 -15 952.331 67.4332  14
  -3   3 -15 1111.64 74.0759   9
   3   3  16 101.556 21.8112  10
  -3   3 -16 133.509 30.4910   9
  -3   3 -16 128.229 24.8107   1
  -3   3 -16 124.255 25.9499  14
   3   3  17 173.360 25.0761  10
  -3   3 -17 130.774 29.9215   9
  -3   3 -17 175.734 29.5609  14
  -3   3 -17 145.874 25.1012   1
  -3   3 -18 52.3541 17.8730   1
   3   3  18 43.5345 15.9834  10
  -3   3 -18 82.7171 23.7188   9
   3   3  18 76.2659 22.2475   6
  -3   3 -18 26.8667 19.3998  14
   3   3  19 24.7839 19.8034   6
  -3   3 -19 41.0996 20.0523   9
   3   3  20 90.9880 20.5345   6
  -3   3 -20 106.339 23.0506   9
  -3   3 -21 501.748 40.1142   9
   3   3  21 493.334 36.6590   6
   3   3  22 18.4863 11.1522   6
  -3   3 -22 42.0306 13.8514   9
   3   4 -22 232.191 23.5436   9
  -3   4  22 217.870 19.1992   6
   3   4 -21 323.671 31.1155   9
  -3   4  21 298.492 28.5325   7
  -3   4  21 335.159 27.5618   6
   3   4 -20 850.613 58.7020   9
  -3   4  20 1009.86 55.4810   6
  -3   4  20 959.157 57.4095   7
   3   4 -19 1287.34 78.4322   9
  -3   4  19 1351.66 74.8597   7
  -3   4  19 1347.76 72.4481   6
   3   4 -18 557.655 48.8258   9
  -3   4  18 422.442 39.2183   6
  -3   4  18 490.717 42.1089   7
  -3   4  17 2.52016 18.8282   6
   3   4 -17 18.2809 20.4854   9
  -3   4  17 27.1831 18.6548   7
   3   4 -16-2.81024 15.0736  24
   3   4 -16 7.80796 20.2936   9
  -3   4  16-11.0848 17.7380   7
  -3   4  16-18.4289 20.5645   6
   3   4 -16-11.2784 15.4769   1
   3   4 -15 39.6666 18.2884  24
   3   4 -15-4.06411 20.4751   9
  -3   4  15 49.7758 20.6956   7
   3   4 -15 64.8635 17.9915   1
  -3   4  15 32.2058 20.7037   6
   3   4 -14 54.3995 20.1469  24
   3   4 -14 58.8079 18.5591   1
  -3   4  14 48.2679 19.9780   6
   3   4 -14 74.1803 25.8912   9
   3   4 -13 24.4148 23.4650   9
   3   4 -13 37.2126 17.0857   1
   3   4 -13 65.2391 22.6336  24
   3   4 -12-19.4555 18.4150  24
  -3   4  12-10.1531 26.8097  15
  -3  -4  12 8.15191 31.3777  12
   3   4 -12-7.83311 22.2415   9
   3  -4 -12-29.5575 33.7946  13
   3   4 -12-2.47453 16.9778   1
  -3   4  11 30.6658 26.9583  23
   3  -4 -11 81.9123 30.7179  13
  -3   4  11 83.7872 19.4747   7
  -3   4  11 125.010 21.2672   3
   3   4 -11 63.4022 21.1561  24
  -3   4  11 48.9846 31.8336  15
  -3  -4  11 72.2629 31.9520  12
   3   4 -11 77.4238 25.0131   9
  -3   4  11 84.6914 19.9371   6
   3   4 -11 91.6616 19.7480   1
  -3   4  11 130.252 21.5441   2
  -3   4  10 121.141 35.3346  23
   3   4 -10 75.0937 22.5175   9
  -3  -4  10 116.979 37.9538  12
   3  -4 -10 64.3167 27.6866  13
   3   4 -10 88.4397 19.1905   1
  -3   4  10 73.1714 19.9206   6
  -3   4  10 97.6188 19.3630   3
  -3   4  10 116.270 20.1370   2
  -3   4  10 103.410 42.2004  15
  -3   4  10 74.6220 18.4195   7
   3   4 -10 54.9994 19.5906  24
  -3   4   9 142.799 41.2437  15
  -3  -4   9 120.174 37.5714  12
   3   4  -9 165.861 27.1097   9
  -3   4   9 163.623 22.4361   7
   3  -4  -9 109.393 34.5515  13
   3   4  -9 227.192 25.8133   1
  -3   4   9 157.316 20.7068   3
  -3   4   9 163.472 35.0346  23
  -3   4   9 161.695 20.6472   2
  -3   4   9 159.967 23.2928   6
   3   4  -8 380.813 39.0345   9
  -3  -4   8 452.792 64.1399  12
   3  -4  -8 480.612 57.1671  13
   3   4  -8 570.019 39.8353   1
  -3   4   8 499.169 35.1299   3
  -3   4   8 421.088 52.9265  23
  -3   4   8 497.703 35.0320   2
  -3   4   8 490.723 36.9619   6
  -3   4   8 415.760 34.5643   7
  -3   4   8 378.638 55.6432  16
  -3   4   8 452.089 69.6630  15
   3  -4  -7 143.734 32.8220  13
  -3   4   7 107.341 33.3196  16
   3   4  -7 92.3917 18.2185   1
   3   4  -7 81.4661 19.3156   9
  -3   4   7 74.4866 27.4233  23
  -3   4   7 121.082 37.0777  15
  -3   4   6 413.842 60.2514  15
  -3   4   6 408.574 48.5469  23
   3  -4  -6 498.053 55.3679  13
  -3  -4   6 448.772 59.7484  12
  -3   4   6 417.014 57.9658  16
  -3  -4   5 6084.02 288.720  12
   3  -4  -5 6871.99 283.791  13
  -3   4   5 6342.08 302.116  15
  -3   4   4 7774.76 347.916  23
  -3  -4   4 8458.85 373.598  12
   3   4  -4 8711.37 362.442  16
   3  -4  -4 8995.59 366.324  13
  -3  -4   3 37386.1 1436.49  12
   3   4  -3 36378.7 1430.77  16
   3  -4  -3 39048.4 1428.98  13
  -3  -4   2 17557.5 690.439  12
  -3   4   2 16871.7 705.589  15
   3   4  -2 16958.3 691.948  16
   3  -4  -2 17490.8 681.473  13
  -3  -4   1 484.215 54.8519  12
   3   4  -1 483.957 55.9483  15
   3   4  -1 401.394 55.0953  16
   3  -4  -1 478.656 48.9139  13
  -3  -4   0 1404.68 95.5851  12
   3   4   0 1603.56 107.773  15
   3   4   0 1411.18 107.132  16
   3  -4   0 1480.20 90.5223  13
  -3  -4  -1 13678.4 549.224  12
   3   4   1 13912.7 575.420  16
   3   4   1 13645.5 569.033  15
  -3  -4  -2 950.603 68.3060  12
   3   4   2 893.597 81.6278  15
   3   4   2 969.828 88.4462  16
  -3  -4  -3 762.440 58.1664  12
   3   4   3 868.450 84.7563  16
   3   4   3 864.298 82.0654  15
   3   4   4 274.451 48.4585  15
  -3  -4  -4 273.889 31.5626  12
   3   4   4 305.431 52.1117  16
   3   4   5 7.65599 22.6073  15
   3   4   5 23.3712 23.0040  16
   3   4   6 14128.5 541.107   2
   3   4   6 13740.3 540.456   3
   3   4   7 45.5239 26.9715  15
   3   4   7 61.4928 17.0553   2
   3   4   7 51.2981 16.9077   5
  -3   4  -7 94.8478 16.9996   1
  -3   4  -7 59.2035 18.9335   9
   3   4   7 37.7290 16.2053   3
   3   4   8 1798.93 92.6213   2
   3   4   8 2016.43 99.0425   5
  -3   4  -8 1919.32 100.300   9
   3   4   8 1993.54 147.382  16
   3   4   8 1833.70 148.296  15
   3   4   8 1896.95 93.6933   3
   3   4   9 266.102 29.7942   3
  -3   4  -9 280.788 29.4108   1
   3   4   9 350.560 35.5924   5
   3   4   9 201.614 55.1995  15
   3   4   9 286.341 29.7452   2
  -3   4  -9 285.862 33.8359   9
  -3  -4  -9 235.405 48.4018  13
   3   4   9 233.792 51.1691  16
   3   4  10 58.2418 19.3593   3
  -3   4 -10 64.1251 19.3190   1
   3   4  10 57.6844 22.5314   5
   3   4  10 123.743 48.2004  15
   3   4  10 84.4520 19.6528   2
  -3   4 -10 102.359 24.0439   9
  -3  -4 -10 119.811 39.5494  13
   3   4  10 58.3139 36.3935  16
   3   4  11 706.937 47.7081   3
  -3   4 -11 711.742 51.2330   1
   3   4  11 697.047 54.3829   5
  -3   4 -11 667.018 55.0678   9
   3   4  11 703.608 47.9345   2
   3   4  11 704.539 95.7679  15
  -3  -4 -11 685.874 77.7179  13
   3   4  11 627.556 84.9241  16
  -3   4 -12 529.871 50.1401   9
   3   4  12 442.092 70.7300  16
   3   4  12 523.134 41.2011   3
  -3   4 -12 464.110 41.5945   1
   3   4  12 521.422 40.6882   2
  -3  -4 -12 545.687 67.6498  13
  -3   4 -13 2484.46 126.770   1
  -3   4 -13 2595.45 136.622   9
   3   4  13 2616.99 122.627   2
   3   4  13 2886.01 124.875   3
  -3   4 -14 490.410 45.3507   1
  -3   4 -14 476.042 51.6122   9
   3   4  14 648.715 44.9905   2
   3   4  14 571.673 43.5393   3
  -3   4 -15 7280.45 305.959   9
  -3   4 -15 7013.71 293.206   1
  -3   4 -16 537.828 51.9003   9
  -3   4 -16 537.848 45.1279   1
  -3   4 -17 348.070 40.4483   9
   3   4  17 350.486 38.5759   6
  -3   4 -17 312.615 32.6056   1
  -3   4 -18-3.11896 17.2252   9
   3   4  18-7.52216 19.9987   6
  -3   4 -18 13.1137 14.8537   1
  -3   4 -19 8.08576 15.3054   9
   3   4  19-4.40514 16.7048   6
  -3   4 -19 9.04989 12.9793   1
   3   4  20 14.7610 14.3087   6
  -3   4 -20-2.21442 12.7442   9
   3   4  21 28.8836 11.5412   7
   3   4  21 14.6966 11.3582   6
  -3   4 -21 43.1347 13.0247   9
  -3   5  20 350.593 26.2561   7
  -3   5  20 353.107 27.3245   6
   3   5 -20 292.334 27.1721   9
  -3   5  19 121.579 18.8823   7
  -3   5  19 143.916 20.1212   6
   3   5 -19 93.4954 18.6848   9
   3   5 -18 232.395 29.1691   9
  -3   5  18 207.967 26.1289   7
  -3   5  18 265.841 28.8468   6
  -3   5  17 479.420 38.1781   7
   3   5 -17 357.251 32.1982  24
   3   5 -17 512.494 44.4514   9
   3   5 -17 450.551 33.9178   1
  -3   5  16-2.37069 16.1119   7
   3   5 -16 2.24024 14.7882  24
   3   5 -16 23.5554 20.1146   9
   3   5 -16 2.06840 14.1896   1
   3   5 -15-6.89231 15.4673   1
  -3   5  15-7.51923 17.0354   7
  -3   5  15 7.69915 19.6114   6
   3   5 -15-11.0763 20.6810   9
   3   5 -15-10.4668 17.2742  24
   3   5 -14 101.353 21.3819   1
  -3   5  14 72.7413 21.5112   7
  -3   5  14 60.9631 22.0772   6
   3   5 -14 99.2409 24.1151  24
   3   5 -14 106.594 28.2425   9
   3   5 -13 17.7240 19.5904   2
  -3   5  13 2.66626 21.1322   6
   3   5 -13 18.1444 17.2955   1
   3   5 -13 21.9242 18.5059  24
  -3   5  13 44.9840 17.6556   7
   3   5 -13 4.07395 21.5257   9
   3   5 -13 24.9281 19.6806   3
   3   5 -12 535.819 49.4014   2
   3   5 -12 526.938 43.7259   1
   3   5 -12 494.843 47.3470  24
  -3   5  12 503.879 43.6106   7
  -3   5  12 512.428 44.6414   6
   3   5 -12 499.726 51.9222   9
   3   5 -12 527.456 49.9719   3
   3   5 -11 7.33758 19.6809   2
  -3   5  11 7.81574 18.5288   6
   3   5 -11 13.2853 16.6469   1
   3   5 -11 19.8370 21.2817   9
  -3   5  11 5.23395 15.4592   7
   3   5 -11 19.9702 19.9014  24
   3   5 -11 36.8836 21.5083   3
   3   5 -10 369.029 43.0247   2
  -3   5  10 443.837 36.1716   2
  -3   5  10 460.651 40.3440   6
  -3   5  10 356.046 35.9764   7
   3   5 -10 452.869 39.7234   1
   3   5 -10 440.692 46.7953   9
   3   5 -10 473.083 34.1158  18
   3   5 -10 363.860 43.7515   3
  -3   5  10 464.085 37.0305   3
   3   5 -10 400.916 41.5113  24
   3   5  -9 1531.96 89.9059  24
   3   5  -9 1635.24 76.7627  18
   3   5  -9 1466.68 91.7888   9
   3   5  -9 1325.51 80.3158  25
   3  -5  -9 1563.55 116.084  13
  -3   5   9 1599.53 83.9054   7
  -3   5   9 1626.37 84.1430   6
  -3   5   9 1530.09 78.7346   2
   3   5  -9 1499.95 91.0833   2
  -3   5   9 1705.84 81.0581   3
   3   5  -9 1511.95 91.7464   3
   3   5  -9 1654.43 85.2176   1
  -3  -5   9 1416.06 125.017  12
   3   5  -8 1354.70 82.6349   9
   3   5  -8 1404.93 68.6515  18
   3  -5  -8 1206.36 100.338  13
  -3   5   8 1311.78 73.4859   7
  -3   5   8 1240.64 72.8623   6
   3   5  -8 1173.49 79.6101   2
  -3   5   8 1486.04 72.0012   2
   3   5  -8 1243.75 80.8065   3
  -3   5   8 1393.70 71.0165   3
   3   5  -8 1342.80 75.7218   1
  -3   5   8 1271.27 126.435  15
   3   5  -8 1323.92 81.7782  24
   3   5  -8 1263.08 74.0509  25
  -3   5   8 1403.98 67.5887  25
   3   5  -7 8206.56 340.053  24
   3   5  -7 8399.54 324.148  18
   3   5  -7 8000.53 339.266   9
  -3   5   7 7655.61 321.846  25
   3   5  -7 7820.83 332.252  25
   3  -5  -7 8213.99 372.907  13
  -3   5   7 8297.03 329.849   6
  -3   5   7 8083.21 329.079   7
   3   5  -7 8213.35 340.772   2
  -3   5   7 8474.05 326.892   2
   3   5  -7 8205.35 340.950   3
  -3   5   7 8469.21 327.027   3
   3   5  -7 8211.36 332.463   1
  -3   5   7 7862.04 409.597  15
  -3  -5   7 8396.55 394.133  12
   3   5  -6 3016.79 147.071   9
   3   5  -6 3132.75 134.539  18
   3  -5  -6 3067.87 174.760  13
  -3  -5   6 2862.09 185.197  12
   3   5  -6 3011.16 147.291  24
  -3   5   6 2957.90 202.433  15
  -3   5   6 3192.84 136.581   3
   3   5  -6 3217.53 150.254   3
  -3   5   6 3205.98 136.448   2
   3   5  -6 3275.63 150.824   2
   3   5  -6 2920.00 142.660  25
  -3   5   6 3396.98 135.575  24
  -3   5   6 3205.99 134.511  25
  -3   5   6 3021.46 137.594   7
  -3   5   6 3189.08 139.081   6
   3   5  -5 3.06291 15.1302   3
  -3   5   5-5.37374 11.7057   3
   3   5  -5 5.64870 16.2532   9
   3   5  -5 23.3852 13.4142  18
   3  -5  -5 5.80776 17.9817  13
  -3  -5   5 30.1638 28.1583  12
   3   5  -5 18.2517 17.5054   2
  -3   5   5 3.56061 11.8692   2
  -3   5   5-5.72095 14.4628   6
   3   5  -5 6.55592 14.9913   1
  -3   5   5 5.12466 14.3522  25
   3   5  -5 2.54703 17.3101  25
  -3   5   5-11.3679 14.4777   7
  -3   5   5 11.8799 13.7208  24
   3   5  -4 1328.57 75.8241   9
   3   5  -4 1428.53 76.3066  25
  -3   5   4 1379.74 68.2031  24
   3  -5  -4 1351.15 97.7101  13
  -3   5   4 1238.93 66.7878   2
   3   5  -4 1463.45 80.4030   2
   3   5  -4 1236.73 77.0978   3
  -3   5   4 1317.84 67.5491   3
  -3   5   4 1150.37 66.0437   6
  -3  -5   4 1226.46 104.437  12
   3   5  -4 1353.39 70.7540   1
   3   5  -3 73.2741 21.1789   2
   3   5  -3 79.5582 28.6134  16
  -3  -5   3 80.8486 32.2926  12
   3   5  -3 52.1346 18.1159   9
   3  -5  -3 80.4202 26.7527  13
   3   5  -3 103.401 22.8897   3
  -3  -5   2 261.192 46.2455  12
   3   5  -2 284.640 26.8569   1
   3   5  -2 215.973 29.8176   3
   3   5  -2 266.378 31.8627   2
   3   5  -2 190.919 41.2258  16
   3   5  -2 288.044 31.4282   9
  -3  -5   1 3363.98 187.593  12
   3   5  -1 3567.46 160.770   3
   3   5  -1 3382.90 148.340   1
   3   5  -1 3664.60 161.553   2
   3   5  -1 3323.00 197.868  16
   3   5  -1 3601.03 156.915   9
  -3  -5   0 128.231 31.2585  12
   3   5   0 176.121 42.0164  15
   3   5   0 153.874 26.4809   3
   3   5   0 131.427 19.0423   1
   3   5   0 169.543 26.1361   2
   3   5   0 126.745 38.0893  16
   3   5   0 154.985 24.2502   9
  -3   5   0 156.544 24.9696   9
  -3  -5  -1 96.8946 25.3236  12
   3   5   1 37.9882 24.7050  15
   3   5   1 67.4255 19.4453   3
  -3   5  -1 84.0981 15.3458   1
   3   5   1 79.1871 14.9176   1
   3   5   1 66.8037 19.0932   2
   3   5   1 58.2401 29.1758  16
  -3   5  -1 57.0834 17.8229   9
  -3  -5  -2 4.65190 13.7380  12
  -3   5  -2 2.68566 13.9643   9
   3   5   2 11.0007 14.9749   2
   3   5   2 8.69833 22.9699  16
   3   5   2 27.7767 16.6077   3
   3   5   2 7.98520 22.3661  15
  -3   5  -2 9.48902 10.9280   1
   3   5   2 14.1981 9.99585   1
  -3   5  -3 13.8614 15.9571   9
   3   5   3 19.0662 15.2599   2
   3   5   3 18.0549 25.2839  16
   3   5   3 19.2581 15.1979   3
   3   5   3 3.01586 8.79805   1
  -3   5  -3 7.98986 11.0371   1
   3   5   3 8.39446 22.1671  15
  -3   5  -4 1443.65 75.9505   1
  -3   5  -4 1570.59 85.1513   9
   3   5   4 1417.35 81.6541   2
   3   5   4 1592.77 84.2716   3
   3   5   4 1296.47 73.9784  18
   3   5   4 1464.99 125.021  15
   3   5   4 1572.29 131.306  16
  -3   5  -4 1545.49 79.0782  24
  -3   5  -4 1506.49 76.0052  25
  -3   5  -5 445.059 41.3351   9
   3   5   5 417.414 36.8805   5
  -3   5  -5 390.774 33.4553  25
  -3   5  -5 335.174 32.4130   1
   3   5   5 399.289 68.3790  15
   3   5   5 496.058 41.1327   3
   3   5   5 543.853 75.0810  16
   3   5   5 387.926 37.3178   2
   3   5   5 384.416 33.8036  18
  -3   5  -5 380.531 34.8441  24
   3   5   6 1304.65 75.5429   3
   3   5   6 1200.47 122.819  15
   3   5   6 1249.24 120.395  16
   3   5   6 1150.21 68.7886  18
   3   5   6 1432.28 75.8233   5
  -3  -5  -6 1146.17 115.044  13
  -3   5  -6 1200.38 69.1138   1
   3   5   6 1112.84 64.5426  20
  -3   5  -6 1340.58 68.5702  25
   3   5   6 1283.60 68.8738  25
  -3   5  -6 1285.23 71.2490  24
  -3   5  -6 1506.41 81.3679   9
   3   5   6 1337.30 75.4485   2
  -3  -5  -7 286.712 56.9324  13
  -3   5  -7 163.540 23.8010   1
  -3   5  -7 229.433 26.0530  25
  -3   5  -7 207.594 27.3816  24
  -3   5  -7 300.551 35.3903   9
   3   5   7 186.199 28.6019   5
   3   5   7 213.152 25.6797   6
   3   5   7 181.624 53.5235  15
   3   5   7 196.778 26.4423  18
   3   5   8 351.806 71.7638  15
   3   5   8 328.193 36.2736   5
   3   5   8 308.409 32.6101  18
  -3  -5  -8 318.083 59.1977  13
  -3   5  -8 340.546 32.9213   1
   3   5   8 336.858 63.3334  16
   3   5   8 346.614 33.3577   6
  -3   5  -8 356.854 38.2813   9
  -3   5  -8 333.226 33.1601  24
   3   5   9 84.6972 21.3594  18
  -3   5  -9 47.4937 21.3487   9
   3   5   9 33.8579 18.0435   6
  -3   5  -9 66.8811 18.0078  24
  -3   5  -9 62.5186 19.6455   1
   3   5  10 6582.62 295.233  18
   3   5  10 7637.37 296.193   2
  -3   5 -10 7469.50 307.041   9
   3   5  10 7161.86 294.950   6
   3   5  10 7600.45 296.572   3
   3   5  11 125.114 26.1838  18
  -3   5 -11 159.199 31.3566   9
   3   5  11 170.169 27.4265   3
   3   5  11 190.616 28.3276   2
  -3   5 -11 158.727 26.4788   1
   3   5  11 197.799 28.8659   6
   3   5  12 1458.48 76.7614   3
  -3   5 -12 1371.61 86.3810   9
   3   5  12 1232.22 75.8495   6
   3   5  12 1461.87 76.3999   2
  -3   5 -12 1263.66 76.4159   1
   3   5  13 11.4461 17.8812   2
   3   5  13 23.0707 19.9739   3
  -3   5 -13-2.70420 18.5521   1
   3   5  13 10.6336 18.5726   6
  -3   5 -13-7.38847 23.3908   9
   3   5  14 146.144 26.3691   3
   3   5  14 169.568 26.0893   2
  -3   5 -14 63.5356 23.0203   1
  -3   5 -14 90.2658 26.6443   9
   3   5  14 109.752 25.4496   6
  -3   5 -15 23.9263 19.6920   9
   3   5  15 29.2347 19.8704  18
  -3   5 -15 40.3422 19.0000   1
   3   5  15 10.0378 19.4821   6
  -3   5 -16 158.977 27.9353   9
   3   5  16 147.013 24.1659  18
  -3   5 -16 173.957 25.3907   1
   3   5  16 173.592 26.2185   6
  -3   5 -17 38.0541 17.4297   9
   3   5  17 36.4035 16.8158  18
  -3   5 -17 30.6693 14.9470   1
   3   5  17 17.0055 15.6628   6
  -3   5 -18 61.2378 17.7062   9
   3   5  18 70.8993 16.1185  18
   3   5  18 99.6519 19.0999   6
  -3   5 -18 96.3440 17.5339   1
  -3   5 -19 1.79615 11.1291   9
  -3   5 -19 19.3848 10.7975   1
   3   6 -18 68.5253 13.6659   9
  -3   6  18 77.9409 14.3563   6
  -3   6  17 56.3094 14.6546   6
   3   6 -17 56.6070 12.1811   1
   3   6 -17 57.4679 15.5196   9
  -3   6  16 121.218 19.8764   6
   3   6 -16 90.7603 15.3258  24
   3   6 -16 120.634 18.0265   1
   3   6 -16 85.2745 19.2229   9
  -3   6  15 1.89753 14.7146   6
   3   6 -15 9.00006 13.3378  24
   3   6 -15 1.79552 12.6553   1
   3   6 -15 2.63757 15.9573   9
  -3   6  14 2.05473 17.2665   6
   3   6 -14 13.1353 14.3098  24
   3   6 -14 12.0933 13.9582   1
   3   6 -14 11.9445 17.6337   9
  -3   6  13 10.8312 16.4362   6
   3   6 -13 19.7115 16.1066   1
   3   6 -13 6.54766 19.5753   9
   3   6 -13 17.4225 17.0811  24
   3   6 -12 1081.93 73.7942   9
   3   6 -12 1011.13 66.3949  24
   3   6 -12 1185.06 66.1152   1
  -3   6  12 1077.55 64.1010   6
   3   6 -11 10.7787 22.2518   9
   3   6 -11-2.94066 18.2139  24
  -3   6  11 20.6258 18.6553   6
  -3   6  11 4.81854 15.4245   7
   3   6 -11 26.3068 17.2980   1
   3   6 -10 274.470 30.7822   1
   3   6 -10 224.646 33.7199  24
   3   6 -10 217.398 35.9194   9
   3   6 -10 268.751 28.9451  25
  -3   6  10 327.641 32.6070   6
  -3   6  10 234.822 28.0076   7
   3   6  -9 48.4575 18.6957  25
  -3   6   9 77.6956 18.8707   3
   3   6  -9 50.9806 18.9591   2
  -3   6   9 61.8739 20.7939   6
   3   6  -9 74.9989 25.7403   9
   3   6  -9 54.3604 21.6279   3
   3   6  -9 66.1735 17.0453  18
   3   6  -9 68.8135 23.5040  24
  -3   6   9 144.339 20.4698   2
   3   6  -9 75.6944 19.6486   1
  -3   6   8 7.78436 13.8356   2
   3   6  -8 12.1571 17.9439   2
  -3   6   8 15.6820 14.7533   3
  -3   6   8-2.23181 16.6673   6
   3   6  -8-25.0818 20.4873  24
   3   6  -8-20.8817 22.9729   9
   3   6  -8 6.12207 15.3882   3
   3   6  -8 34.6175 16.6451  18
   3   6  -8 15.3700 19.4273  25
  -3   6   7 1256.35 69.8979   6
   3   6  -7 1108.45 74.4822   2
  -3   6   7 1335.13 68.2844   2
   3   6  -7 1260.33 77.2214  24
   3   6  -7 1166.29 79.0491   9
  -3   6   7 1297.83 68.0111   3
   3   6  -7 1187.73 76.1450   3
   3   6  -7 1272.93 72.7598   1
   3   6  -7 1294.33 66.2985  18
   3   6  -7 1190.90 74.3673  25
  -3   6   7 1436.00 68.5871  25
  -3   6   6 993.685 58.7513   6
  -3   6   6 1009.02 56.8907   2
   3   6  -6 818.198 63.0784   2
   3   6  -6 1047.95 56.9210  18
   3   6  -6 917.398 65.7343   3
  -3   6   6 919.542 55.7416   3
   3   6  -6 975.141 69.0275   9
  -3   6   6 989.793 57.2149  25
   3   6  -6 995.635 65.7295  25
   3   6  -6 960.756 67.0020  24
   3   6  -6 968.194 61.0475   1
   3   6  -5 7220.25 277.371  18
   3   6  -5 6364.88 288.485   3
  -3   6   5 7043.56 277.434   3
   3   6  -5 7104.28 292.888   9
   3   6  -5 6822.04 287.826  25
  -3   6   5 7012.09 278.132  25
   3   6  -5 6925.88 282.723   1
  -3   6   5 6800.77 276.480   2
   3   6  -5 6255.10 287.731   2
   3   6  -4 4217.80 196.271   2
   3   6  -4 4615.58 184.810  18
   3   6  -4 4126.48 196.280   3
   3   6  -4 4602.86 199.230   9
   3   6  -4 4327.13 194.547  25
  -3   6   4 4628.90 186.664  25
  -3   6   4 4899.07 187.960  24
   3   6  -4 3962.22 193.929  24
   3   6  -4 4385.83 188.624   1
   3   6  -3 2873.56 140.239   2
   3   6  -3 2865.20 127.145  18
   3   6  -3 2804.01 139.382   3
   3   6  -3 3039.13 141.139   9
   3   6  -3 2748.26 136.549  25
  -3   6   3 3018.85 130.584  24
  -3   6   3 2958.18 130.032  25
   3   6  -3 2685.24 136.695  24
   3   6  -3 2899.14 131.338   1
   3   6  -2 9320.81 369.561   2
   3   6  -2 8831.41 353.349  18
   3   6  -2 9025.99 368.991   3
   3   6  -2 9647.63 368.791   9
  -3   6   2 9654.65 358.427  25
   3   6  -2 8836.78 364.447  25
   3   6  -2 8530.63 355.649   1
   3   6  -2 9145.03 365.395  24
   3   6  -1 531.001 48.3386   2
   3   6  -1 497.911 47.5343   3
   3   6  -1 593.579 39.5796  20
   3   6  -1 529.676 45.1235  24
   3   6  -1 558.805 41.0190   1
   3   6  -1 534.155 40.6434  18
   3   6   0 69.0699 16.5580   1
   3   6   0 76.3706 22.6817   2
   3   6   0 19.2803 17.5673   3
   3   6   0 58.4515 15.1479  20
  -3   6   0 52.6273 20.4328  25
   3   6   0 33.5939 20.8070  25
   3   6   0 28.7004 18.4611  24
  -3   6   0 68.3991 20.3648  24
   3   6   0 13.9420 17.8116  18
   3   6   1 438.950 34.2016  20
   3   6   1 414.320 36.8073  18
   3   6   1 535.794 47.8927   3
  -3   6  -1 517.535 41.6950  24
   3   6   1 528.109 44.5198  25
   3   6   1 479.370 41.2177  24
  -3   6  -1 579.344 42.3170  25
   3   6   1 467.396 45.1421   2
  -3   6  -1 469.994 36.0226   1
   3   6   1 475.760 36.1907   1
  -3   6  -2-10.4361 12.7781   1
   3   6   2-1.78818 11.0744   1
   3   6   2-1.83551 11.4958  20
   3   6   2-25.1608 19.8654  18
  -3   6  -2 3.15365 17.4176   9
   3   6   2-22.3080 21.2462   3
  -3   6  -2-2.23631 18.4382  25
   3   6   2 13.7233 19.5136  25
   3   6   2 2.32483 15.6509  24
  -3   6  -2 2.44866 19.5311  24
   3   6   2 3.15575 18.8639   2
  -3   6  -3 128.509 20.7716   1
   3   6   3 87.0087 16.8014  20
   3   6   3 73.0932 19.9774  18
   3   6   3 145.827 27.0104   2
  -3   6  -3 108.503 25.4282   9
   3   6   3 113.328 21.6956  24
  -3   6  -3 99.9082 24.0092  24
   3   6   3 159.769 28.6425   3
  -3   6  -3 133.101 24.0471  25
   3   6   3 130.742 26.0828  25
  -3   6  -4-5.06759 19.2165  24
   3   6   4-9.73070 14.8715  24
   3   6   4 2.55316 17.6764  25
  -3   6  -4-6.45800 19.1703  25
   3   6   4-6.65341 15.0731  18
   3   6   4 6.11830 18.0620   2
  -3   6  -4 9.66898 17.8003   9
  -3   6  -4-6.96179 13.1781   1
   3   6   4-12.3560 20.5937   3
  -3   6  -5-7.20184 13.8145   1
  -3   6  -5 12.5789 17.2845  25
   3   6   5-16.7331 21.2871  25
   3   6   5 14.8301 19.3817   2
   3   6   5 2.33568 14.1306  18
  -3   6  -5-20.1023 22.8631  24
   3   6   5-8.76152 17.4655  24
   3   6   5 29.9287 19.5571   3
  -3   6  -5-3.25127 19.1956   9
  -3   6  -6 417.915 38.9353  24
  -3   6  -6 472.646 36.5506  25
   3   6   6 384.869 35.8902  25
   3   6   6 369.651 35.6954  18
   3   6   6 389.247 39.4965   2
  -3   6  -6 429.538 43.2526   9
  -3   6  -6 334.027 34.4235   1
   3   6   6 435.964 42.1950   3
  -3   6  -7 12.3419 15.4606   1
   3   6   7 8.34498 19.4345   3
   3   6   7 5.52542 18.4205   2
   3   6   7 50.0781 18.8475  18
  -3   6  -7 29.7496 19.2729   9
  -3   6  -7 5.68869 16.7026  25
   3   6   7-5.61356 18.5711  25
  -3   6  -7-12.3039 19.4945  24
  -3   6  -8 118.345 23.7069   1
   3   6   8 127.347 25.8020   3
   3   6   8 113.243 23.9101   2
   3   6   8 132.996 23.5595  18
  -3   6  -8 136.522 27.6709   9
  -3   6  -8 129.914 20.0771  25
  -3   6  -8 138.040 24.3781  24
  -3   6  -9 100.439 21.4651   1
   3   6   9 98.7717 20.0666   6
   3   6   9 163.678 25.0916   2
   3   6   9 105.122 22.5847  18
  -3   6  -9 99.8651 25.7530   9
  -3   6  -9 102.120 21.0374  24
   3   6   9 119.232 23.4310   3
   3   6  10 122.098 24.1408  18
  -3   6 -10 156.394 28.7314   9
   3   6  10 174.943 24.3190   6
  -3   6 -10 133.111 23.5687   1
  -3   6 -10 112.706 20.0114  24
  -3   6 -11 127.796 26.6168   9
   3   6  11 141.464 22.8325   6
  -3   6 -11 100.720 18.9492  24
   3   6  11 80.9421 22.0332  18
   3   6  12 1114.11 63.2672   6
  -3   6 -12 1145.98 72.4656   9
   3   6  12 985.605 64.5616  18
   3   6  13 1291.66 77.8408  18
   3   6  13 1821.66 81.3517   3
   3   6  13 1425.37 76.6550   6
  -3   6 -13 1402.17 84.5005   9
   3   6  13 1709.83 79.9073   2
  -3   6 -13 1380.59 77.2580   1
   3   6  14 980.984 55.5812   6
   3   6  14 880.004 55.1208  18
  -3   6 -14 948.889 55.7390   1
  -3   6 -14 971.026 62.9958   9
  -3   6 -15 506.753 37.0503   1
  -3   6 -15 511.002 41.5503   9
   3   6  15 541.592 37.6869   6
  -3   6 -16 471.540 33.4786   1
  -3   6 -16 518.310 37.9599   9
   3   6  16 460.548 32.6802   6
  -3   6 -17 221.738 20.0781   1
   3   6  17 224.405 19.9432   6
  -3   6 -17 204.064 21.9424   9
   3   7 -15 6.66652 7.02183  24
   3   7 -14 8.99930 9.85684  24
   3   7 -14 8.24817 9.65815   1
   3   7 -14 11.4530 11.0191   9
   3   7 -13 131.933 18.3544  24
   3   7 -13 141.245 17.5696   1
   3   7 -13 164.315 21.6999   9
   3   7 -12 98.9704 18.8845  24
   3   7 -12 122.812 18.3750   1
   3   7 -12 119.119 21.3835   9
   3   7 -11 113.374 21.0251  24
   3   7 -11 137.207 23.1584   9
   3   7 -11 90.8391 16.9190   1
   3   7 -10 207.944 27.7840  24
   3   7 -10 207.323 24.7559  25
   3   7  -9 259.912 30.8944  24
   3   7  -9 310.267 34.8808   9
   3   7  -8 233.784 31.4034  24
   3   7  -8 164.315 22.5208   1
   3   7  -8 254.670 32.3302   9
   3   7  -8 139.674 25.2030  25
   3   7  -7 67.7339 16.3886  18
   3   7  -7 50.3951 20.3437  24
   3   7  -7 42.3426 15.7624   1
   3   7  -7 30.9257 19.0934  25
   3   7  -7 46.9379 20.2014   9
   3   7  -6 195.723 23.9267   1
   3   7  -6 134.031 27.1209  25
   3   7  -6 188.702 21.4456  18
   3   7  -5 147.035 22.5399   1
   3   7  -5 177.360 21.2104  18
   3   7  -5 158.659 28.6382  25
   3   7  -4 109.784 22.6222   3
   3   7  -4 94.4621 18.7339  18
   3   7  -4 144.932 25.6803  24
   3   7  -4 97.3153 20.3739   1
   3   7  -4 98.6584 21.2757   2
  -3   7   4 272.278 29.0819  25
  -3   7   4 240.754 27.4774  24
   3   7  -4 129.478 26.7229  25
   3   7  -3 81.0671 20.4391   3
   3   7  -3 45.3904 16.2751  18
   3   7  -3 55.4981 21.0870  24
  -3   7   3 88.1252 20.5176  24
   3   7  -3 76.5999 18.0534   1
   3   7  -3 75.1326 20.3962   2
   3   7  -3 51.3528 25.1552  25
  -3   7   3 103.427 23.6101  25
   3   7  -2-2.66557 15.5399   3
   3   7  -2-14.6603 15.8758  18
   3   7  -2-9.76905 21.0195  24
   3   7  -2-15.3721 15.6377   1
   3   7  -2 15.8406 16.1615   2
  -3   7   2 60.0354 23.1074  25
   3   7  -2-15.4435 23.5424  25
   3   7  -1 338.180 28.2124  18
   3   7  -1 309.455 33.8215  24
   3   7  -1 339.850 35.4277   2
   3   7  -1 287.712 28.4197   1
   3   7  -1 353.846 36.6030   3
   3   7   0 2.72130 16.2663   3
   3   7   0-1.73375 13.2479  18
   3   7   0-2.22671 17.1411  24
  -3   7   0 2.15671 17.4358  24
   3   7   0-3.52197 11.9679   1
   3   7   0-8.08692 17.9708   2
   3   7   0-17.5537 24.1013  25
  -3   7   0 16.4251 19.5457  25
   3   7   1 195.847 27.3046   3
   3   7   1 150.629 20.6560  18
   3   7   1 135.854 22.3179  24
  -3   7  -1 173.495 25.6143  24
   3   7   1 128.688 18.4553   1
   3   7   1 108.467 26.3025  25
  -3   7  -1 141.153 24.7659  25
   3   7   1 207.420 28.3075   2
   3   7   2 38.1155 14.6791  18
  -3   7  -2 8.71630 16.9021  24
   3   7   2 1.90321 14.6565  24
   3   7   2 42.6991 18.1411   2
  -3   7  -2 10.1060 19.5216  25
   3   7   2-37.8967 24.3249  25
   3   7   2 10.7697 17.2359   3
   3   7   3 47.5153 18.3010   3
   3   7   3 35.3328 15.0654  18
   3   7   3 10.2766 12.4231  24
  -3   7  -3 21.8398 18.1470  24
  -3   7  -3 18.8579 11.9793   1
   3   7   3 60.2424 20.1860   2
  -3   7  -3 65.2751 21.3970  25
   3   7   3 2.23987 22.0508  25
   3   7   4 12.7053 16.7818   3
   3   7   4 30.5020 14.4676  18
  -3   7  -4 12.7863 16.8887  24
   3   7   4 12.4687 12.6953  24
  -3   7  -4 10.0992 12.5188   1
   3   7   4 20.1948 16.5041   2
  -3   7  -4 32.5507 18.8393  25
   3   7   4-8.28967 21.7226  25
   3   7   5 168.854 26.4865   3
   3   7   5 150.289 22.0237  18
  -3   7  -5 157.385 23.8108  24
  -3   7  -5 137.457 20.9487   1
   3   7   5 179.894 26.5151   2
  -3   7  -5 222.749 26.3389  25
   3   7   5 130.595 21.6170  25
   3   7   6 128.586 23.1990   3
   3   7   6 89.4582 18.2540  18
  -3   7  -6 100.390 20.4202  24
  -3   7  -6 77.2033 18.1687   1
   3   7   6 76.5971 20.6720   2
  -3   7  -6 87.0160 21.2938  25
   3   7   6 57.7841 16.7003  25
  -3   7  -7 37.6510 16.1226  25
   3   7   7-2.18961 15.5806   3
   3   7   7 26.0627 15.3330  18
  -3   7  -7 13.2701 14.5003  24
   3   7   7 13.0427 15.0635   2
  -3   7  -7 12.8853 13.6127   1
  -3   7  -7 41.9088 19.7019   9
  -3   7  -8 83.3685 18.7940  25
   3   7   8 47.4328 16.8868   3
   3   7   8 35.1741 15.5909  18
  -3   7  -8 58.0345 16.0259  24
   3   7   8 48.6916 17.9644   2
  -3   7  -8 60.6033 16.5436   1
  -3   7  -8 29.9350 18.2380   9
   3   7   9 74.7391 18.1200   3
   3   7   9 71.7989 16.9791  18
   3   7   9 79.9038 18.5103   2
  -3   7  -9 70.3603 15.5771  24
  -3   7  -9 99.8944 19.1460   1
  -3   7  -9 86.6263 21.4165   9
  -3   7 -10 234.637 28.8225   9
  -3   7 -10 222.922 21.2472  24
   3   7  10 218.552 24.7929   2
  -3   7 -10 187.842 22.8758   1
   3   7  10 257.561 26.0969   3
  -3   7 -11 304.322 31.1107   9
  -3   7 -11 237.414 20.5231  24
   3   7  11 280.643 26.3884   2
   3   7  11 345.326 28.3273   3
  -3   7 -11 216.740 24.0934   1
  -3   7 -12 134.154 21.0364   9
  -3   7 -12 121.510 17.9933   1
  -3   7 -13 277.203 26.6701   9
  -3   7 -14 22.1053 10.9488   9
   3   8 -11 31.4691 8.85681  24
   3   8 -10 110.109 14.3044  24
   3   8  -9 40.4545 9.16751  25
   3   8  -9 20.2469 7.94948   1
   3   8  -9 11.4797 11.0151  24
   3   8  -8 115.601 14.9523  25
   3   8  -8 147.060 15.4125   1
   3   8  -8 146.596 19.7258  24
   3   8  -7 288.987 25.8965  24
   3   8  -7 266.124 22.3900  25
   3   8  -7 233.877 20.4601   1
   3   8  -6 367.967 28.7598  25
   3   8  -6 382.050 26.5462   1
   3   8  -5 928.120 51.6032  24
   3   8  -5 849.697 49.1338  25
   3   8  -4 588.344 39.9299  25
   3   8  -4 611.663 40.0230  24
   3   8  -3 126.216 19.6989  24
   3   8  -3 176.843 24.1070  25
   3   8  -2 211.317 22.6314  24
   3   8  -1 55.4563 14.0848  24
   3   8   0 33.4783 11.9911  24
   3   8   0 7.70247 15.3787  25
  -3   8  -1 97.4887 17.7015  24
   3   8   1 69.9781 13.4435  24
   3   8   1 91.2154 17.7388  25
  -3   8  -2 12.2025 12.5981  24
   3   8   2 6.81865 13.0495  25
  -3   8  -3 31.6957 12.9197  24
   3   8   3 29.7254 13.1287  25
  -3   8  -4 16.3748 12.6782  24
  -3   8  -5 41.4572 12.7933  24
  -3   8  -6 18.5720 10.8620  24
  -3   8  -7 207.668 17.5528  24
  -3   8  -8 13.3144 8.76768  24
  -3   8  -9 93.2726 10.2551  24
   4   0 -25 13.1278 10.5023   9
   4   0 -25-9.18613 13.7208  14
  -4   0  24 102.442 17.0228  10
   4   0 -24 77.8593 20.9670  14
  -4   0  23-2.01219 15.2635  10
   4   0 -23-17.7403 20.6573  14
   4   0 -22 846.548 64.5750  14
  -4   0  22 906.716 56.8932  10
   4   0 -21 14.7938 23.1604  14
  -4   0  21-5.11736 18.0333  10
   4   0 -20 2067.81 116.868  14
  -4   0  20 2041.89 105.381  10
  -4   0  19-16.5666 23.2049  10
   4   0 -19-15.6914 28.1345  14
   4   0 -18 347.164 44.4937  14
  -4   0  18 355.342 38.1255  10
  -4   0  17-20.0260 36.2088  23
   4   0 -16 28.4992 22.0590  13
   4   0 -16-13.3042 44.7792  17
  -4   0  16-4.99023 18.6336  10
  -4   0  16-19.1059 37.8345  22
  -4   0  16 9.39233 32.8060  23
   4   0 -16 3.46654 20.4664  14
   4   0 -15 6.52086 17.2192  13
   4   0 -15 24.4055 34.1747  17
  -4   0  15 9.30319 14.7276  10
  -4   0  15 8.85395 26.1380  22
  -4   0  15-8.75656 24.5241  23
   4   0 -15 12.8081 16.9108  14
   4   0 -14 5624.06 311.399  17
   4   0 -14 5324.72 259.999  13
  -4   0  14 5038.79 278.412  22
  -4   0  14 5544.58 222.693  10
  -4   0  14 5159.03 277.590  23
   4   0 -13-5.22213 15.4162  13
  -4   0  13 29.1564 25.4600  23
  -4   0  13 14.7137 24.7619  22
   4   0 -13-9.96116 29.4056  17
   4   0 -12 8552.47 435.016  17
  -4   0  12 9962.83 421.439  22
   4   0 -12 9834.39 399.205  13
  -4   0  12 9086.56 415.153  23
   4   0 -11 23.5630 28.3998  17
   4   0 -11 8.24269 18.0501  13
  -4   0  11 11.7468 23.9026  22
  -4   0  11 17.5438 21.1469  23
  -4   0  11 8.75502 11.8821  15
   4   0 -10 2630.04 164.721  17
  -4   0  10 2781.81 129.573  15
  -4   0  10 2798.66 155.018  22
  -4   0  10 2846.36 156.115  23
   4   0 -10 2848.32 143.148  13
  -4   0   9 6.43898 9.81609  15
   4   0  -9 5.94249 22.1895  17
  -4   0   9 9.13311 18.5817  22
  -4   0   9 4.51191 19.7557  23
  -4   0   9-1.11768 6.51655  12
   4   0  -9 9.71508 17.3662  13
   4   0  -8 2321.17 112.094  13
   4   0  -8 2250.49 131.675  17
  -4   0   8 2206.60 100.088  15
  -4   0   8 2299.08 122.894  22
  -4   0   8 2081.08 119.520  23
  -4   0   8 2139.93 92.4970  12
  -4   0   7 11.4694 7.33322  15
   4   0  -7 4.36677 14.6990  17
  -4   0   7 6.94975 15.8926  22
  -4   0   7 27.2069 17.3898  23
  -4   0   7 1.03416 5.46487  12
   4   0  -7 5.10425 12.6082  13
   4   0  -6 28661.4 1097.62  17
  -4   0   6 28495.3 1066.73  15
  -4   0   6 29556.1 1065.17  12
  -4   0   6 28378.2 1088.14  23
  -4   0   6 28728.5 1090.68  22
  -4   0   5 2.56691 13.1522  23
  -4   0   5 2.65255 13.1302  22
  -4   0   5 8.12840 5.65686  12
   4   0  -4 1997.61 89.1321  13
  -4   0   4 1902.14 92.6086  22
  -4   0   4 2027.10 93.4254  23
   4   0  -4 1751.76 92.6963  11
  -4   0   4 1718.65 75.7405  12
  -4   0   4 1795.38 73.2651  15
   4   0  -3 4.70178 12.7964  11
  -4   0   3 27.6177 12.3532  23
  -4   0   3-2.08370 11.0033  22
  -4   0   3-2.45564 4.64793  12
   4   0  -3-1.73136 8.39815  13
  -4   0   2 125020. 4611.14  22
  -4   0   2 125480. 4609.89  23
  -4   0   2 125086. 4597.54  12
   4   0  -2 125164. 4615.05  11
   4   0  -2 129400. 4608.46  13
   4   0  -1-4.65439 13.0346  11
  -4   0   1-8.71369 10.7913  23
  -4   0   1 14.6328 10.9332  22
   4   0  -1-3.12760 8.51206  13
  -4   0   1 2.61230 5.20486  12
   4   0   0 644.444 38.6561  13
   4   0   0 556.731 44.0296  11
   4   0   1 4.97862 8.62554  13
   4   0   1-13.7693 14.7678  11
   4   0   2 2443.06 120.526  11
  -4   0  -2 2359.76 101.131  12
   4   0   3 6.80438 15.8797  11
  -4   0  -3-1.43150 8.45157  12
   4   0   4 26212.3 1000.66  11
  -4   0  -4 26107.7 974.356  12
  -4   0  -4 26275.0 1008.55  21
   4   0   5 4.47152 18.6790  11
  -4   0  -5 19.8049 9.97776  12
  -4   0  -5 26.3177 19.6651  21
   4   0   6 678.710 65.6912  11
  -4   0  -6 834.526 76.3456  21
  -4   0  -6 689.070 40.7139  13
  -4   0  -6 851.177 51.5456  12
   4   0   7-5.76273 24.6521  11
  -4   0  -7 1.33882 6.37287  13
  -4   0  -7 2.83428 13.2291  12
   4   0   8 12326.9 519.678  11
  -4   0  -8 11609.5 457.510  13
   4   0   9 14.3750 29.2467  11
  -4   0  -9 4.14052 7.73232  13
   4   0  10 1615.88 125.570  11
   4   0  11 8.69453 29.2656  11
   4   0  12 486.519 76.0665  11
   4   0  13 51.7715 36.1767  11
   4   0  13 20.0121 14.2316  10
   4   0  14 712.870 93.1841  11
   4   0  14 484.524 42.4362  10
  -4   0 -14 529.529 93.0275  21
   4   0  15 19.5037 25.7552  23
   4   0  15-8.46649 20.0727  10
   4   0  15-47.1859 55.0634  11
  -4   0 -15-47.8756 68.2706  21
  -4   0 -15-24.6445 25.2515  14
   4   0  16 18389.7 795.531  23
   4   0  16 18828.0 714.122  10
  -4   0 -16 18352.4 722.676  14
  -4   0 -16 16643.4 848.561  21
  -4   0 -17-7.78514 23.2726  14
   4   0  17-17.9837 17.4806  10
   4   0  18 1963.10 104.080  10
  -4   0 -18 1931.31 112.317  14
  -4   0 -19-3.87599 24.0034  14
   4   0  19-14.5556 23.2215  10
  -4   0 -20 14.6873 21.6997  14
   4   0  20 35.4084 19.0513  10
  -4   0 -21-9.99732 20.3993  14
   4   0  21 2.45978 15.4036  10
   4   0  22 1011.37 60.5200  10
  -4   0 -22 1089.18 68.4487  14
  -4   0 -23 2.35772 15.2503  14
   4   0  23-12.2092 12.1864  10
  -4   0 -24 357.546 30.5756  14
  -4   0 -25 10.9009 9.53541  14
   4  -1 -25 16.3390 12.1335  14
   4   1 -25 18.0386 12.6496  14
   4   1 -25 31.3293 11.7265   9
   4   1 -24 28.7725 13.8828   9
  -4  -1  24 29.3526 12.5427  10
  -4   1  24 43.1811 13.1640  10
  -4   1  24 32.5791 10.6552   7
   4   1 -24 22.4253 16.2566  14
   4  -1 -24 29.4841 16.4404  14
  -4   1  23 345.937 30.0145  10
  -4  -1  23 313.986 29.2530  10
   4   1 -23 371.494 35.4751   9
   4   1 -23 342.024 37.3610  14
   4  -1 -23 268.547 34.9558  14
  -4   1  23 327.270 27.9627   7
   4  -1 -22-9.88185 19.9277  14
   4   1 -22 3.23527 18.8608  14
  -4   1  22 2.14516 14.4404  10
  -4  -1  22 6.63520 15.1722  10
   4  -1 -21 134.654 30.9453  14
   4   1 -21 207.373 33.8861  14
  -4  -1  21 147.003 24.6919  10
  -4   1  21 166.918 25.3722  10
  -4   1  20 1071.89 66.2074  10
  -4  -1  20 1107.33 66.5193  10
   4   1 -20 984.902 72.5697  14
   4  -1 -20 1078.44 76.2900  14
  -4   1  19 31.4504 18.3283  10
  -4  -1  19 24.0299 18.8366  10
   4  -1 -19 19.6265 24.5953  14
   4   1 -19 11.5982 24.7565  14
  -4   1  18 358.666 37.3839  10
  -4  -1  18 525.553 42.4101  10
   4  -1 -18 453.136 48.4195  14
   4   1 -18 336.162 44.9434  14
   4  -1 -17 39.2487 26.4206  13
   4  -1 -17-11.1973 27.4349  14
   4   1 -17-3.68624 26.2067  14
  -4  -1  17-2.57313 17.9752  10
  -4   1  17-12.7512 18.1307  10
  -4  -1  17 28.2372 29.1416  23
   4  -1 -16-26.8873 50.2010  17
   4   1 -16-39.9447 51.2503  17
   4  -1 -16 7.42618 18.3478  13
   4  -1 -16-42.1920 22.5069  14
   4   1 -16-10.4291 20.2721  14
  -4   1  16-12.1749 18.7505  10
  -4  -1  16-12.2280 18.9700  10
  -4   1  16-9.68339 23.9212  23
  -4  -1  16 46.7009 36.9951  22
  -4   1  16-9.26299 33.4933  22
  -4  -1  16 8.85549 24.8046  23
   4   1 -15 61.3656 39.7488  17
   4  -1 -15 12.3785 30.6512  17
   4  -1 -15 132.071 35.0126  13
   4   1 -15 22.4186 21.0425  13
   4  -1 -15 68.4158 21.4016  14
   4   1 -15 48.3617 20.3088  14
  -4  -1  15 66.3602 17.6221  10
  -4   1  15 66.1938 18.3370  10
  -4  -1  15 69.7079 35.5234  22
  -4   1  15 104.121 37.1827  22
  -4   1  15 81.2340 35.8149  23
  -4  -1  15 57.8564 29.9628  23
   4  -1 -14 282.299 63.6136  17
   4   1 -14 168.090 50.6306  17
  -4   1  14 173.517 22.5171  10
  -4  -1  14 184.139 44.1098  22
  -4   1  14 207.460 43.9656  22
  -4  -1  14 159.456 39.4191  23
  -4   1  14 249.103 51.2847  23
  -4   1  14 165.864 20.8482   6
   4   1 -14 158.206 38.0583  13
   4  -1 -14 204.867 43.6334  13
  -4  -1  14 227.916 25.3055  10
   4   1 -13 2644.70 194.941  17
   4  -1 -13 3140.49 206.772  17
   4  -1 -13 3172.56 176.173  13
   4   1 -13 3020.77 175.489  13
  -4   1  13 3268.90 189.732  23
  -4  -1  13 3183.23 184.101  23
  -4   1  13 3426.07 190.732  22
  -4  -1  13 3299.95 188.211  22
  -4   1  12 5224.04 248.105  15
   4  -1 -12 5560.66 295.153  17
   4   1 -12 5536.30 293.470  17
   4  -1 -12 5584.56 259.619  13
   4   1 -12 5218.91 259.040  13
  -4  -1  12 5575.51 269.025  23
  -4   1  12 5762.02 276.645  23
  -4  -1  12 5675.26 272.635  22
  -4   1  12 5523.97 271.077  22
  -4   1  11 4072.78 210.847  22
  -4  -1  11 4404.68 214.285  22
   4  -1 -11 3947.90 226.597  17
   4   1 -11 4047.62 227.901  17
  -4   1  11 3964.91 192.546  15
  -4  -1  11 4142.12 183.336  12
  -4  -1  11 4114.94 208.737  23
  -4   1  11 3955.46 211.903  23
   4  -1 -11 3984.23 199.999  13
   4   1 -11 4163.21 204.872  13
  -4   1  10 14688.2 596.383  15
   4  -1 -10 15194.8 637.992  17
   4   1 -10 15293.9 635.883  17
   4  -1 -10 14730.7 602.304  13
   4   1 -10 14761.5 608.834  13
  -4  -1  10 15416.0 589.149  12
  -4   1  10 15831.2 622.009  23
  -4  -1  10 15646.3 611.677  23
  -4   1  10 14801.5 615.082  22
  -4  -1  10 15949.2 618.996  22
  -4   1   9 10383.8 423.000  15
   4   1  -9 10553.5 454.491  17
   4  -1  -9 10813.0 456.115  17
   4  -1  -9 9975.23 425.858  13
  -4  -1   9 10354.0 416.735  12
   4   1  -9 10966.8 437.144  13
  -4  -1   9 10636.9 433.683  23
  -4   1   9 10231.1 440.347  23
  -4   1   9 10894.5 441.230  22
  -4  -1   9 11108.5 440.212  22
  -4   1   8 68618.4 2600.93  15
   4   1  -8 71100.9 2630.89  17
   4  -1  -8 72205.5 2631.88  17
   4   1  -8 71599.1 2616.04  13
  -4  -1   8 69291.5 2596.86  12
  -4   1   8 69355.5 2618.72  23
  -4  -1   8 69955.7 2609.46  23
  -4  -1   8 70989.5 2616.08  22
  -4   1   8 72744.3 2616.16  22
  -4   1   7 8347.83 338.199  22
  -4  -1   7 8358.96 338.954  22
   4   1  -7 8201.97 348.763  17
   4  -1  -7 8074.94 349.335  17
  -4   1   7 8057.10 327.242  15
  -4  -1   7 8207.32 325.616  12
  -4  -1   7 7971.46 331.552  23
   4  -1  -7 7686.11 328.554  13
   4   1  -7 8535.12 342.873  13
  -4  -1   6 4268.89 198.738  22
  -4   1   6 4707.62 200.927  22
   4   1  -6 4604.75 209.304  17
   4  -1  -6 4552.50 208.650  17
  -4   1   6 4476.00 191.971  15
  -4  -1   6 4414.47 190.461  12
  -4  -1   6 4685.13 195.085  23
   4  -1  -6 4310.80 192.366  13
   4   1  -6 4883.72 207.958  13
  -4   1   5 5366.73 218.632  22
  -4  -1   5 5319.12 219.757  22
   4  -1  -5 5000.75 222.902  17
   4   1  -5 5011.78 222.994  17
   4   1  -5 4750.09 193.517  16
  -4   1   5 5395.19 212.821  15
   4   1  -5 5444.46 223.032  11
   4  -1  -5 5423.56 222.855  11
  -4  -1   5 5169.40 210.573  12
  -4  -1   5 5282.80 213.006  23
   4  -1  -5 5181.35 211.540  13
   4   1  -5 5522.35 227.995  13
  -4  -1   4 35186.4 1264.92  22
  -4   1   4 35068.0 1263.97  22
   4  -1  -4 34873.1 1267.82  17
   4   1  -4 34859.6 1267.56  17
  -4   1   4 33326.6 1257.91  15
  -4   1   4 32301.2 1241.39  12
  -4  -1   4 33952.9 1257.04  12
   4  -1  -4 34709.3 1266.90  11
   4   1  -4 35092.6 1266.93  11
  -4  -1   4 34228.5 1256.90  23
   4  -1  -4 34132.0 1256.43  13
  -4  -1   3 17025.8 626.416  23
  -4  -1   3 17120.2 634.448  22
  -4   1   3 17292.6 633.763  22
   4   1  -3 17096.5 635.433  17
   4  -1  -3 17350.2 635.895  17
  -4   1   3 16641.8 629.639  15
   4  -1  -3 16756.2 626.823  13
  -4  -1   3 16779.8 628.647  12
  -4   1   3 15662.4 616.889  12
   4  -1  -3 16925.4 637.281  11
   4   1  -3 16313.4 635.526  11
  -4  -1   2 3717.10 154.906  22
  -4   1   2 3788.29 154.345  22
  -4  -1   2 3853.71 148.449  23
   4   1  -2 3621.94 138.859  15
  -4   1   2 3885.54 153.909  15
   4  -1  -2 3410.11 146.853  13
   4   1  -2 3518.99 164.921  13
   4  -1  -2 3558.68 154.217  17
   4   1  -2 3592.41 153.534  17
   4   1  -2 3779.26 159.262  11
  -4   1   2 3248.14 142.162  12
  -4  -1   2 3483.11 149.585  12
   4  -1  -2 3717.95 159.441  11
   4   1  -1 12464.8 469.303  11
   4  -1  -1 12394.1 469.413  11
  -4  -1   1 12399.4 463.107  22
  -4   1   1 12082.6 462.268  22
  -4  -1   1 12187.0 466.214  21
  -4   1   1 12420.7 467.224  21
   4   1  -1 12442.9 451.284  15
   4  -1  -1 11363.3 453.204  13
   4   1  -1 12097.3 473.893  13
  -4   1   1 11728.9 453.468  12
   4  -1  -1 11975.8 461.100  17
   4   1  -1 11725.1 460.143  17
   4   1   0 2417.80 104.068  17
   4  -1   0 2302.32 103.642  17
   4   1   0 2428.99 113.524  11
   4  -1   0 2538.51 114.627  11
   4  -1   0 2052.92 94.0944  13
  -4  -1   0 2225.59 109.049  21
  -4   1   0 2446.09 111.611  21
  -4  -1   0 2219.93 98.9497  12
  -4   1   0 2341.82 99.7193  12
   4   1   1 3400.66 148.918  17
   4  -1   1 3505.04 150.406  17
   4  -1   1 3623.95 137.661  13
  -4   1  -1 3409.99 146.064  12
  -4  -1  -1 3326.95 142.788  12
  -4   1  -1 3567.72 159.829  21
  -4  -1  -1 3429.69 158.038  21
   4   1   1 3541.99 159.344  11
   4  -1   1 3822.06 162.580  11
   4  -1   2 35833.3 1350.78  13
  -4  -1  -2 38634.3 1359.42  12
   4  -1   2 37876.8 1382.73  11
   4   1   2 36155.9 1380.12  11
  -4   1  -2 36989.5 1382.31  21
  -4  -1  -2 37412.3 1382.59  21
  -4  -1  -3 8373.13 307.651  12
   4  -1   3 7877.13 331.929  11
   4   1   3 7857.42 330.326  11
  -4   1  -3 7449.59 333.108  21
  -4  -1  -3 7767.86 334.373  21
  -4   1  -4 548.370 43.1944  12
  -4  -1  -4 616.672 35.7377  12
   4  -1   4 526.285 51.2608  11
   4   1   4 556.923 51.3360  11
  -4  -1  -4 533.547 54.9619  21
  -4   1  -4 503.903 52.9231  21
  -4  -1  -5 1629.85 73.7931  12
   4  -1   5 1429.64 96.9789  11
   4   1   5 1326.19 92.5662  11
  -4   1  -5 1541.48 103.936  21
  -4  -1  -5 1361.28 98.8722  21
  -4  -1  -6 71547.7 2599.08  12
   4  -1   6 71924.5 2639.99  11
   4   1   6 69654.0 2636.16  11
  -4   1  -6 69581.6 2650.30  21
  -4  -1  -6 68987.2 2647.38  21
  -4  -1  -7 72091.0 2620.63  12
  -4   1  -7 70754.0 2678.29  21
  -4  -1  -7 69858.2 2674.43  21
   4  -1   7 71463.4 2664.81  11
   4   1   7 70080.2 2661.28  11
   4   1   8 36028.3 1437.46  11
   4  -1   8 37007.5 1443.74  11
  -4  -1  -8 39292.9 1396.92  12
  -4  -1  -8 36248.0 1401.06  13
   4   1   9 15524.6 633.008  11
   4  -1   9 15424.2 635.295  11
  -4  -1  -9 15393.5 585.593  12
  -4  -1  -9 14422.9 583.091  13
   4   1  10 9927.80 444.730  11
   4  -1  10 9634.94 445.966  11
  -4  -1 -10 10080.1 401.259  12
  -4  -1 -10 9709.57 393.278  13
   4  -1  11 1486.29 126.190  11
   4   1  11 1337.47 118.530  11
  -4  -1 -11 1522.12 84.0331  13
   4   1  12 1133.95 87.6954  16
  -4  -1 -12 1081.76 67.1676  13
   4  -1  12 1080.74 110.474  11
   4   1  13 1755.67 144.082  11
   4  -1  13 1418.93 135.116  11
   4   1  13 1565.76 84.1388  10
   4  -1  13 1636.34 86.2226  10
  -4  -1 -13 1759.96 164.412  21
  -4   1 -13 1471.11 153.636  21
   4   1  13 1721.84 85.0626   5
   4   1  13 1367.06 105.590  16
  -4   1 -14 1023.87 130.144  21
  -4  -1 -14 636.775 103.720  21
   4   1  14 858.201 102.658  11
   4   1  14 868.485 97.5870  23
   4  -1  14 914.144 59.5057  10
   4  -1  14 763.724 100.430  11
   4   1  14 902.712 58.1105  10
   4   1  15 1163.65 114.864  23
  -4  -1 -15 1125.08 74.6077  14
  -4   1 -15 998.789 72.2180  14
  -4   1 -15 1055.23 137.179  21
  -4  -1 -15 1041.23 137.423  21
   4   1  15 1022.49 116.096  11
   4  -1  15 944.801 65.2319  10
   4   1  15 1137.31 67.5529  10
   4  -1  15 890.220 113.671  11
   4   1  16 4793.14 288.361  11
   4  -1  16 4496.81 285.991  11
   4  -1  16 3997.45 261.776  23
   4   1  16 4745.77 276.461  23
   4  -1  16 4814.87 204.033  10
   4   1  16 4698.15 202.113  10
  -4  -1 -16 4865.78 213.580  14
  -4   1 -16 4361.13 209.192  14
  -4  -1 -17 293.272 42.1225  14
  -4   1 -17 287.016 42.2541  14
   4  -1  17 332.301 38.6237  10
   4   1  17 314.487 36.5755  10
  -4  -1 -18-11.6436 25.8771  14
  -4   1 -18 23.1083 27.1467  14
   4   1  18-17.2014 24.8218  10
   4  -1  18-17.6716 28.7074  10
  -4   1 -19 22.5420 21.6425  14
  -4  -1 -19 34.0249 24.2150  14
   4  -1  19 39.6943 19.4750  10
   4   1  19 16.5787 18.8044  10
   4  -1  20 498.953 44.4679  10
   4   1  20 646.628 46.5659  10
  -4  -1 -20 485.459 48.8354  14
  -4   1 -20 582.178 51.2676  14
   4   1  21-2.31032 14.9423  10
   4  -1  21-2.36406 15.7604  10
  -4   1 -21 3.17576 19.8872  14
  -4  -1 -21 22.2785 19.4825  14
  -4  -1 -22 584.774 47.3299  14
  -4   1 -22 543.927 46.2241  14
   4  -1  22 610.863 42.8709  10
   4   1  22 680.918 43.6692  10
  -4   1 -22 593.890 43.7382   9
  -4   1 -23 43.9612 17.1563  14
  -4  -1 -23 76.6674 18.8431  14
   4  -1  23 51.0799 14.0656  10
   4   1  23 50.0195 14.5013  10
   4   1  24 1019.39 49.8650  10
   4  -1  24 1034.41 50.6250  10
  -4   1 -24 899.792 52.9449  14
  -4  -1 -24 941.933 52.8210  14
   4   2 -24 129.301 18.6528   9
   4  -2 -24 121.675 18.2289  14
  -4   2  24 108.462 14.9102   7
  -4  -2  23 12.6229 12.0730  10
   4   2 -23 38.8474 15.2470   9
   4   2 -23 6.78362 15.8086  14
   4  -2 -23 21.7905 15.2352  14
  -4   2  23 12.8747 12.0351   7
  -4   2  22 32.6262 14.2092  10
   4   2 -22 53.4321 19.3567   9
  -4  -2  22 38.2640 15.7195  10
   4  -2 -22 48.8697 19.6697  14
   4   2 -22 22.2405 19.8021  14
  -4   2  22 17.4671 14.4320   7
   4   2 -21 312.855 36.2103   9
  -4  -2  21 338.927 32.7618  10
  -4   2  21 306.837 30.4809  10
   4   2 -21 284.982 36.6423  14
   4  -2 -21 299.291 36.8197  14
   4   2 -20 1543.94 89.0948   9
   4   2 -20 1326.43 88.1321  14
   4  -2 -20 1466.33 90.0744  14
  -4   2  20 1495.59 77.0194   6
  -4   2  20 1516.02 80.4277  10
  -4  -2  20 1634.72 83.0349  10
   4  -2 -19-18.1658 26.4889  14
   4   2 -19-7.33472 26.0725  14
  -4  -2  19-2.51351 18.4753  10
  -4   2  19 4.77165 18.6338  10
  -4   2  19 13.2527 15.2915   6
   4  -2 -18 18.4143 21.7502  14
   4   2 -18 22.2312 22.4221  14
  -4   2  18 12.1353 17.2632  10
  -4  -2  18 7.66007 18.0036  10
  -4   2  18 18.4906 16.8602   6
   4  -2 -17 10.8353 27.0419  14
   4   2 -17 54.5466 26.1461  14
  -4   2  17 65.5191 19.7540   6
  -4   2  17 64.8475 18.7238  10
  -4  -2  17 55.4744 19.9281  10
  -4   2  16 557.270 41.5128  10
  -4  -2  16 452.738 38.7827  10
  -4   2  16 510.728 40.0339   6
   4  -2 -16 381.230 75.5448  17
  -4   2  16 571.292 79.7623  23
  -4  -2  16 402.852 67.0253  22
  -4   2  16 445.117 67.0702  22
   4  -2 -16 466.370 69.2317  13
   4  -2 -16 380.389 44.4276  14
   4   2 -16 420.969 45.0113  14
  -4   2  15 154.188 44.3578  23
  -4  -2  15 193.755 45.3112  22
  -4   2  15 83.8585 35.3693  22
  -4   2  15 185.947 23.5498   6
  -4  -2  15 117.500 21.5592  10
  -4   2  15 154.413 21.8882  10
   4  -2 -15 111.195 43.4472  17
   4   2 -15 87.3221 42.2878  17
   4   2 -15 130.595 25.9922  14
   4  -2 -15 129.890 25.8572  14
   4  -2 -15 137.492 43.6647  13
  -4   2  14 17.9505 31.3745  23
  -4  -2  14 32.6450 33.2323  22
  -4   2  14-15.5739 29.9979  22
   4  -2 -14 34.1956 39.8331  17
   4   2 -14 57.5277 44.3018  17
  -4  -2  14 38.7191 15.6049  10
  -4   2  14 33.0361 14.3497  10
  -4   2  14 44.9592 16.1619   6
   4  -2 -14 141.384 41.2305  13
  -4   2  13 878.020 54.5071   6
  -4  -2  13 986.552 77.0870  12
   4  -2 -13 1011.83 88.9194  13
   4   2 -13 905.113 97.4770  13
  -4  -2  13 929.493 54.3805  10
  -4   2  13 914.967 53.6804  10
  -4   2  13 1058.30 98.9918  23
  -4   2  13 910.259 84.1511  15
   4  -2 -13 785.071 98.2694  17
   4   2 -13 886.100 102.821  17
  -4   2  13 756.745 83.1883  22
  -4  -2  13 933.824 90.5685  22
  -4   2  12 4908.80 249.090  22
  -4  -2  12 5192.14 254.191  22
  -4   2  12 4762.30 256.209  23
  -4  -2  12 5026.78 241.199  23
   4  -2 -12 4999.11 242.023  13
  -4  -2  12 5078.86 234.095  12
   4   2 -12 4668.38 267.431  13
  -4   2  12 4669.21 242.405  15
   4   2 -12 4967.10 275.345  17
   4  -2 -12 4866.45 272.401  17
  -4   2  11 10310.4 450.370  22
  -4  -2  11 10992.3 456.144  22
  -4  -2  11 10201.3 440.882  23
  -4   2  11 10606.7 462.893  23
  -4  -2  11 11063.5 440.582  12
   4   2 -11 10698.2 481.355  13
  -4   2  11 10447.7 449.020  15
   4   2 -11 10510.7 477.510  17
   4  -2 -11 9990.17 472.983  17
  -4   2  10 771.129 70.3742  22
  -4  -2  10 725.947 69.3942  22
  -4   2  10 868.768 79.9913  23
  -4  -2  10 756.037 63.9641  23
   4   2 -10 865.981 89.8928  13
  -4  -2  10 713.731 63.5543  12
  -4   2  10 796.410 70.9427  15
   4   2 -10 704.598 79.2922  17
   4  -2 -10 741.682 79.1998  17
  -4   2   9 672.578 62.9933  22
  -4  -2   9 776.673 68.1679  22
  -4  -2   9 808.433 61.6865  23
  -4   2   9 785.576 72.3071  23
   4  -2  -9 736.307 60.7952  13
  -4  -2   9 704.803 61.2101  12
   4   2  -9 837.390 84.4607  13
  -4   2   9 623.790 61.7919  15
   4  -2  -9 805.098 76.9845  17
   4   2  -9 709.914 74.3401  17
  -4  -2   8 12776.3 495.261  22
  -4   2   8 11293.8 488.206  22
  -4  -2   8 12175.0 489.408  12
   4   2  -8 13201.0 525.858  13
   4  -2  -8 12338.6 484.748  13
  -4  -2   8 12096.7 481.267  23
  -4   2   8 12077.7 500.586  23
  -4   2   8 11596.8 492.840  15
   4   2  -8 12621.5 510.634  17
   4  -2  -8 12064.9 508.096  17
  -4  -2   7 12812.5 508.907  22
  -4   2   7 12572.3 506.283  22
   4   2  -7 13359.0 514.254  11
   4  -2  -7 12983.1 510.510  11
   4   2  -7 13268.0 537.913  13
  -4  -2   7 12525.9 507.047  12
   4  -2  -7 12703.3 501.209  13
  -4   2   7 12530.0 516.177  23
  -4  -2   7 12321.1 495.082  23
  -4   2   7 12649.5 511.932  15
   4   2  -7 12936.5 521.623  17
   4  -2  -7 12754.3 520.156  17
  -4  -2   6 6427.45 260.215  22
  -4   2   6 5839.50 255.247  22
   4   2  -6 6018.70 260.550  11
   4  -2  -6 5927.16 258.958  11
  -4  -2   6 5672.28 257.511  12
   4   2  -6 6473.12 283.316  13
   4  -2  -6 6222.96 253.352  13
  -4  -2   6 6015.39 245.943  23
  -4   2   6 5596.49 263.237  23
  -4   2   6 6247.39 265.303  15
   4  -2  -6 6172.11 268.037  17
   4   2  -6 6255.82 268.623  17
  -4  -2   5 15916.4 609.994  22
  -4   2   5 15969.0 608.395  22
   4  -2  -5 15531.5 610.817  11
   4   2  -5 15919.3 612.120  11
   4   2  -5 16085.2 617.450  17
   4  -2  -5 15721.3 615.907  17
  -4  -2   5 15755.1 595.427  23
  -4   2   5 15798.5 618.061  23
  -4  -2   5 15948.0 613.777  12
   4  -2  -5 16364.3 605.944  13
   4   2  -5 15089.1 631.362  13
  -4   2   5 16854.1 620.012  15
   4   2  -5 14872.0 594.390  16
  -4   2   4 248.523 28.6456  22
  -4  -2   4 316.684 23.5212  23
  -4   2   4 388.532 38.9222  23
  -4  -2   4 340.945 33.4308  22
   4  -2  -4 380.646 32.2987  13
   4  -2  -4 316.425 33.6384  11
   4   2  -4 287.600 33.4859  17
  -4   2   4 307.347 35.6925  15
   4   2  -4 400.854 31.5483  16
   4  -2  -4 296.704 34.0338  17
  -4  -2   4 362.515 35.7061  12
   4   2  -4 311.521 33.8700  11
  -4  -2   3 652.787 44.1857  22
  -4   2   3 639.808 49.8867  23
  -4   2   3 618.819 42.4864  22
  -4  -2   3 567.118 30.6587  23
   4   2  -3 591.337 45.4197  11
   4  -2  -3 637.113 41.7748  13
   4  -2  -3 641.968 46.7577  11
  -4   2   3 701.599 53.5725  15
   4   2  -3 571.644 42.6531  16
   4  -2  -3 653.574 45.6162  17
   4   2  -3 649.458 45.8118  17
  -4  -2   2 13226.1 500.792  22
  -4   2   2 13213.3 499.932  22
  -4   2   2 13399.0 511.412  23
  -4  -2   2 13003.2 507.282  12
   4  -2  -2 13622.8 498.031  13
   4   2  -2 13333.9 508.294  11
   4  -2  -2 12267.7 504.688  11
  -4   2   2 13694.0 514.588  15
   4   2  -2 12493.5 498.045  15
   4   2  -2 13126.5 506.785  16
   4   2  -2 12855.7 501.032  17
   4  -2  -2 12781.4 500.649  17
  -4   2   1 12239.2 477.902  23
  -4  -2   1 12169.7 473.345  12
   4   2  -1 12477.8 471.713  15
   4   2  -1 12823.2 479.344  16
   4  -2  -1 12469.1 463.400  13
   4  -2  -1 11599.0 466.007  17
   4   2  -1 11977.0 466.695  17
   4   2  -1 12256.2 476.727  11
   4  -2  -1 12082.3 475.862  11
   4  -2   0 11563.5 451.368  11
   4   2   0 11959.2 452.273  11
   4   2   0 10932.9 437.794  17
   4  -2   0 10781.8 437.952  17
  -4  -2   0 11807.6 445.759  12
   4   2   0 11787.6 454.778  16
   4  -2   0 11967.7 433.998  13
   4   2   0 11635.0 447.634  15
  -4   2   0 11794.7 446.404  21
  -4  -2   0 10936.3 442.834  21
   4  -2   1 65178.4 2378.29  11
   4   2   1 64521.7 2376.91  11
   4   2   1 61659.2 2362.67  17
   4  -2   1 64802.5 2364.63  17
   4   2   1 65575.3 2383.01  16
   4  -2   1 65569.0 2353.75  13
  -4  -2  -1 63922.4 2366.80  12
  -4   2  -1 65772.3 2374.61  21
  -4  -2  -1 62705.1 2370.83  21
   4   2   1 62681.0 2373.66  15
   4   2   2 40.2691 18.0800  11
   4  -2   2 22.8917 14.9818  11
  -4  -2  -2 24.6560 12.9198  12
   4   2   2 19.5853 10.8526  17
   4  -2   2 44.2729 13.0845  17
   4  -2   2 26.6762 6.27980  13
   4   2   2 8.65217 14.7728  15
  -4  -2  -2 11.8070 13.2444  21
  -4   2  -2 15.6066 14.8837  21
  -4  -2  -3 17362.9 636.037  12
   4   2   3 18059.6 655.922  15
  -4   2  -3 16920.3 658.259  21
  -4  -2  -3 16326.2 656.332  21
   4  -2   3 16474.4 656.452  11
   4   2   3 16094.6 653.461  11
   4   2   3 16420.7 639.873  17
   4  -2   4 14826.2 571.345  11
   4   2   4 13852.2 564.755  11
  -4  -2  -4 14311.7 540.795  12
  -4   2  -4 13909.1 570.603  21
  -4  -2  -4 14349.7 571.785  21
  -4  -2  -5 420.980 30.6061  12
   4   2   5 443.805 50.4528  11
   4  -2   5 400.297 48.6918  11
  -4   2  -5 291.928 46.2270  21
  -4  -2  -5 304.663 46.3237  21
  -4  -2  -6 21534.2 868.820  21
  -4   2  -6 21358.8 866.544  21
   4   2   6 21621.2 856.933  11
   4  -2   6 22156.5 862.106  11
  -4  -2  -6 22161.8 820.555  12
  -4   2  -7 3662.31 209.644  21
  -4  -2  -7 3929.59 214.449  21
  -4  -2  -7 4028.78 167.240  12
   4  -2   7 4069.44 207.202  11
   4   2   7 3555.91 196.974  11
   4   2   7 4012.26 196.000  16
   4   2   8 665.592 63.4559  16
  -4  -2  -8 646.300 44.3569  12
   4  -2   8 611.580 71.2410  11
  -4  -2  -8 574.512 72.6723  21
  -4   2  -8 436.619 66.8071  21
   4   2   8 484.244 61.7488  11
   4  -2   9 2215.55 151.229  11
   4   2   9 2280.26 148.891  11
  -4   2  -9 2079.38 159.943  21
  -4  -2  -9 2393.67 166.846  21
  -4  -2  -9 2444.20 136.384  13
   4   2   9 2478.02 143.237  16
   4  -2  10 499.257 70.6996  11
   4   2  10 528.911 63.8999  23
   4   2  10 638.436 74.5388  11
   4   2  10 615.814 67.0496  16
  -4  -2 -10 602.441 83.4451  21
  -4   2 -10 581.087 80.5564  21
  -4  -2 -10 527.526 56.7252  13
   4   2  11 1583.55 117.861  23
   4   2  11 1477.55 112.078  16
  -4  -2 -11 1674.73 146.337  21
  -4   2 -11 1535.91 141.058  21
   4   2  11 1297.45 117.450  11
   4  -2  11 1597.59 131.456  11
  -4  -2 -11 1351.56 94.5568  13
  -4  -2 -12-62.9304 58.7457  21
  -4  -2 -12-8.93353 14.4447  13
   4   2  12 1.61995 10.3677   3
   4   2  12-3.20987 10.2717   2
   4   2  12-8.04686 21.2467  23
   4   2  12 7.21006 17.8078  16
   4  -2  12-9.58371 25.3044  11
   4   2  12-27.1993 23.9386  11
   4   2  12-5.14798 16.1189   5
   4  -2  12-2.32060 11.6662  10
   4   2  12-2.20216 12.5048  10
  -4   2 -12 23.3042 13.4107   8
   4   2  13 1968.09 157.786  11
   4  -2  13 2226.91 170.423  11
   4   2  13 2491.25 102.151   3
  -4  -2 -13 1890.43 118.811  13
  -4   2 -13 1921.89 178.614  21
  -4  -2 -13 1691.70 172.312  21
   4  -2  13 2054.18 105.775  10
   4   2  13 2055.94 104.720  10
   4   2  13 1981.72 142.147  16
   4   2  13 2053.92 108.067   5
   4   2  13 1984.12 152.494  23
   4   2  13 2590.69 102.715   2
  -4   2 -14-6.52442 20.6580  14
  -4  -2 -14-6.59915 19.7268  14
   4  -2  14-2.62069 16.5974  10
   4   2  14-4.97548 17.2275  10
   4   2  14-20.7558 39.9457  11
   4  -2  14-32.8775 36.8885  11
   4   2  14-9.70920 27.1937  23
  -4  -2 -14 14.8372 39.1772  21
  -4   2 -14-59.2609 43.7363  21
  -4   2 -15 826.122 56.4650   1
  -4  -2 -15 723.893 116.244  21
  -4   2 -15 662.297 111.720  21
  -4  -2 -15 825.663 62.1573  14
  -4   2 -15 836.614 62.0316  14
   4   2  15 629.047 86.6485  15
   4   2  15 852.963 99.1561  23
   4  -2  15 764.670 54.6204  10
   4  -2  15 610.486 94.8109  11
   4   2  15 721.496 52.5657  10
   4   2  15 759.523 99.3010  11
  -4  -2 -16 5381.93 246.695  14
  -4   2 -16 5489.73 246.680  14
   4   2  16 5454.34 237.481  10
   4  -2  16 5667.52 239.883  10
  -4  -2 -17 1911.49 111.084  14
  -4   2 -17 1957.81 112.474  14
   4   2  17 2013.68 105.247  10
   4  -2  17 2094.91 107.611  10
  -4   2 -17 2277.77 106.549   1
  -4   2 -18 280.408 38.9994  14
  -4  -2 -18 244.139 35.6642  14
  -4   2 -18 285.291 35.0629   9
   4   2  18 284.983 33.4535  10
   4  -2  18 237.860 32.9211  10
  -4   2 -19 394.771 39.5096   9
  -4  -2 -19 351.149 40.9771  14
   4  -2  19 339.948 35.9932  10
   4   2  19 323.806 34.7349  10
  -4   2 -19 391.837 42.7666  14
  -4   2 -20 14.1931 15.6768   9
   4  -2  20-7.00622 15.8715  10
   4   2  20 2.26182 15.0786  10
   4   2  20-13.3633 17.1448   6
  -4   2 -20 3.08726 18.2271  14
  -4  -2 -20-3.03657 17.4739  14
  -4   2 -21 10.0100 15.1487   9
  -4  -2 -21-2.62563 16.0811  14
  -4   2 -21 13.4676 16.8754  14
   4   2  21 23.5209 14.7612  10
   4  -2  21 20.2366 14.3966  10
   4   2  21 20.8121 14.4665   6
  -4  -2 -22 271.683 29.4423  14
  -4   2 -22 288.127 30.2871  14
   4  -2  22 296.963 26.8364  10
   4   2  22 321.665 27.3451  10
  -4   2 -22 348.640 30.5593   9
   4   2  22 290.269 25.4143   6
  -4  -2 -23 41.3773 13.5735  14
   4  -2  23 56.3502 12.3830  10
  -4   3  23 52.7040 12.8225   7
   4   3 -23 49.8623 14.6468   9
  -4   3  22 23.8858 11.5873   6
  -4   3  22 19.7857 12.8175   7
   4   3 -22 29.8211 14.7067   9
  -4   3  21 42.2277 15.0588   6
  -4   3  21 12.7887 15.1703   7
   4   3 -21 5.34929 15.6091   9
  -4   3  20 49.7478 17.0343   6
  -4   3  20 57.8850 20.3561   7
   4   3 -20 53.7563 21.1372   9
  -4   3  19 215.081 30.3657   7
  -4   3  19 196.323 26.7338   6
   4   3 -19 183.744 29.9662   9
   4   3 -19 161.787 26.8232  14
  -4   3  18 42.9990 18.2885   6
   4   3 -18 30.4657 18.1882   9
  -4   3  18 29.7580 15.2834  10
   4   3 -18 22.3252 18.3880  14
  -4   3  17 19.8494 17.4870   6
  -4   3  17-4.33029 14.9897  10
   4   3 -17-13.8971 18.3468   9
   4   3 -17-6.53637 20.0060  14
   4   3 -16 73.5554 23.0827   9
  -4   3  16 81.5017 18.4842  10
   4   3 -16 115.975 24.2260  24
  -4   3  16 77.8704 20.9246   6
   4   3 -16 68.0045 21.5839  14
   4   3 -15 20.8292 19.2144   9
   4   3 -15 43.7069 17.5322  14
   4   3 -15 66.3695 20.1518  24
  -4   3  15 14.9535 16.8250   6
  -4   3  14 715.853 82.2665  15
   4   3 -14 678.124 53.1980  24
  -4   3  14 579.663 79.7125  23
   4  -3 -14 697.749 82.4918  13
  -4   3  14 708.195 49.7292   6
   4   3 -14 656.560 54.9101   9
   4   3 -13 1661.06 129.435  11
  -4  -3  13 1544.74 116.842  12
   4   3 -13 1478.76 135.709  17
  -4   3  13 1720.43 135.244  23
  -4   3  13 1461.86 124.947  15
   4   3 -13 1740.75 95.0530   9
   4   3 -13 1776.51 85.9822   1
  -4   3  13 1656.25 86.5755   6
  -4  -3  12 152.470 38.5619  12
  -4   3  12 293.461 29.5563   6
   4   3 -12 224.299 48.1210  11
   4   3 -12 189.046 49.9380  17
   4   3 -12 293.131 28.5925   1
  -4   3  12 164.043 44.8871  23
  -4   3  12 175.723 43.7594  15
   4   3 -12 311.320 35.3216   9
   4   3 -11 2469.20 116.881   9
   4  -3 -11 2535.55 145.334  13
  -4  -3  11 2172.64 139.695  12
   4   3 -11 2039.99 153.587  17
  -4   3  11 2336.12 154.207  23
  -4   3  11 2255.24 152.234  15
   4   3 -11 2325.96 106.668   1
  -4   3  11 2042.05 134.634  22
  -4   3  11 2260.51 106.900   6
   4   3 -11 2163.93 143.602  11
  -4   3  10 502.432 38.3847   6
  -4   3  10 698.697 74.5822  15
  -4   3  10 742.369 64.7115  22
  -4   3  10 592.638 68.4377  23
   4   3 -10 507.319 58.7363  11
  -4  -3  10 412.392 57.0375  12
   4   3 -10 417.832 61.2341  17
   4  -3 -10 593.978 62.1095  13
  -4   3   9 8502.96 388.802  15
  -4   3   9 8562.29 366.484  22
  -4   3   9 9107.82 388.774  23
  -4  -3   9 8374.98 377.455  12
   4  -3  -9 9148.12 372.754  13
   4   3  -9 8196.87 386.824  17
   4   3  -9 8582.46 372.462  11
  -4   3   8 35349.6 1366.39  15
  -4   3   8 36718.7 1361.09  23
  -4   3   8 33916.3 1335.86  22
  -4  -3   8 35355.4 1354.25  12
   4  -3  -8 38349.3 1347.14  13
   4   3  -8 34423.7 1359.12  17
   4   3  -8 34271.8 1342.56  11
  -4   3   7 3806.82 193.431  15
  -4   3   7 3315.71 165.008  22
  -4   3   7 3458.51 183.577  23
  -4  -3   7 3394.88 180.590  12
   4  -3  -7 3909.45 176.270  13
   4   3  -7 3444.27 181.556  17
   4   3  -7 3548.02 173.042  11
  -4   3   6 454.696 42.7665  22
  -4   3   6 533.271 55.1182  23
  -4  -3   6 524.295 54.4467  12
   4  -3  -6 632.486 52.1796  13
  -4   3   6 442.063 55.4967  15
   4   3  -6 575.310 55.3715  17
   4   3  -6 486.107 47.1747  11
  -4   3   5 14152.8 567.055  23
  -4   3   5 13903.8 544.308  22
   4   3  -5 13498.3 548.446  16
  -4   3   5 14849.4 578.474  15
   4   3  -5 13465.4 552.053  11
   4   3  -5 14192.7 558.608  17
   4  -3  -5 15520.4 560.121  13
  -4   3   4 17275.1 668.135  23
  -4   3   4 15906.3 643.768  22
   4   3  -4 16913.1 660.333  16
  -4   3   4 16793.8 679.887  15
   4   3  -4 17277.8 656.191  11
   4   3  -4 16876.1 656.251  17
   4  -3  -4 18939.6 662.857  13
  -4  -3   3 807.903 63.9477  12
  -4   3   3 763.781 59.6108  23
  -4   3   3 857.683 70.4953  15
   4   3  -3 826.034 62.2097  16
   4   3  -3 712.709 52.2353  11
   4   3  -3 721.580 50.9488  17
   4  -3  -3 820.849 56.4997  13
  -4  -3   2 4473.52 203.272  12
  -4   3   2 4437.64 200.582  23
   4  -3  -2 4791.95 194.551  13
   4   3  -2 4225.29 187.693  11
   4   3  -2 4214.51 183.918  17
  -4   3   2 4442.42 214.204  15
   4   3  -2 4574.47 199.091  15
   4   3  -2 4391.52 205.644  16
   4   3  -1 17056.4 678.405  17
   4   3  -1 17862.9 685.732  11
   4  -3  -1 18953.1 690.419  13
   4   3  -1 18884.6 714.138  16
   4   3  -1 18972.2 703.417  15
  -4  -3   1 18161.9 702.091  12
   4   3   0 6597.39 277.136  17
   4   3   0 7103.24 285.897  11
   4  -3   0 7742.56 288.097  13
   4   3   0 7517.54 306.676  15
   4   3   0 7447.70 314.150  16
  -4  -3   0 7168.77 298.662  12
   4   3   1 2036.14 93.2879  17
   4  -3   1 2121.97 97.5155  13
   4   3   1 2051.69 102.053  11
   4   3   1 2446.93 123.269  15
   4   3   1 2156.84 126.101  16
  -4  -3  -1 2154.59 109.954  12
  -4  -3  -2 52.5594 16.6486  12
   4   3   2 66.2809 25.2596  16
   4   3   2 43.0289 10.9094  17
  -4   3  -2 51.1525 14.6891  21
   4   3   2 78.8099 24.9370  15
   4   3   2 65.3767 17.0240  11
   4   3   3 10218.4 419.194  17
   4   3   3 11719.8 464.866  16
  -4   3  -3 10650.7 434.493  21
   4   3   3 11237.6 435.025  11
   4   3   3 11563.0 456.431  15
  -4  -3  -3 11382.5 430.876  12
  -4  -3  -4 122.879 21.2764  12
   4   3   4 130.268 32.8177  16
   4   3   4 75.3527 16.2169  17
  -4   3  -4 122.892 25.6590  21
   4   3   4 117.069 23.4972  11
   4   3   4 115.563 31.2493  15
  -4  -3  -5 16518.4 633.027  12
   4   3   5 17640.7 677.945  15
   4   3   5 17827.1 657.014  11
   4   3   5 15482.7 635.260  17
  -4   3  -5 16865.9 665.261  21
   4   3   6 2299.32 117.004  23
   4   3   6 2112.05 125.064  11
   4   3   6 2360.44 145.102  15
  -4  -3  -6 2235.94 104.824  12
  -4   3  -6 1885.00 130.129  21
  -4   3  -7 25283.5 1031.52  21
   4   3   7 28005.3 1005.53  23
   4   3   7 25713.2 1015.47  11
   4   3   7 26951.3 1035.10  16
  -4  -3  -7 25459.9 980.912  12
   4   3   7 25997.0 1041.90  15
   4   3   8 968.720 96.1284  15
   4   3   8 1139.41 80.7408  23
   4   3   8 922.476 83.9940  11
   4   3   8 944.564 89.5419  16
  -4  -3  -9 2684.00 162.989  13
   4   3   9 2410.06 146.777  23
   4   3   9 2719.25 177.705  15
   4   3   9 2805.02 172.013  16
  -4   3  -9 2377.40 171.869  21
   4   3   9 2717.15 161.589  11
  -4  -3 -10 10781.9 465.174  13
   4   3  10 10363.6 452.985  23
   4   3  10 11248.1 493.845  15
   4   3  10 10247.0 405.617   2
   4   3  10 10146.1 405.551   3
  -4   3 -10 10441.2 492.459  21
   4   3  10 11050.1 479.242  16
  -4   3 -10 10949.9 415.286   9
   4   3  10 10810.3 467.763  11
   4   3  11 19.8549 34.6756  15
   4   3  11 5.51975 17.2839   5
  -4   3 -11 19.5192 15.8350   9
  -4   3 -11 17.8330 16.9847   1
  -4  -3 -11-19.9311 24.0207  13
   4   3  11 34.4600 27.2966  23
   4   3  11-8.05881 27.1250  11
   4   3  11 43.7536 28.2983  16
   4   3  11 5.74710 13.1429   3
  -4   3 -11-11.0206 25.2006  21
   4   3  11 7.59919 12.6667   2
  -4   3 -12 35.9764 17.6198   9
   4   3  12 26.2114 19.1616   5
   4   3  12 45.7575 29.6778  16
   4   3  12 90.3632 17.6353   3
  -4  -3 -12 50.8111 25.9404  13
   4   3  12 91.5826 31.1347  23
   4   3  12 41.5863 32.2660  15
   4   3  12 83.7934 17.7777   2
  -4   3 -12 76.8365 21.5486   1
  -4   3 -12 60.3836 35.7203  21
  -4  -3 -13 2026.94 134.577  13
   4   3  13 1880.93 148.100  23
   4   3  13 2350.67 104.767   3
  -4   3 -13 2018.66 113.117   9
  -4   3 -13 2326.73 113.676   1
   4   3  13 2016.82 158.300  16
   4   3  13 2456.22 105.628   2
   4   3  13 2131.76 112.801   5
   4   3  14 3069.00 129.614   3
   4   3  14 3136.39 129.586   2
  -4   3 -14 2396.87 135.456   9
  -4  -3 -14 2237.81 151.389  13
  -4   3 -14 2991.27 137.547   1
   4   3  15 510.554 44.1625  10
  -4   3 -15 586.955 50.3769  14
  -4   3 -15 572.270 51.6444   9
  -4   3 -15 624.474 49.7195   1
   4   3  16 3367.06 147.206  10
  -4   3 -16 3256.74 157.635   9
  -4   3 -16 3035.60 151.884  14
  -4   3 -16 3355.52 151.535   1
  -4   3 -17 30.8619 19.7431   9
  -4   3 -17-3.04293 23.0858  14
   4   3  17 16.0928 15.6369  10
  -4   3 -17 29.1909 18.3830   1
  -4   3 -18 68.0174 21.8216   9
  -4   3 -18 117.762 21.5161   1
  -4   3 -18 71.5968 22.9031  14
   4   3  19 56.4396 20.1787   6
  -4   3 -19 79.6463 21.8750   9
  -4   3 -19 99.5142 19.1821   1
  -4   3 -20 2.58025 14.0448   9
   4   3  20-2.12282 15.6036   6
  -4   3 -21 4.29324 12.5147   9
   4   3  21 1.75210 12.9825   6
   4   3  22 225.551 21.6362   6
   4   4 -22 8.07184 10.5522   9
  -4   4  22 6.30967 8.56190   6
   4   4 -21 173.148 22.7894   9
  -4   4  21 152.194 19.3084   6
   4   4 -20 115.595 21.9462   9
  -4   4  20 147.503 21.7203   6
   4   4 -19-11.2756 16.6436   9
  -4   4  19 2.03690 16.4680   6
   4   4 -18 194.122 30.1396   9
  -4   4  18 272.265 31.7173   7
  -4   4  18 196.607 27.0585   6
   4   4 -17 210.240 30.8148   9
  -4   4  17 125.427 25.8670   7
   4   4 -17 151.094 25.7779  24
  -4   4  17 113.486 24.8280   6
   4   4 -16 889.907 65.4423   9
   4   4 -16 874.322 54.4116   1
   4   4 -16 776.216 59.6720  24
  -4   4  16 958.831 60.4527   6
  -4   4  16 913.861 61.3576   7
  -4   4  15-15.8284 24.0028   6
   4   4 -15-3.71479 18.3497   9
   4   4 -15 11.5112 13.4214   1
   4   4 -15-6.48461 18.4107  24
  -4   4  15 11.2115 17.1575   7
  -4   4  14-29.2007 24.1536   6
   4   4 -14 3.76352 19.8743   9
   4   4 -14 11.9312 14.7764   1
   4   4 -14 13.5982 18.2307  24
  -4   4  14 13.8177 16.9170   7
  -4   4  13 7.81838 18.5287   6
   4   4 -13 4.85802 14.5200   1
   4   4 -13-3.47487 18.0615  24
  -4   4  13 10.7538 17.3884   7
   4   4 -13 3.73259 18.4384   9
   4   4 -12 2615.20 133.763   9
  -4   4  12 2694.51 124.115   7
  -4   4  12 2345.63 176.784  15
   4   4 -12 2745.60 122.667   1
  -4   4  12 2154.00 163.305  23
   4   4 -12 2537.36 132.010  24
  -4  -4  12 2253.13 160.690  12
   4  -4 -12 2706.30 171.923  13
   4  -4 -11 120.074 39.5055  13
  -4   4  11 195.303 26.1442   7
  -4   4  11 237.422 51.3098  15
  -4  -4  11 84.3801 35.6334  12
  -4   4  11 209.974 45.0368  23
   4   4 -11 167.387 25.7283   1
   4   4 -11 169.335 29.8105  24
   4   4 -11 200.725 30.4342   9
   4   4 -10 226.148 23.6025  18
  -4   4  10 270.200 27.1343   3
   4   4 -10 227.697 33.0744   9
  -4  -4  10 220.399 44.9914  12
   4  -4 -10 163.218 39.3318  13
   4   4 -10 194.898 25.8148   1
  -4   4  10 153.681 24.8193   6
  -4   4  10 206.530 26.0850   7
  -4   4  10 192.522 45.9562  15
  -4   4  10 218.812 43.5527  23
   4   4 -10 192.201 31.1049  24
  -4   4  10 285.556 27.3675   2
   4  -4  -9 665.725 66.7449  13
  -4   4   9 543.184 41.4669   6
  -4   4   9 454.613 38.9301   7
  -4   4   9 652.088 40.6903   2
  -4   4   9 635.251 40.6386   3
  -4   4   9 461.899 69.0627  15
  -4  -4   9 669.573 75.0874  12
   4   4  -9 435.919 43.7107   9
  -4   4   9 496.079 63.0462  23
   4   4  -9 549.016 41.2727   1
  -4   4   8-6.40236 22.3656  23
   4   4  -8 8.40434 14.5654   9
  -4  -4   8 21.2257 30.9813  12
   4  -4  -8 28.2450 22.9891  13
   4   4  -8 46.9176 15.0349   1
  -4   4   8 5.01188 11.5719   2
  -4   4   8 15.1341 12.2659   3
  -4   4   8 16.7530 22.1200  15
  -4   4   8 6.27375 12.3524   7
  -4   4   8 2.03472 13.7021   6
   4  -4  -7 1702.79 107.685  13
  -4   4   7 1346.76 116.539  15
  -4   4   7 1258.01 101.387  23
  -4  -4   7 1245.69 106.088  12
   4   4  -7 1603.10 78.8050   1
   4   4  -7 1608.96 83.7290   9
  -4   4   7 1628.83 78.6570   7
  -4   4   7 1465.87 76.1746   6
   4   4  -6 207.849 23.5720   1
  -4   4   6 250.989 47.5764  15
   4  -4  -6 168.990 32.8453  13
  -4   4   6 132.473 30.8354  23
  -4   4   5 4627.79 228.898  23
  -4  -4   5 5416.43 249.418  12
  -4   4   5 4967.18 257.863  15
   4  -4  -5 4807.41 230.149  13
  -4   4   4 102.371 26.8505  23
   4   4  -4 188.469 33.6059  16
   4  -4  -4 153.935 30.3944  13
  -4   4   4 169.419 43.5621  15
  -4  -4   4 194.076 40.9540  12
   4   4  -3 198.898 40.0737  16
   4  -4  -3 148.388 29.0607  13
  -4   4   3 157.154 41.2101  15
  -4  -4   3 112.815 35.1765  12
   4  -4  -2 18623.9 708.910  13
   4   4  -2 17877.4 728.094  16
  -4  -4   2 17853.5 721.659  12
   4  -4  -1 8988.52 369.095  13
  -4  -4   1 8900.04 382.820  12
   4   4  -1 9310.60 390.378  15
   4   4  -1 8958.14 396.318  16
  -4  -4   0 5146.81 233.919  12
   4   4   0 5124.20 252.323  16
   4   4   0 4786.49 240.073  15
  -4  -4  -1 15117.0 611.594  12
   4   4   1 15852.7 645.310  16
   4   4   1 15685.1 633.436  15
   4   4   2 307.205 51.4344  16
  -4  -4  -2 308.494 38.4613  12
   4   4   2 246.167 44.6258  15
   4   4   3 74.9546 31.5286  16
  -4  -4  -3 147.495 25.9051  12
   4   4   3 79.0536 29.1016  15
   4   4   4 819.682 82.1833  15
   4   4   4 879.718 88.4327  16
  -4  -4  -4 709.492 54.8337  12
   4   4   5 1435.80 120.138  15
   4   4   5 1747.32 131.104  16
  -4  -4  -5 1574.46 87.7871  12
  -4   4  -6 89.6330 16.7379   1
   4   4   6 32.2297 15.0084   3
   4   4   6 36.4445 15.1535   2
   4   4   6 77.5202 36.0082  15
  -4   4  -7 207.130 24.8028   8
   4   4   7 181.231 24.5012   3
   4   4   7 190.085 51.5000  15
   4   4   7 209.245 25.8337   2
  -4   4  -7 294.916 27.6089   1
  -4   4  -7 190.349 27.9773   9
   4   4   7 150.768 25.6549   5
  -4   4  -8 274.031 28.2020   8
   4   4   8 269.858 32.3960   5
   4   4   8 261.526 58.5617  15
   4   4   8 279.013 29.1832   2
  -4  -4  -8 336.356 59.5991  13
   4   4   8 249.149 27.8722   3
   4   4   8 206.138 48.8567  16
  -4   4  -8 244.996 31.3505   9
   4   4   9 1301.29 77.8633   5
   4   4   9 1229.43 72.2152   3
   4   4   9 1364.58 133.179  15
   4   4   9 1336.71 73.1926   2
  -4  -4  -9 1180.02 109.635  13
  -4   4  -9 1498.65 81.4962   9
   4   4   9 1428.53 125.550  16
   4   4  10 2315.53 112.806   5
   4   4  10 2122.50 103.376   3
  -4   4 -10 2082.63 104.936   1
   4   4  10 2204.63 178.698  15
   4   4  10 2123.78 103.150   2
  -4  -4 -10 2140.01 151.937  13
  -4   4 -10 2099.45 111.214   9
   4   4  10 1917.03 159.175  16
   4   4  11 15.7779 18.3965   5
   4   4  11 13.5911 15.2487   3
  -4   4 -11-7.96550 16.2537   1
   4   4  11-12.4744 32.9368  15
   4   4  11-21.0356 31.0487  16
  -4   4 -11-13.1338 17.6082   9
   4   4  11 35.9561 16.3849   2
  -4  -4 -11 7.93535 24.5687  13
  -4   4 -12 829.621 62.3104   9
   4   4  12 817.668 53.5152   3
  -4   4 -12 855.194 57.8629   1
   4   4  12 855.925 61.4132   5
   4   4  12 820.405 53.6071   2
   4   4  13 1496.93 77.7929   3
  -4   4 -13 1279.26 80.0461   1
   4   4  13 1538.91 77.7664   2
  -4   4 -13 1329.80 85.4628   9
   4   4  14 37.9558 19.2483   2
  -4   4 -14 5.83427 19.2882   1
   4   4  14 63.0253 19.8546   3
  -4   4 -14 18.0062 21.2912   9
  -4   4 -15 1961.43 101.569   1
  -4   4 -15 1857.12 106.601   9
  -4   4 -16 339.246 35.6465   1
  -4   4 -16 254.224 35.0279   9
  -4   4 -17 39.7499 18.6241   1
  -4   4 -17 50.9247 21.4866   9
  -4   4 -18 733.705 47.5104   1
   4   4  18 627.419 47.4795   6
  -4   4 -18 598.055 49.0949   9
   4   4  19 117.910 21.2844   6
  -4   4 -19 157.998 21.2104   1
  -4   4 -19 128.030 22.1818   9
  -4   4 -20 66.4610 16.3458   9
   4   4  20 45.6800 15.8622   6
   4   4  21 2.74502 10.0890   6
   4   4  22 59.4995 10.3479  18
  -4   5  20 82.5385 14.4578   7
   4   5 -20 73.0889 15.1488   9
  -4   5  20 100.131 16.0958   6
  -4   5  19 449.881 32.6335   6
  -4   5  19 390.356 31.2448   7
   4   5 -19 359.493 31.5344   9
  -4   5  18 311.756 30.2058   7
  -4   5  18 354.338 32.2599   6
   4   5 -18 318.837 32.0452   9
  -4   5  17 17.4555 17.0424   6
  -4   5  17-6.60892 16.3239   7
   4   5 -17 13.3371 11.6476   1
   4   5 -17-2.71157 16.4055   9
   4   5 -17 5.85563 12.4929  24
  -4   5  16-2.38587 16.0607   7
   4   5 -16 1.94652 13.4758   1
   4   5 -16 24.3690 17.5290   9
   4   5 -16-11.9214 15.4203  24
  -4   5  15 5.05210 16.1706   7
   4   5 -15 19.3988 16.7698  24
   4   5 -15 13.0865 14.6870   1
   4   5 -15 3.32245 17.5490   9
   4   5 -14 126.391 27.3159   2
  -4   5  14 119.989 26.2241   6
  -4   5  14 128.501 23.9789   7
   4   5 -14 201.613 32.1224   3
   4   5 -14 127.334 27.1675  24
   4   5 -14 113.720 21.5368   1
   4   5 -14 151.955 28.7909   9
   4   5 -13 108.709 27.9464   2
  -4   5  13 132.053 25.6203   6
  -4   5  13 83.0030 20.5973   7
   4   5 -13 153.729 31.4322   3
   4   5 -13 114.001 27.0805  24
   4   5 -13 113.618 27.0596   9
   4   5 -13 140.455 24.0276   1
   4   5 -12 661.788 59.5428   2
  -4   5  12 619.274 49.4875   7
  -4   5  12 615.330 49.9667   6
   4   5 -12 640.094 59.2904   3
   4   5 -12 648.287 55.9155  24
   4   5 -12 667.781 57.0240   9
   4   5 -12 636.560 47.5898   1
   4   5 -11 1039.74 75.1983   2
  -4   5  11 894.950 61.0686   6
  -4   5  11 944.900 61.7577   7
   4   5 -11 928.735 72.7628   3
   4   5 -11 1032.43 71.3078  24
   4   5 -11 989.953 62.7156   1
   4   5 -11 991.968 69.9285   9
   4   5 -10 2782.39 140.062   9
   4   5 -10 2736.06 140.265  24
   4   5 -10 2869.63 146.163   2
   4   5 -10 2557.59 127.343  25
   4   5 -10 2942.37 147.842   3
  -4   5  10 2778.51 131.457   6
  -4   5  10 2753.02 131.385   7
   4   5 -10 3084.36 133.699   1
   4   5  -9 224.690 33.3440   9
   4   5  -9 240.057 35.0779  24
  -4   5   9 362.941 31.4582   3
   4   5  -9 265.770 38.3700   3
   4   5  -9 288.788 27.3483  18
  -4   5   9 287.114 32.0148   7
   4   5  -9 298.627 32.0499   1
  -4   5   9 255.472 30.7876   6
   4   5  -9 276.446 32.0426  25
  -4   5   9 315.055 29.3037   2
   4   5  -9 191.485 33.9099   2
  -4   5   8 289.268 60.0741  15
   4   5  -8 417.349 41.8895   9
   4   5  -8 369.065 30.6158  18
   4  -5  -8 365.824 52.1166  13
  -4   5   8 329.049 34.1215   6
  -4   5   8 406.369 36.2825   7
  -4   5   8 351.440 31.5103   2
   4   5  -8 352.686 42.4680   2
  -4   5   8 348.253 31.3016   3
   4   5  -8 358.414 42.4203   3
   4   5  -8 403.280 42.6743  24
   4   5  -8 330.279 35.4760   1
   4   5  -8 303.343 34.2745  25
  -4   5   7 891.951 103.011  15
   4   5  -7 859.268 62.8775  24
  -4   5   7 1003.81 53.3951   3
   4   5  -7 926.127 66.3211   3
   4   5  -7 860.553 51.6741  18
   4   5  -7 739.253 58.7266   9
   4  -5  -7 935.088 81.2227  13
  -4  -5   7 783.941 86.9465  12
   4   5  -7 907.890 58.3398   1
  -4   5   7 1000.74 53.3081  25
   4   5  -7 804.790 57.6505  25
  -4   5   7 871.821 56.0387   6
  -4   5   7 895.893 56.2823   7
  -4   5   7 924.628 52.2195   2
   4   5  -7 979.212 67.8807   2
  -4   5   6 9.78240 25.8322  15
   4   5  -6-2.91493 16.5570   9
   4   5  -6 73.3177 16.9402  18
  -4   5   6 4.12978 14.3014  19
   4  -5  -6 45.9341 22.1035  13
  -4  -5   6-15.4014 29.6422  12
  -4   5   6 10.2688 11.5284   2
   4   5  -6 19.8946 19.5806   2
  -4   5   6 34.1427 14.6116  24
   4   5  -6 10.7016 16.5716  25
  -4   5   6 29.8246 16.5922  25
  -4   5   6-6.88584 12.3505   3
   4   5  -6 20.0203 18.1672   3
  -4   5   6-4.30341 16.5687   7
  -4   5   6-6.27446 20.2001   6
   4   5  -5 75.2525 21.4442   9
   4   5  -5 58.4205 15.6177  18
   4  -5  -5 76.0303 25.4721  13
  -4  -5   5 73.9431 33.1989  12
   4   5  -5 92.8861 23.1034   2
  -4   5   5 99.7875 17.5529  24
   4   5  -5 53.5471 20.9325  24
  -4   5   5 108.410 20.3122   6
   4   5  -5 51.6085 21.6493   3
   4   5  -5 42.9021 20.0257  25
  -4   5   5 67.9215 16.8136  25
  -4   5   5 44.6663 16.9260   7
   4   5  -4 4686.49 204.630  24
   4   5  -4 4399.27 200.671   9
   4   5  -4 4717.07 193.039  18
   4   5  -4 4668.21 196.244   1
   4  -5  -4 4787.88 226.952  13
  -4  -5   4 4378.59 239.871  12
   4   5  -4 4709.34 207.680   3
   4   5  -4 4649.57 202.067  25
  -4   5   4 5051.90 193.483  25
  -4   5   4 4849.75 193.290  24
   4   5  -4 4934.07 194.285  20
  -4   5   4 4658.68 193.692   6
  -4   5   4 4433.42 192.948   7
   4   5  -4 4533.15 206.169   2
   4   5  -3 49.2935 19.9683   3
   4   5  -3 28.5320 16.6515   9
   4   5  -3 44.2449 15.1926   1
  -4   5   3 25.5659 12.3624   7
  -4  -5   3 66.5334 31.0821  12
   4   5  -3 33.6176 19.1827   2
   4   5  -3 34.2848 18.9556  25
  -4   5   3 49.6996 17.1896  25
  -4   5   3 39.7097 13.3548   6
   4   5  -3 23.7511 13.4930  18
   4   5  -3 38.3502 18.4863  24
   4   5  -2 21.5013 22.1950  16
   4   5  -2 5.03727 14.3095   9
   4   5  -2 27.1959 19.7516   3
   4   5  -2 5.77751 11.6607   1
   4   5  -2 11.9891 17.4798   2
  -4  -5   2 50.1380 27.4454  12
   4   5  -1 99.8124 33.8350  16
   4   5  -1 115.753 21.6616   9
   4   5  -1 59.7927 19.7110   3
   4   5  -1 136.047 19.9391   1
   4   5  -1 97.8728 22.8160   2
  -4  -5   1 147.103 34.5158  12
   4   5   0 2113.23 156.017  16
   4   5   0 2325.07 154.153  15
   4   5   0 2527.63 121.928   3
  -4   5   0 2496.68 117.854   9
   4   5   0 2728.09 118.350   9
   4   5   0 2404.32 109.051   1
   4   5   0 2392.03 120.516   2
  -4  -5   0 2110.37 136.921  12
   4   5   1 505.572 71.0887  16
   4   5   1 517.110 44.6779   3
  -4   5  -1 561.822 43.2031   9
  -4  -5  -1 487.670 53.6854  12
   4   5   1 470.066 34.3048   1
  -4   5  -1 431.399 34.2099   1
   4   5   1 491.840 65.4741  15
   4   5   1 538.559 44.9124   2
   4   5   2-11.5211 18.0375   2
  -4   5  -2 13.2788 16.1339  25
   4   5   2 3.27094 9.65749   1
  -4   5  -2 1.94828 11.0643   1
   4   5   2 27.1161 26.6827  16
   4   5   2-2.90859 16.2921   3
  -4   5  -2 10.7429 14.1836   9
   4   5   2 23.5623 21.9962  15
  -4  -5  -2 27.9923 19.4776  12
   4   5   3 125.805 38.6091  15
  -4   5  -3 122.411 23.3584   9
  -4   5  -3 119.837 21.0528  24
   4   5   3 157.121 26.0943   2
  -4  -5  -3 72.5566 23.6482  12
  -4   5  -3 117.036 20.1138  25
   4   5   3 139.372 17.7372   1
  -4   5  -3 109.419 19.0059   1
   4   5   3 157.484 24.5946   4
   4   5   3 124.091 25.3702   3
   4   5   3 101.155 19.6769  18
   4   5   3 132.646 41.7199  16
  -4   5  -4 946.696 61.7020   9
   4   5   4 873.232 59.1278   2
   4   5   4 907.941 60.0380   3
   4   5   4 836.677 47.7051   1
  -4   5  -4 822.265 52.8283   1
   4   5   4 752.987 49.3282  20
  -4   5  -4 1066.05 55.2241  25
  -4   5  -4 846.629 53.9738  24
   4   5   4 898.661 56.7349  25
   4   5   4 823.294 53.0392  18
   4   5   4 942.590 102.857  16
   4   5   4 951.192 97.4324  15
   4   5   5 15.6050 14.2803  18
  -4   5  -5 13.4735 12.9369   1
  -4   5  -5 2.17346 14.3599  24
  -4   5  -5 19.9189 15.2260  25
   4   5   5 33.6721 17.4177  25
   4   5   5 20.2460 26.7353  16
  -4   5  -5 2.98538 15.5288   9
   4   5   5 13.2225 15.2303   5
   4   5   5 49.0350 33.0140  15
   4   5   5 28.8191 13.1940  20
  -4   5  -6 2972.15 141.087   1
   4   5   6 2880.66 136.979  20
   4   5   6 3619.37 222.275  15
   4   5   6 3488.50 218.132  16
   4   5   6 3394.41 149.371   5
   4   5   6 3000.04 140.961  18
  -4   5  -6 3688.04 154.476   9
  -4   5  -6 2987.11 139.480  24
  -4   5  -6 3355.72 137.397  25
  -4   5  -7 1797.40 98.0042   9
   4   5   7 1647.17 89.2319  18
  -4  -5  -7 1821.44 147.203  13
   4   5   7 1525.64 86.4622   6
   4   5   7 1965.65 98.4389   5
   4   5   7 1800.98 93.8051   3
   4   5   7 1940.77 160.766  15
  -4   5  -7 1909.98 84.9592  25
  -4   5  -7 1835.78 89.3955  24
  -4   5  -7 1528.74 87.6906   1
   4   5   7 1879.80 94.8944   2
  -4   5  -8 1565.28 86.3165   1
   4   5   8 1744.83 90.6772   2
  -4   5  -8 1710.34 85.6059  24
  -4   5  -8 1760.15 96.6102   9
   4   5   8 1753.25 91.1777   3
   4   5   8 1498.86 86.1570  18
   4   5   8 1750.40 94.9370   5
   4   5   8 1641.58 86.8128   6
   4   5   9 1039.33 67.0316   5
   4   5   9 932.357 60.7877   2
  -4   5  -9 936.704 65.1110   9
   4   5   9 878.683 59.8054   3
   4   5   9 901.563 58.5243   6
   4   5   9 913.851 60.2179  18
  -4   5  -9 784.637 56.5202   1
   4   5  10 2371.67 118.903   6
   4   5  10 2576.75 120.800   3
  -4   5 -10 2713.74 130.039   9
   4   5  10 2620.08 120.284   2
   4   5  10 2230.21 119.131  18
   4   5  11 930.962 60.7171   6
  -4   5 -11 876.221 65.0223   9
   4   5  11 1007.08 61.1317   3
   4   5  11 980.119 60.1323   2
   4   5  11 798.694 59.0219  18
   4   5  12 115.356 24.5321  18
  -4   5 -12 157.011 25.5782   1
   4   5  12 117.008 24.0911   2
   4   5  12 126.509 24.6818   6
  -4   5 -12 112.925 25.9826   9
   4   5  12 146.167 25.1454   3
  -4   5 -13 45.6126 19.4700   1
  -4   5 -13 30.4455 21.4802   9
   4   5  13 36.1110 17.8280   2
   4   5  13 36.5908 21.0519   6
   4   5  13 79.6085 21.2957   3
   4   5  14 906.216 52.2036   2
  -4   5 -14 644.280 52.8797   9
   4   5  14 856.101 51.3868   3
   4   5  14 497.487 46.4566  18
   4   5  14 615.365 48.6955   6
  -4   5 -14 565.401 47.1176   1
   4   5  15 262.998 32.3012  18
  -4   5 -15 327.572 32.8560   1
   4   5  15 313.165 33.9118   6
  -4   5 -15 350.031 37.2153   9
   4   5  16-6.92137 17.3639  18
   4   5  16-2.24466 15.8201   6
  -4   5 -16-4.50188 14.2517   1
  -4   5 -16 5.56361 14.6901   9
   4   5  17 192.693 24.3661  18
   4   5  17 255.773 26.9299   6
  -4   5 -17 244.281 26.0731   1
  -4   5 -17 192.699 26.3841   9
   4   5  18 55.2968 15.2156  18
   4   5  18 39.7051 15.1411   6
  -4   5 -18 56.8228 14.6503   1
  -4   5 -18 47.6371 15.3875   9
   4   5  19 9.95335 9.29961  18
  -4   5 -19 4.87562 8.44749   1
   4   5  19 24.0706 12.1204   6
   4   6 -18 9.20981 9.19710   9
   4   6 -17 329.521 23.4235  24
   4   6 -17 357.325 24.7742   1
   4   6 -17 325.098 28.2288   9
   4   6 -16 8.90267 10.8226  24
   4   6 -16 7.11619 10.8796   1
  -4   6  16 1.67627 13.2815   6
   4   6 -16 18.0961 13.7964   9
   4   6 -15 55.0937 17.3437  24
   4   6 -15 37.3401 15.7739   9
   4   6 -15 32.2592 14.1587   1
  -4   6  15 35.5047 16.1452   6
  -4   6  14 626.218 42.5824   6
   4   6 -14 558.391 45.1288   9
   4   6 -14 558.190 40.3161   1
   4   6 -14 509.371 41.4139  24
   4   6 -13 258.809 32.1188  24
  -4   6  13 230.814 27.8125   7
   4   6 -13 235.464 31.7268   9
   4   6 -13 254.468 28.2106   1
  -4   6  13 240.570 29.2350   6
   4   6 -12 218.531 32.4393  24
  -4   6  12 193.852 26.4576   7
   4   6 -12 199.160 30.5147   9
   4   6 -12 183.474 25.9809   1
  -4   6  12 218.910 29.0671   6
   4   6 -11 401.218 42.2968   9
  -4   6  11 400.968 37.2844   7
  -4   6  11 494.175 40.0806   6
   4   6 -11 417.184 42.3507  24
   4   6 -11 482.599 39.3777   1
  -4   6  10 179.816 25.9584   7
   4   6 -10 142.176 27.2174   2
   4   6 -10 155.031 29.6852  24
   4   6 -10 135.740 27.4259   9
   4   6 -10 156.475 28.2640   3
   4   6 -10 188.762 25.2936  25
   4   6 -10 178.129 25.0316   1
  -4   6  10 166.362 25.9456   6
   4   6  -9 97.2508 21.5805   1
  -4   6   9 112.445 21.3661   7
   4   6  -9 145.304 28.1731   2
   4   6  -9 112.044 24.4055  25
   4   6  -9 99.4137 25.4784   9
   4   6  -9 139.549 28.7263   3
   4   6  -9 153.100 21.3185  18
   4   6  -9 95.6183 25.5403  24
  -4   6   9 93.9501 20.8318   6
  -4   6   8 156.870 22.8287   7
   4   6  -8 128.222 26.5497   2
   4   6  -8 109.229 24.5291  25
   4   6  -8 92.1993 26.2896   9
   4   6  -8 118.986 26.1725   3
   4   6  -8 117.227 27.3910  24
  -4   6   8 139.683 23.6626   6
   4   6  -8 116.964 20.0226  18
  -4   6   7 1708.25 79.3724   2
   4   6  -7 1399.53 89.4727   2
   4   6  -7 1504.61 87.4106  25
   4   6  -7 1575.87 91.1749   9
  -4   6   7 1790.01 80.3846   3
   4   6  -7 1417.04 89.7076   3
   4   6  -7 1385.25 89.0485  24
  -4   6   7 1572.64 82.1970   6
   4   6  -7 1681.45 79.2539  18
   4   6  -6 1372.23 69.3306  18
  -4   6   6 1513.35 72.2765  25
   4   6  -6 1270.79 78.2729  25
   4   6  -6 1305.68 82.3259   3
   4   6  -6 1274.76 79.3086   9
   4   6  -6 1329.08 74.1600   1
   4   6  -6 1083.70 77.2863   2
  -4   6   6 1315.00 71.2508   6
  -4   6   5 11564.3 431.074  25
   4   6  -5 10403.7 439.664  25
   4   6  -5 10146.5 440.723  24
   4   6  -5 11412.5 445.447   9
   4   6  -5 10258.1 443.648   3
   4   6  -5 9804.55 442.050   2
   4   6  -5 11435.7 430.247  18
   4   6  -5 11314.7 435.924   1
  -4   6   4 2886.69 118.965  24
  -4   6   4 2830.35 119.787  25
   4   6  -4 2438.26 126.215  25
   4   6  -4 2276.04 124.050  24
   4   6  -4 2689.94 128.880   9
   4   6  -4 2378.32 127.334   3
   4   6  -4 2433.50 127.755   2
   4   6  -4 2499.91 115.108  18
   4   6  -4 2535.19 119.939   1
   4   6  -3 2433.71 125.159  25
  -4   6   3 2684.50 117.729  25
   4   6  -3 2316.73 123.178  24
   4   6  -3 2700.06 127.073   9
   4   6  -3 2426.87 127.021   3
   4   6  -3 2460.26 127.322   2
   4   6  -3 2581.37 115.563  18
   4   6  -3 2689.95 119.793   1
   4   6  -2 973.486 66.3729  24
   4   6  -2 1076.68 72.0228   3
  -4   6   2 1088.16 62.9554  24
  -4   6   2 1250.47 64.6252  25
   4   6  -2 1102.45 72.1364   2
   4   6  -2 984.768 60.2796  18
   4   6  -2 1168.33 64.3838   1
   4   6  -1 805.161 50.6166   1
  -4   6   1 863.931 53.0404  24
   4   6  -1 725.724 58.4045   3
   4   6  -1 778.763 48.6309  20
   4   6  -1 774.093 59.0853   2
   4   6  -1 761.868 50.6025  18
   4   6  -1 803.502 55.5395  24
   4   6   0 417.770 33.2305  20
   4   6   0 346.395 39.4912   3
   4   6   0 459.559 35.3000   1
   4   6   0 395.225 41.3480   2
   4   6   0 363.924 34.2144  18
  -4   6   0 416.830 36.3010  25
  -4   6   0 373.199 35.3511  24
   4   6   0 391.362 37.6282  24
   4   6   0 435.910 41.7918  25
   4   6   1 814.842 50.4960  20
   4   6   1 883.032 63.6125   3
   4   6   1 778.274 50.3370   1
   4   6   1 819.195 61.8110   2
   4   6   1 845.159 53.5554  18
   4   6   1 811.030 54.5592  24
  -4   6  -1 956.584 55.2929  25
  -4   6  -1 846.619 55.2109  24
   4   6   1 876.431 59.9709  25
   4   6   2 978.968 57.6015  20
   4   6   2 1038.35 57.1838   1
  -4   6  -2 888.103 56.8609   1
   4   6   2 1205.70 73.5148   3
   4   6   2 1025.48 70.3613   2
   4   6   2 950.002 60.0676  18
   4   6   2 1036.50 61.2153  24
  -4   6  -2 1103.15 63.5680  24
  -4   6  -2 1045.71 60.8988  25
   4   6   2 1054.00 66.3790  25
   4   6   3 33.4888 13.9726   1
  -4   6  -3 15.6026 15.0149   1
   4   6   3 23.7123 14.1800  20
  -4   6  -3 4.65285 18.4362  24
   4   6   3 2.05489 15.1147  24
  -4   6  -3 15.9069 19.2549   9
   4   6   3 6.43108 21.0195   3
  -4   6  -3 33.5541 20.0681  25
   4   6   3 18.8717 20.2979  25
   4   6   3 38.1980 22.6372   2
   4   6   3-15.5078 19.8443  18
   4   6   4 5480.96 229.123   2
   4   6   4 5079.51 214.412  20
  -4   6  -4 4947.74 217.415   1
  -4   6  -4 6141.14 233.955   9
   4   6   4 5775.97 231.260   3
   4   6   4 4886.65 216.860  18
   4   6   4 5236.38 221.383  25
  -4   6  -4 5508.15 220.273  24
  -4   6  -4 5741.97 217.344  25
   4   6   4 4574.85 210.699  24
   4   6   5 48.7198 23.0762   2
   4   6   5 72.1021 17.9352  20
   4   6   5 88.4345 21.5712  18
  -4   6  -5 35.0070 20.9580  24
  -4   6  -5 89.9859 26.6337   9
   4   6   5 58.4388 23.3060   3
  -4   6  -5 71.3285 18.4241   1
  -4   6  -5 126.168 23.4346  25
   4   6   5 91.5781 22.4346  25
   4   6   6 252.042 32.6061   2
   4   6   6 280.640 28.7585  20
   4   6   6 259.833 30.4096  18
  -4   6  -6 272.647 31.0421  24
  -4   6  -6 244.215 35.2189   9
   4   6   6 277.720 34.0961   3
  -4   6  -6 288.354 31.8991   1
   4   6   6 246.286 29.6400  25
  -4   6  -6 309.126 29.4168  25
   4   6   7-2.82282 20.4115   2
   4   6   7 10.7815 13.5030  20
   4   6   7-7.68940 14.5542  18
  -4   6  -7-19.2300 17.7002   9
   4   6   7 8.53384 19.6933   3
  -4   6  -7-1.76180 15.6889  25
  -4   6  -7 20.3766 16.8129   1
  -4   6  -7-2.26246 17.9210  24
  -4   6  -8 619.429 44.3535  24
  -4   6  -8 685.533 41.3073  25
  -4   6  -8 624.727 51.1101   9
   4   6   8 535.276 41.9066  20
  -4   6  -8 622.411 46.5129   1
   4   6   8 546.889 45.6788  18
  -4   6  -9 8.00212 15.0766  24
   4   6   9 23.8473 14.0430  20
  -4   6  -9 34.5415 19.0133   9
   4   6   9 24.1782 18.1011  18
  -4   6  -9 25.1259 16.7686   1
   4   6  10 342.749 32.7285   6
  -4   6 -10 343.238 37.4677   9
  -4   6 -10 327.737 34.2813   1
   4   6  10 349.735 36.3420  18
   4   6  11 58.0277 20.0738   3
   4   6  11 44.3167 18.9406   2
   4   6  11 45.3607 19.7049  18
  -4   6 -11 52.6534 18.2500   1
  -4   6 -11 77.9596 22.1217   9
   4   6  11 44.3544 16.7989   6
   4   6  12 992.110 56.7040   3
   4   6  12 820.020 57.3115  18
   4   6  12 849.592 54.3292   6
  -4   6 -12 750.106 57.9603   9
   4   6  12 1042.67 57.4036   2
  -4   6 -13 1037.06 65.3067   1
   4   6  13 1491.49 69.9607   3
   4   6  13 1166.37 65.8927   6
  -4   6 -13 1055.92 70.1056   9
   4   6  13 1466.81 69.4875   2
   4   6  13 1200.02 69.1930  18
   4   6  14 1466.98 75.1914   6
  -4   6 -14 1583.56 82.0264   9
  -4   6 -14 1556.18 77.2495   1
   4   6  14 1461.13 77.5459  18
   4   6  15 388.450 30.0015   6
  -4   6 -15 315.217 28.8122   1
  -4   6 -15 356.430 32.0645   9
   4   6  15 299.907 27.9282  18
  -4   6 -16 22.5425 12.7835   9
  -4   6 -16 30.8459 12.0719   1
  -4   6 -17 25.9776 9.90441   1
   4   7 -15 12.0122 6.98649  24
   4   7 -14 181.166 19.2605  24
   4   7 -14 218.614 19.1603   1
   4   7 -13 34.1223 13.3612  24
   4   7 -13 5.05807 10.8055   9
   4   7 -13 16.9712 10.9831   1
   4   7 -12 48.7051 16.0859  24
   4   7 -12 42.8660 14.8404   9
   4   7 -12 27.7276 12.3375   1
   4   7 -11 958.137 57.3361  24
   4   7 -11 884.225 55.4453   9
   4   7 -11 925.159 51.1179   1
   4   7 -10 2.41338 17.0093  24
   4   7 -10-1.49895 13.7103  25
   4   7 -10-2.36408 14.9680   9
   4   7 -10 10.1260 12.4054   1
   4   7  -9 87.3789 22.1971  24
   4   7  -9 70.4223 19.8712   9
   4   7  -9 19.6968 16.2277  25
   4   7  -8 156.367 21.6545   1
   4   7  -8 127.219 25.4585  25
   4   7  -8 162.735 26.1493   9
   4   7  -7 86.7108 18.4770   1
   4   7  -7 86.2672 21.2933   9
   4   7  -7 109.782 17.7570  18
   4   7  -7 54.5880 21.6776  25
   4   7  -6 1.92928 14.0672   1
   4   7  -6-7.35339 19.2810  25
   4   7  -6 22.9785 15.1688  18
   4   7  -6-2.58400 15.4464   2
   4   7  -5 612.299 40.0147  18
   4   7  -5 660.917 49.1650   2
   4   7  -5 607.811 43.0233   1
   4   7  -5 621.714 47.9291   3
   4   7  -5 747.462 51.5432  25
   4   7  -5 628.915 48.8653  24
   4   7  -4 51.5689 18.4110   2
   4   7  -4 66.4896 17.3497  18
   4   7  -4 69.9633 22.2856  24
   4   7  -4 56.9010 18.0892   1
   4   7  -4 43.8395 19.7773   3
   4   7  -4 101.643 24.0689  25
   4   7  -3 564.844 39.4105  18
   4   7  -3 586.527 41.9590   1
   4   7  -3 587.229 47.6632   3
   4   7  -3 587.759 45.7813  24
   4   7  -3 648.533 49.5758  25
   4   7  -3 504.812 45.1803   2
   4   7  -2 297.718 29.3052  18
   4   7  -2 383.119 32.3662   1
   4   7  -2 371.366 37.6553   3
   4   7  -2 328.669 35.3256  24
   4   7  -2 320.791 35.7895   2
   4   7  -1 652.759 42.8122  18
   4   7  -1 733.353 53.3116   2
   4   7  -1 680.266 44.5653   1
   4   7  -1 645.242 51.7018   3
   4   7  -1 721.616 49.3770  24
  -4   7   1 821.699 49.5021  24
   4   7   0-8.33097 16.4034   2
   4   7   0 5.28315 13.9588  18
   4   7   0 14.8115 16.5339  24
  -4   7   0 26.1983 17.0432  24
   4   7   0 14.2472 13.2055   1
   4   7   0 14.0187 16.9698   3
   4   7   0-2.52244 22.0950  25
   4   7   1 135.194 24.7166   2
   4   7   1 84.6052 18.4781  18
   4   7   1 98.5889 20.0029  24
  -4   7  -1 105.793 21.6416  24
   4   7   1 89.3481 16.9936   1
   4   7   1 71.4619 23.7530  25
   4   7   1 94.7216 21.6110   3
   4   7   2 46.8995 16.3559  18
   4   7   2 57.6634 18.9359   3
  -4   7  -2 63.3453 18.9829  24
   4   7   2 28.5096 14.7245  24
  -4   7  -2 91.1001 22.9695  25
   4   7   2 44.7111 21.6108  25
   4   7   2 73.4068 20.5537   2
   4   7   3 17.2972 13.9077  18
   4   7   3 26.7957 17.1572   3
  -4   7  -3 24.0158 16.8228  24
   4   7   3 24.2629 13.6005  24
   4   7   3 5.31097 16.0742   2
  -4   7  -3 20.8121 18.9481  25
   4   7   3-17.6894 23.4504  25
   4   7   4 68.7850 20.9593   2
   4   7   4 45.3155 17.2334  18
  -4   7  -4 87.0378 19.5227  24
  -4   7  -4 87.7813 17.6411   1
   4   7   4 133.464 24.0368   3
  -4   7  -4 149.837 23.0910  25
   4   7   4 62.9537 19.7584  25
   4   7   5-17.0955 17.3627   2
   4   7   5 2.01647 14.0866  18
  -4   7  -5-11.4058 15.4704  24
  -4   7  -5 12.4520 13.8354   1
   4   7   5-17.2109 19.2032   3
   4   7   5-7.14465 16.3372  25
  -4   7  -5 36.3766 18.0066  25
   4   7   6 172.484 25.9586   2
   4   7   6 183.768 23.9891  18
  -4   7  -6 203.835 24.4577  24
  -4   7  -6 154.994 22.6021   1
   4   7   6 155.207 25.4099   3
  -4   7  -6 208.756 26.5143  25
   4   7   7 2.03956 14.7481  18
   4   7   7 2.17892 15.8864   3
  -4   7  -7-2.15686 12.8926   1
  -4   7  -7 5.05241 12.8689  24
   4   7   7 6.48908 15.7706   2
   4   7   8 47.8534 16.5664  18
   4   7   8 86.7243 19.6734   3
  -4   7  -8 52.7158 17.6158   1
  -4   7  -8 44.6258 15.1375  24
   4   7   8 62.0672 18.1409   2
   4   7   9 42.4810 15.5597   2
   4   7   9 17.4358 14.0551  18
  -4   7  -9 28.1548 12.1881  24
   4   7   9 24.1860 14.8828   3
  -4   7  -9 44.7421 15.1122   1
  -4   7  -9 38.0794 17.5310   9
   4   7  10 15.3932 12.9711   2
   4   7  10-21.4881 14.2822  18
   4   7  10 1.72266 13.4545   3
  -4   7 -10-1.11885 9.10546  24
  -4   7 -10 20.7178 13.7320   1
  -4   7 -10 15.5939 15.4225   9
  -4   7 -11 8.61322 11.6010   1
  -4   7 -11 10.1989 13.9965   9
  -4   7 -12-4.57219 10.9303   1
  -4   7 -12 23.5092 13.0781   9
  -4   7 -13 51.4948 12.4677   1
   4   8 -10 2.08516 9.43629  24
   4   8  -9 5.46717 7.42047   1
   4   8  -9-11.5645 11.9380  24
   4   8  -8 34.9405 9.75238   1
   4   8  -8 33.4944 14.1088  24
   4   8  -8 25.7506 11.0720  25
   4   8  -7 485.847 30.6825  25
   4   8  -7 448.655 28.6431   1
   4   8  -6 903.498 49.3860  25
   4   8  -6 984.594 52.6739  24
   4   8  -6 895.454 46.4614   1
   4   8  -5 655.052 42.5633  25
   4   8  -5 623.321 37.2045   1
   4   8  -4 1155.65 53.6839  18
   4   8  -4 1211.98 62.5778  25
   4   8  -4 1168.69 60.6873  24
   4   8  -3 405.949 25.6698  18
   4   8  -3 352.832 29.2666  24
   4   8  -3 393.638 32.9795  25
   4   8  -2 440.898 31.0342  24
   4   8  -1 12.9517 11.1577  24
   4   8  -1 14.6213 15.5479  25
   4   8   0 29.6299 11.3741  24
   4   8   0 16.9297 15.3674  25
   4   8   1 62.3820 16.0134  25
   4   8   2 30.4175 13.6811  25
  -4   8  -3 24.7926 12.5230  24
   4   8   3-1.17829 11.5428  25
   4   8   4 324.167 25.2875   2
   4   8   4 286.159 24.7391   3
  -4   8  -4 350.766 25.3798  24
   4   8   5 209.942 20.2259   2
   4   8   5 213.938 20.6882   3
  -4   8  -5 231.160 19.8210  24
   4   8   6 449.508 29.2680   2
   4   8   6 442.083 29.2861   3
  -4   8  -6 474.527 28.0121  24
   4   8   7 95.8570 13.7811   3
   4   8   7 112.614 14.4244   2
   4   8   8 65.9418 11.5516   2
   4   8   8 73.5071 11.8261   3
   5   0 -25 4.61037 8.96040   9
   5   0 -25 3.57724 12.7168  14
  -5   0  24-9.63562 13.1596  10
   5   0 -24-9.53106 17.7979  14
   5   0 -23 884.640 61.1865  14
  -5   0  23 894.882 53.4798  10
  -5   0  22 4.54984 15.8921  10
   5   0 -22-13.2971 21.4998  14
   5   0 -21 1058.96 74.7667  14
  -5   0  21 1117.09 66.5323  10
  -5   0  20-32.1190 21.7996  10
   5   0 -20-7.65550 24.5122  14
   5   0 -19 163.277 32.4207  14
  -5   0  19 170.184 29.9523  10
   5   0 -18-3.83662 24.5547  14
  -5   0  18-8.19313 20.7131  10
  -5   0  17 2629.50 122.849  10
   5   0 -17 2375.93 167.334  13
   5   0 -17 2437.11 130.330  14
  -5   0  16 47.6031 32.0446  23
  -5   0  16-9.63221 29.8222  22
  -5   0  16 15.1088 17.1135  10
   5   0 -16 7.84365 20.7102  13
   5   0 -16-13.3859 33.0608  17
   5   0 -16-10.4717 20.6086  14
  -5   0  15-8.86515 26.1813  23
  -5   0  15 17.9014 26.4338  22
   5   0 -15-12.3958 28.3549  17
   5   0 -15 7.19343 20.1601  13
  -5   0  15 44.7723 16.7706  10
   5   0 -15 48.5811 19.6090  14
  -5   0  14 2.17407 12.3458  10
  -5   0  14-8.21498 35.9697  22
  -5   0  14-8.12835 22.7639  23
   5   0 -14-6.48306 20.0726  13
   5   0 -14-11.2960 45.9643  17
   5   0 -13 6330.66 347.192  17
   5   0 -13 6678.69 309.331  13
  -5   0  13 6609.03 325.009  22
  -5   0  13 6842.20 270.164  10
  -5   0  13 6972.83 329.117  23
   5   0 -12 5.14203 21.4689  13
  -5   0  12 6.71611 26.6011  22
  -5   0  12 19.9473 24.0415  23
   5   0 -12 9.12588 24.0975  17
   5   0 -11 1460.57 119.826  17
   5   0 -11 1571.72 99.0331  13
  -5   0  11 1324.02 103.115  23
  -5   0  11 1609.56 110.284  22
  -5   0  10 5.34393 19.3315  22
  -5   0  10 52.6733 24.5939  23
   5   0 -10 16.1593 21.0071  13
   5   0 -10 7.07655 26.4319  17
   5   0  -9 27328.5 1059.98  17
  -5   0   9 25826.0 1004.50  15
  -5   0   9 27812.3 1044.96  22
  -5   0   9 27435.8 1041.76  23
   5   0  -9 28637.5 1030.26  13
  -5   0   8 12.6920 7.56570  15
  -5   0   8 32.8981 21.0272  23
  -5   0   8-4.20737 17.5661  22
  -5   0   8 1.02383 5.89586  12
   5   0  -8 16.1546 16.7942  13
   5   0  -8-5.35970 19.3789  17
   5   0  -7 3793.61 177.097  17
  -5   0   7 3172.78 135.414  15
  -5   0   7 3603.89 166.726  22
  -5   0   7 3570.69 164.700  23
  -5   0   7 3415.38 135.553  12
  -5   0   6 20.2326 5.68750  15
  -5   0   6 6.45811 13.4863  23
   5   0  -6 15.3328 18.2501  11
   5   0  -6-3.98870 13.9376  17
  -5   0   6 1.02254 5.24332  12
   5   0  -5 70716.9 2667.53  17
  -5   0   5 72242.6 2663.81  22
   5   0  -5 72775.6 2657.05  13
   5   0  -5 72262.6 2669.10  11
  -5   0   5 73001.1 2638.94  12
  -5   0   5 69617.2 2660.66  23
   5   0  -4 6.86880 11.3098  13
  -5   0   4-1.01299 5.82924  12
   5   0  -4-6.31640 15.3192  11
  -5   0   4 5.21499 12.6480  23
  -5   0   4-11.0159 14.5428  22
   5   0  -4 2.99330 12.4963  17
   5   0  -3 22648.1 849.695  17
   5   0  -3 22150.2 844.951  13
  -5   0   3 22264.5 848.897  22
  -5   0   3 21924.6 846.564  23
   5   0  -3 22235.8 853.493  11
  -5   0   3 22884.1 830.731  12
   5   0  -2-2.10057 10.5599  13
  -5   0   2 13.5035 12.4295  23
  -5   0   2-2.37311 11.2961  22
   5   0  -2 8.81084 14.2462  11
  -5   0   2 1.07533 6.65902  12
   5   0  -1 237.041 25.3908  13
  -5   0   1 280.785 28.6543  22
  -5   0   1 258.686 26.5847  23
  -5   0   1 214.116 18.2345  12
   5   0  -1 200.575 29.8819  11
   5   0   0 4.29721 10.0294  13
  -5   0   0 4.97637 7.34616  12
   5   0   0-6.45742 16.2314  11
   5   0   1 133665. 4952.28  13
   5   0   1 137633. 4968.60  11
   5   0   2 5.60512 11.0996  17
   5   0   2-3.79672 16.9976  11
  -5   0  -2 3.90688 15.0373  21
  -5   0  -2-3.08091 8.38501  12
   5   0   3 948.471 71.8188  11
  -5   0  -3 1085.59 78.2089  21
  -5   0  -3 1014.70 55.7447  12
   5   0   4 4.49090 18.2751  11
  -5   0  -4 10.2533 19.1444  21
  -5   0  -4 5.86697 9.13093  12
   5   0   5 14794.8 606.738  11
  -5   0  -5 15190.9 616.828  21
  -5   0  -5 15076.4 575.423  12
   5   0   6-5.66377 25.9016  11
  -5   0  -6-2.62700 12.0138  12
  -5   0  -6 26.4382 24.6802  21
  -5   0  -7 557.691 35.0926  13
  -5   0  -7 672.760 50.4391  12
   5   0   7 545.335 66.2992  11
  -5   0  -7 486.138 68.7428  21
  -5   0  -8 3.95574 6.85358  13
   5   0   8-7.06085 24.6625  11
  -5   0  -8-8.41666 29.3981  21
  -5   0  -8-3.62156 20.0008  12
  -5   0  -9 2104.70 167.417  21
  -5   0  -9 2617.92 134.625  12
   5   0   9 2348.10 162.263  11
  -5   0 -10 10.5017 31.0029  21
   5   0  10 8.58360 26.5777  11
  -5   0 -11 5355.82 312.768  21
   5   0  11 5625.45 297.634  11
   5   0  12-20.2530 31.3526  11
   5   0  12 12.4141 14.8413  10
  -5   0 -12-25.5568 33.7396  21
   5   0  13 8740.97 421.450  11
   5   0  13 7924.64 328.042  10
  -5   0 -13 8739.52 446.039  21
  -5   0 -14 3.35303 17.4277  14
   5   0  14-11.6941 30.8765  11
  -5   0 -14-15.1149 46.7969  21
   5   0  14-2.80161 17.5443  10
  -5   0 -15 16738.1 652.811  14
   5   0  15 17710.6 754.354  11
  -5   0 -15 14918.0 771.657  21
   5   0  15 16857.4 645.386  10
   5   0  16-6.01623 21.7594  10
  -5   0 -16-22.4279 26.8093  14
   5   0  16-25.3876 39.3054  11
   5   0  17 640.990 52.3990  10
  -5   0 -17 726.460 61.0089  14
   5   0  18-3.00978 18.6371  10
  -5   0 -18 7.70924 22.4714  14
   5   0  19 2.88033 19.2026  10
  -5   0 -19 7.49108 19.7798  14
   5   0  20-5.32421 20.4926  10
  -5   0 -20 3.50577 21.7084  14
   5   0  21 595.228 45.6804  10
  -5   0 -21 638.128 52.2412  14
   5   0  22-8.05735 15.0453  10
  -5   0 -22-5.36412 17.3481  14
   5   0  23 79.9998 16.1702  10
  -5   0 -23 77.6693 18.7901  14
  -5   0 -24-6.40701 11.2912  14
   5   1 -25 11.0650 10.6419  14
   5  -1 -25-1.57019 10.9700  14
   5  -1 -24 35.3734 16.6605  14
   5   1 -24 70.0481 17.8367  14
  -5  -1  24 71.7706 14.8737  10
   5   1 -24 68.4912 15.9767   9
  -5   1  24 59.0053 13.8809  10
   5  -1 -23 232.487 32.3224  14
   5   1 -23 250.416 32.1335  14
  -5  -1  23 241.112 25.9044  10
  -5   1  23 260.020 26.2980  10
  -5   1  23 241.471 23.3064   7
   5   1 -23 286.510 30.7781   9
  -5   1  22 18.6805 12.7176   7
  -5   1  22 25.1792 14.0085  10
  -5  -1  22 15.1295 14.5689  10
   5  -1 -22 16.1465 18.8410  14
   5   1 -22 34.8452 22.1417  14
  -5  -1  21 48.1085 20.5545  10
  -5   1  21 46.8294 19.6520  10
   5   1 -21 63.1410 25.0183  14
   5  -1 -21 71.5509 26.5828  14
  -5   1  20-10.0720 19.2431  10
  -5  -1  20-2.56988 18.1151  10
   5   1 -20-14.9132 23.3495  14
   5  -1 -20-7.59979 22.1548  14
   5  -1 -19 1523.98 97.3246  14
   5   1 -19 1485.55 96.6287  14
  -5  -1  19 1647.46 88.0376  10
  -5   1  19 1742.52 89.5145  10
  -5  -1  18 31.7838 18.8490  10
  -5   1  18 15.7330 18.4996  10
   5  -1 -18 11.5784 22.5154  14
   5   1 -18 34.1653 22.1464  14
  -5   1  17 341.648 35.8342  10
  -5  -1  17 392.450 37.7254  10
   5   1 -17 378.780 43.7315  14
   5  -1 -17 365.934 43.5112  14
   5  -1 -16 431.534 46.0807  14
   5   1 -16 477.811 46.6683  14
  -5  -1  16 493.288 40.6638  10
  -5   1  16 497.360 41.0578  10
  -5  -1  16 450.165 66.9282  23
  -5   1  16 334.795 61.7958  23
  -5   1  16 376.653 63.6868  22
  -5  -1  16 406.704 68.0844  22
   5  -1 -16 541.847 69.7308  13
   5  -1 -16 352.946 76.7485  17
   5   1 -16 415.612 79.8663  17
  -5  -1  15 1366.35 117.725  23
  -5   1  15 1405.39 124.070  23
   5  -1 -15 1597.60 89.2471  14
   5   1 -15 1437.06 86.2422  14
   5  -1 -15 1696.45 122.772  13
   5   1 -15 1272.96 114.773  13
   5  -1 -15 1324.32 138.692  17
   5   1 -15 1471.57 146.442  17
  -5   1  15 1476.74 78.7971  10
  -5  -1  15 1489.03 78.9812  10
  -5   1  15 1499.43 125.263  22
  -5  -1  15 1474.33 124.269  22
   5   1 -14 7.39149 20.7020  13
   5  -1 -14 34.2381 25.5707  13
   5   1 -14-11.4115 41.2584  17
   5  -1 -14-11.5291 37.2833  17
  -5   1  14 25.7132 27.7181  23
  -5  -1  14-16.2717 27.3851  22
  -5   1  14-8.14635 29.4540  22
  -5  -1  14 37.7346 25.4030  23
  -5  -1  14 8.59734 16.0539  10
  -5   1  14 12.9574 15.2229  10
  -5   1  13 3978.56 230.527  23
  -5  -1  13 4541.20 231.657  23
   5  -1 -13 4303.55 258.901  17
   5   1 -13 4356.86 257.562  17
   5  -1 -13 4373.94 224.195  13
   5   1 -13 3797.93 221.343  13
  -5   1  13 4231.71 232.957  22
  -5  -1  13 3928.16 229.013  22
  -5   1  13 4511.18 180.960  10
  -5  -1  13 4329.84 179.997  10
   5   1 -12 1150.42 109.194  17
   5  -1 -12 982.325 103.935  17
   5  -1 -12 1277.04 93.9375  13
   5   1 -12 1079.83 89.0737  13
  -5  -1  12 1108.92 95.7747  22
  -5   1  12 867.297 87.8696  22
  -5  -1  12 1134.53 90.8226  23
  -5   1  12 941.059 91.4469  23
  -5  -1  11 68653.4 2606.22  12
   5   1 -11 71643.3 2676.06  17
   5  -1 -11 69057.2 2675.95  17
  -5   1  11 69026.9 2619.57  15
   5  -1 -11 74577.7 2639.85  13
   5   1 -11 69491.7 2642.15  13
  -5  -1  11 74659.7 2651.53  22
  -5   1  11 71133.0 2647.92  22
  -5   1  11 69954.3 2652.54  23
  -5  -1  11 71548.1 2641.40  23
  -5  -1  10 4587.61 204.351  12
   5   1 -10 4909.72 250.779  17
   5  -1 -10 5087.78 255.106  17
  -5   1  10 4755.37 213.782  15
   5  -1 -10 4755.60 226.971  13
   5   1 -10 4722.76 229.872  13
  -5  -1  10 5133.38 236.450  22
  -5   1  10 4878.69 233.963  22
  -5   1  10 4714.97 236.578  23
  -5  -1  10 4789.46 227.665  23
  -5  -1   9 66077.7 2452.32  12
   5   1  -9 66237.3 2498.48  17
   5  -1  -9 67396.1 2500.32  17
  -5   1   9 64735.0 2457.73  15
   5   1  -9 67355.8 2480.33  13
  -5   1   9 69507.7 2481.46  22
  -5  -1   9 67157.2 2480.79  22
  -5   1   9 65919.9 2484.48  23
  -5  -1   9 65374.3 2472.00  23
  -5  -1   8 21314.2 791.310  12
   5   1  -8 20444.3 825.749  17
   5  -1  -8 21176.1 827.414  17
  -5   1   8 20667.0 794.475  15
   5  -1  -8 19791.2 803.285  13
   5   1  -8 21188.0 816.350  13
  -5   1   8 20855.3 812.213  22
  -5  -1   8 21849.9 814.962  22
  -5  -1   8 20341.8 804.242  23
  -5   1   8 21386.7 817.453  23
   5   1  -7 2614.05 133.867  11
  -5  -1   7 2405.66 112.020  12
   5  -1  -7 2549.22 132.386  11
   5   1  -7 2295.87 132.983  17
   5  -1  -7 2400.64 134.714  17
  -5   1   7 2313.43 113.076  15
   5  -1  -7 2285.32 120.109  13
   5   1  -7 2348.04 129.469  13
  -5  -1   7 2222.58 124.419  22
  -5   1   7 2260.35 123.905  22
  -5  -1   7 2325.59 119.402  23
  -5   1   7 2282.43 128.428  23
   5   1  -6 5094.82 220.713  11
   5  -1  -6 4830.08 218.607  11
  -5  -1   6 4873.10 201.397  12
   5   1  -6 4581.34 220.135  17
   5  -1  -6 4896.30 222.645  17
  -5   1   6 4756.17 201.916  15
   5  -1  -6 4670.63 207.839  13
   5   1  -6 4871.33 222.646  13
  -5  -1   6 4987.04 216.132  22
  -5   1   6 4727.09 213.310  22
  -5   1   6 4621.37 216.151  23
  -5  -1   6 4829.91 207.962  23
   5  -1  -5 57137.3 2012.35  11
   5   1  -5 57391.2 2011.97  11
  -5  -1   5 55282.1 1993.26  12
  -5   1   5 51340.9 1976.18  12
   5   1  -5 54085.5 2011.29  17
   5  -1  -5 54766.9 2012.35  17
  -5   1   5 55209.0 1993.83  15
   5  -1  -5 48675.5 1996.80  13
  -5  -1   5 55868.7 2007.30  22
  -5   1   5 56851.1 2006.68  22
  -5  -1   5 55837.7 1998.40  23
  -5   1   5 55986.9 2010.13  23
   5   1  -4 6053.09 260.647  17
   5  -1  -4 6429.93 263.065  17
   5   1  -4 6303.76 263.274  11
  -5   1   4 6080.00 237.577  12
  -5  -1   4 6535.87 249.476  12
   5  -1  -4 6292.43 264.444  11
  -5  -1   4 6193.56 251.507  23
  -5   1   4 5799.92 259.279  23
  -5  -1   4 6225.26 259.456  22
  -5   1   4 6495.11 259.583  22
  -5   1   4 6354.31 249.959  15
   5  -1  -4 5747.54 251.048  13
   5   1  -3 640.608 48.6441  17
   5  -1  -3 805.781 52.9375  17
   5   1  -3 653.147 52.0769  11
  -5   1   3 704.383 38.3628  12
   5  -1  -3 730.973 53.8741  11
  -5  -1   3 734.372 44.1477  12
  -5  -1   3 834.827 53.4388  22
  -5  -1   3 726.231 45.2327  23
  -5   1   3 671.171 48.5156  22
   5  -1  -3 625.589 44.3428  13
   5   1  -3 638.517 54.9286  13
  -5   1   2 18339.0 689.032  12
  -5  -1   2 19397.6 693.867  12
   5   1  -2 18874.0 702.117  17
   5  -1  -2 18776.1 702.992  17
  -5   1   2 19187.5 708.850  21
   5   1  -2 17583.6 680.001  15
   5  -1  -2 19857.1 712.250  11
   5   1  -2 18569.6 709.214  11
  -5  -1   2 18636.0 694.298  23
  -5  -1   2 18579.2 702.767  22
  -5   1   2 19101.1 702.373  22
   5  -1  -2 17687.9 692.843  13
   5   1  -2 18322.9 713.254  13
   5   1  -1 16185.9 630.820  17
   5  -1  -1 16719.4 632.085  17
  -5  -1   1 16408.1 638.616  21
  -5   1   1 17473.3 640.081  21
  -5   1   1 16552.8 623.018  12
   5   1  -1 16901.2 643.099  11
   5  -1  -1 16232.0 641.686  11
  -5  -1   1 16987.7 634.459  22
  -5   1   1 16600.3 633.000  22
   5  -1  -1 16632.2 623.244  13
   5   1  -1 15613.9 643.803  13
   5   1   0 4125.49 193.776  11
   5  -1   0 4443.02 196.807  11
  -5   1   0 4363.68 178.169  12
  -5   1   0 3985.28 190.140  21
  -5  -1   0 4111.67 191.141  21
   5  -1   0 4451.03 174.078  13
   5  -1   0 4524.07 185.804  17
   5   1   0 4439.33 184.933  17
   5   1   1 9589.24 392.758  11
   5  -1   1 10072.4 394.861  11
  -5  -1  -1 9369.15 369.383  12
  -5   1  -1 9836.96 374.440  12
  -5   1  -1 9576.41 390.650  21
  -5  -1  -1 9413.01 389.417  21
   5  -1   1 9499.43 365.143  13
   5  -1   1 9737.39 380.668  17
   5   1   1 9884.19 379.996  17
   5   1   2 1219.61 81.2616  11
   5  -1   2 1296.32 84.2501  11
  -5   1  -2 1233.28 67.8212  12
  -5  -1  -2 1172.42 61.4195  12
  -5  -1  -2 1289.13 82.9041  21
  -5   1  -2 1060.62 78.6383  21
   5  -1   2 1247.34 57.9204  13
   5   1   2 1352.21 73.4270  17
   5  -1   2 1339.63 74.8437  17
  -5  -1  -3 2235.82 123.390  21
  -5   1  -3 2097.04 121.181  21
  -5  -1  -3 2134.62 96.7566  12
   5  -1   3 2168.13 120.425  11
   5   1   3 2066.26 118.476  11
  -5   1  -4 11234.8 473.302  21
  -5  -1  -4 11686.9 473.612  21
  -5  -1  -4 11476.4 435.353  12
  -5   1  -4 11310.1 446.634  12
   5  -1   4 11319.9 468.189  11
   5   1   4 11012.6 465.572  11
  -5   1  -5 11807.4 514.384  21
  -5  -1  -5 12724.3 516.316  21
  -5  -1  -5 12486.0 472.497  12
  -5   1  -5 12496.0 487.126  12
   5  -1   5 12353.2 509.249  11
   5   1   5 11657.4 505.812  11
  -5   1  -6 17366.0 730.567  21
  -5  -1  -6 17349.0 728.600  21
  -5  -1  -6 19030.3 684.013  12
   5   1   6 17634.4 721.060  11
   5  -1   6 17031.0 721.099  11
  -5   1  -7 34975.1 1340.20  21
  -5  -1  -7 34128.8 1335.45  21
   5   1   7 33675.5 1324.35  11
   5  -1   7 33148.9 1326.90  11
  -5  -1  -7 34752.0 1279.48  12
  -5   1  -8 1761.63 140.168  21
  -5  -1  -8 1872.80 141.448  21
   5   1   8 1932.94 134.910  11
   5  -1   8 1746.98 131.758  11
  -5  -1  -8 2024.06 102.076  12
  -5  -1  -8 2001.11 104.544  13
  -5   1  -9 97653.1 3632.67  21
  -5  -1  -9 96143.3 3627.35  21
   5   1   9 94607.6 3605.92  11
   5  -1   9 99039.1 3612.99  11
  -5  -1  -9 99513.4 3556.17  12
  -5  -1  -9 93196.3 3551.88  13
  -5   1 -10 693.910 92.0478  21
  -5  -1 -10 768.723 95.3440  21
   5  -1  10 673.188 84.3684  11
   5   1  10 718.650 83.0341  11
  -5  -1 -10 688.189 57.1408  12
  -5  -1 -10 660.758 51.1120  13
  -5   1 -11 283.428 62.9973  21
  -5  -1 -11 427.378 76.0388  21
  -5  -1 -11 441.569 38.2639  13
   5   1  11 391.159 62.8563  11
   5  -1  11 385.079 64.1995  11
  -5  -1 -11 355.617 43.0605  12
   5   1  12-9.64114 15.0977  10
   5  -1  12-7.44982 16.2309  10
   5  -1  12-20.3103 37.9211  11
   5   1  12-19.6816 42.0988  11
  -5  -1 -12-12.7530 37.6485  21
  -5   1 -12 12.9606 34.2222  21
   5   1  13 2273.15 172.480  11
   5  -1  13 2036.06 169.751  11
  -5   1 -13 2215.07 191.720  21
  -5  -1 -13 1926.79 180.440  21
   5   1  13 2069.10 138.288  16
   5   1  13 2234.85 108.120  10
   5  -1  13 2007.60 106.730  10
   5   1  13 2025.33 104.370   5
  -5   1 -13 2520.42 108.469   8
   5  -1  14-5.57578 18.2258  10
   5   1  14-10.8378 19.5994  10
   5   1  14-15.1596 19.8815   5
  -5   1 -14-15.2132 60.2546  21
  -5  -1 -14-16.7868 23.4600  14
  -5   1 -14-3.35917 22.4008  14
   5   1  14-11.3077 43.5261  11
   5  -1  14-58.2547 43.5081  11
   5   1  14-29.1198 31.3935  23
   5   1  15 4256.98 255.055  23
  -5  -1 -15 3920.47 190.299  14
  -5   1 -15 4506.87 194.200  14
  -5  -1 -15 3737.08 285.596  21
  -5   1 -15 3844.71 287.762  21
   5  -1  15 4083.35 183.883  10
   5   1  15 4183.66 183.940  10
   5   1  15 4215.06 263.649  11
   5  -1  15 4106.32 266.668  11
  -5   1 -16 125.777 30.5548  14
  -5  -1 -16 85.4871 28.8784  14
   5  -1  16 98.6604 25.8771  10
   5   1  16 121.611 26.4972  10
  -5  -1 -17 12223.0 490.331  14
  -5   1 -17 12516.8 490.860  14
   5  -1  17 12150.3 480.591  10
   5   1  17 11991.5 480.388  10
  -5   1 -18 97.6364 28.3376  14
  -5  -1 -18 41.5986 24.2896  14
   5   1  18 46.0526 20.7411  10
   5  -1  18 56.0224 23.7673  10
  -5   1 -19 61.5335 24.8046  14
  -5  -1 -19 98.2924 28.4084  14
   5  -1  19 98.1024 24.0500  10
   5   1  19 93.1651 23.2411  10
  -5   1 -20 1064.73 72.8861  14
  -5  -1 -20 1085.52 72.6042  14
   5   1  20 974.556 63.9611  10
   5  -1  20 1129.07 66.6296  10
   5   1  21 67.0311 15.8651   6
   5  -1  21 75.0808 21.2068  10
   5   1  21 87.0129 19.9516  10
  -5   1 -21 73.6345 18.3597   9
  -5   1 -21 77.6271 23.6473  14
  -5  -1 -21 83.7002 22.3213  14
  -5  -1 -22 1552.80 86.3323  14
  -5   1 -22 1653.41 88.1115  14
   5  -1  22 1695.57 82.4523  10
   5   1  22 1683.55 81.7154  10
  -5  -1 -23 727.607 48.3551  14
  -5   1 -23 720.197 48.4115  14
   5   1  23 850.044 46.1776  10
   5  -1  23 801.606 45.6319  10
  -5  -1 -24 14.2374 11.7550  14
  -5   1 -24 14.4173 11.9031  14
   5  -1  24 21.4174 9.66500  10
   5  -2 -24 68.3332 13.7018  14
  -5   2  24 96.9679 13.2816   7
   5   2 -24 114.476 17.2712   9
   5  -2 -23 27.4037 14.3566  14
   5   2 -23 21.9363 14.3651  14
  -5   2  23 25.9648 12.3833   7
   5   2 -23 35.1520 15.1003   9
  -5  -2  23 21.3569 12.0360  10
   5  -2 -22 66.0242 20.6871  14
   5   2 -22 56.8738 20.1212  14
  -5   2  22 72.5657 17.2685   7
   5   2 -22 117.102 21.6532   9
  -5  -2  22 98.8404 18.0777  10
  -5   2  22 75.7948 16.6319  10
  -5   2  21 533.386 40.6750   7
   5   2 -21 542.260 45.9261   9
   5  -2 -21 525.385 47.7794  14
   5   2 -21 584.341 50.4347  14
  -5  -2  21 533.741 40.6464  10
  -5   2  21 548.071 40.5022  10
   5   2 -20 72.0482 22.2510   9
  -5  -2  20 79.9705 20.5499  10
  -5   2  20 89.1810 20.1547  10
   5  -2 -20 67.7228 23.3934  14
   5   2 -20 65.1180 24.9369  14
  -5   2  19 325.675 31.5419   6
   5  -2 -19 396.759 44.1835  14
   5   2 -19 317.463 41.1155  14
  -5   2  19 370.792 35.8313  10
  -5  -2  19 400.314 36.6777  10
  -5   2  18 24.9081 16.0988   6
   5  -2 -18 7.26962 19.4924  14
   5   2 -18-14.6495 24.4157  14
  -5  -2  18 5.08716 15.7509  10
  -5   2  18-2.42160 16.4578  10
  -5   2  17 222.155 27.5178   6
  -5  -2  17 298.375 32.3185  10
  -5   2  17 241.165 29.6877  10
   5  -2 -17 240.512 36.7353  14
   5   2 -17 238.480 35.3900  14
  -5   2  16 29.9641 16.1071   6
  -5  -2  16 14.7360 16.8530  10
  -5   2  16 14.0972 15.3589  10
   5   2 -16 10.4409 24.3160  14
   5  -2 -16-13.8666 26.8847  14
  -5   2  16 45.3559 30.5346  22
  -5  -2  16 47.5805 29.4656  22
   5  -2 -16-11.3924 56.2759  11
   5   2 -16-65.4580 58.5053  11
  -5   2  15 1056.80 61.5754   6
  -5  -2  15 1050.38 104.522  22
  -5   2  15 902.643 96.1020  22
  -5  -2  15 1150.42 64.3794  10
  -5   2  15 1050.96 61.6335  10
   5   2 -15 965.241 69.0127  14
   5  -2 -15 979.640 68.2044  14
   5  -2 -15 1054.50 121.509  17
   5   2 -15 1013.84 120.826  17
   5  -2 -15 999.550 98.3324  13
   5   2 -15 1135.61 113.433  11
   5  -2 -15 1205.15 120.387  11
  -5   2  15 1016.15 107.282  23
  -5   2  14 375.480 63.3921  23
  -5  -2  14 426.458 66.5920  22
  -5   2  14 416.437 62.1933  22
  -5  -2  14 530.872 39.4133  10
  -5   2  14 500.181 38.2535  10
   5  -2 -14 509.197 44.4554  14
   5   2 -14 447.448 43.9104  14
   5   2 -14 538.914 77.0236  13
   5  -2 -14 487.366 68.9767  13
   5   2 -14 421.072 76.7747  17
   5  -2 -14 312.861 66.2295  17
   5  -2 -14 534.749 78.8814  11
   5   2 -14 452.031 69.3190  11
  -5   2  14 449.171 37.3153   6
   5  -2 -13 4249.89 232.456  13
   5   2 -13 4176.19 256.524  13
  -5   2  13 4611.71 241.758  22
  -5  -2  13 4308.65 242.553  22
  -5  -2  13 4752.99 189.191  10
  -5   2  13 4543.35 187.517  10
   5  -2 -13 4085.51 261.228  17
   5   2 -13 4177.44 262.724  17
  -5   2  13 4347.38 248.556  23
  -5   2  13 4517.10 188.175   6
   5  -2 -13 4628.11 255.829  11
   5   2 -13 4537.94 252.836  11
  -5   2  12 6401.08 262.706   6
   5  -2 -12 6933.93 345.191  17
   5   2 -12 6303.58 337.720  17
  -5  -2  12 7071.44 321.606  22
  -5   2  12 6482.41 313.101  22
  -5   2  12 6795.36 328.042  23
  -5   2  12 6310.27 302.454  15
   5  -2 -12 7367.95 334.416  11
  -5  -2  12 6179.15 288.427  12
   5   2 -12 7604.90 336.132  11
   5   2 -12 6515.16 340.319  13
   5  -2 -11 5337.41 280.363  17
   5   2 -11 5634.57 285.246  17
  -5  -2  11 5147.45 258.640  22
  -5   2  11 4998.68 255.174  22
  -5   2  11 4988.48 262.962  23
  -5   2  11 5299.80 251.244  15
   5  -2 -11 5500.03 268.105  11
   5   2 -11 5706.00 272.665  11
  -5  -2  11 5089.33 239.314  12
   5   2 -11 5005.46 283.177  13
   5   2 -10 9155.00 429.806  17
   5  -2 -10 9820.44 435.384  17
  -5  -2  10 10008.7 414.354  22
  -5   2  10 9463.02 409.199  22
  -5  -2  10 9202.00 396.541  23
  -5   2  10 9276.04 418.473  23
  -5   2  10 8747.87 400.503  15
  -5  -2  10 9361.52 395.769  12
   5   2 -10 10341.9 424.406  11
   5  -2 -10 10132.7 421.873  11
   5  -2 -10 9325.82 403.676  13
   5   2 -10 10300.1 450.688  13
   5   2  -9 26561.3 1079.94  17
   5  -2  -9 26873.0 1079.56  17
  -5  -2   9 26703.8 1046.55  23
  -5   2   9 26374.2 1069.10  23
  -5   2   9 26632.5 1056.17  15
  -5   2   9 27678.0 1060.33  22
  -5  -2   9 27562.5 1062.97  22
   5  -2  -9 27669.7 1055.21  13
   5   2  -9 28155.8 1101.26  13
  -5  -2   9 28223.9 1052.10  12
   5   2  -9 29218.6 1073.12  11
   5  -2  -9 28468.6 1069.68  11
  -5   2   8 8.71618 16.2954  15
  -5  -2   8 29.8035 16.9531  23
  -5   2   8 15.8943 22.6804  23
  -5  -2   8 27.2329 22.8328  22
  -5   2   8 39.2362 20.3662  22
  -5  -2   8 19.4328 17.4207  12
   5  -2  -8 46.9146 26.2679  17
   5   2  -8-5.94376 26.0388  17
   5  -2  -8 28.9555 20.1650  11
   5   2  -8 25.0350 22.4321  11
   5   2  -8 30.2203 26.4025  13
   5  -2  -8 26.7677 21.7302  13
   5   2  -7 3017.21 166.876  17
   5  -2  -7 3060.14 166.957  17
  -5  -2   7 3129.34 157.622  22
  -5   2   7 3284.52 157.801  22
  -5   2   7 3183.30 164.733  23
  -5  -2   7 2890.64 142.995  23
  -5   2   7 3106.78 157.468  15
   5   2  -7 3135.59 160.750  11
  -5  -2   7 3152.48 154.210  12
   5  -2  -7 3168.01 160.581  11
   5  -2  -7 3351.32 153.404  13
   5   2  -7 3337.89 187.367  13
   5   2  -6 1262.12 85.9544  17
   5  -2  -6 1119.40 81.6223  17
  -5   2   6 1152.27 83.1453  23
  -5  -2   6 1236.23 79.5378  22
  -5   2   6 1253.20 78.8061  22
  -5  -2   6 1121.19 66.1655  23
   5   2  -6 1248.63 99.4844  13
   5  -2  -6 1197.12 73.8341  13
  -5   2   6 1202.34 79.0460  15
   5   2  -6 1093.33 79.1483  11
   5  -2  -6 1222.51 80.1319  11
  -5  -2   6 1272.77 77.2302  12
  -5   2   5 2744.03 135.622  22
  -5   2   5 2628.94 142.571  23
  -5  -2   5 2742.25 123.153  23
  -5  -2   5 2973.60 139.676  22
   5   2  -5 2723.73 142.427  17
   5  -2  -5 2925.57 143.956  17
   5   2  -5 2985.79 161.999  13
   5  -2  -5 2913.81 133.726  13
  -5   2   5 2646.95 138.360  15
   5   2  -5 2808.90 124.535  16
  -5  -2   5 2840.21 136.922  12
   5   2  -5 2910.52 142.791  11
   5  -2  -5 2626.09 138.920  11
   5   2  -4 160.316 28.5808  11
   5  -2  -4 193.657 28.7337  11
  -5   2   4 170.916 28.5948  15
  -5   2   4 152.086 29.8371  23
  -5  -2   4 158.107 17.7644  23
  -5  -2   4 176.627 26.1353  22
  -5   2   4 175.411 26.2554  22
   5  -2  -4 211.892 25.9857  13
  -5  -2   4 143.265 24.3422  12
   5   2  -4 128.207 20.3081  16
   5   2  -4 133.413 25.3838  17
   5  -2  -4 140.864 25.6940  17
  -5  -2   3 29900.7 1126.07  22
  -5   2   3 29565.0 1124.91  22
  -5   2   3 29715.4 1135.72  23
   5   2  -3 29019.3 1127.25  17
   5  -2  -3 30703.8 1128.56  17
   5  -2  -3 31233.3 1119.96  13
  -5   2   3 30271.1 1133.68  15
   5   2  -3 29136.9 1124.01  16
   5   2  -3 29607.4 1133.95  11
   5  -2  -3 30757.9 1135.03  11
  -5  -2   2 6490.00 267.951  22
  -5   2   2 6675.48 277.936  23
  -5   2   2 6548.52 267.753  22
   5   2  -2 6517.96 268.199  17
   5  -2  -2 6304.80 267.525  17
   5  -2  -2 6732.69 261.084  13
   5   2  -2 6440.57 277.123  11
   5  -2  -2 6214.40 275.017  11
   5   2  -2 6480.65 270.882  16
   5   2  -2 6793.33 261.140  15
   5  -2  -1 12223.8 486.865  11
   5   2  -1 12551.0 488.648  11
   5   2  -1 11929.3 473.969  17
   5  -2  -1 11775.0 473.934  17
  -5   2   1 12283.8 485.657  23
  -5  -2   1 11947.6 475.801  12
  -5   2   1 12900.8 481.790  21
   5  -2  -1 12658.9 466.780  13
   5   2  -1 12040.5 483.734  16
   5   2  -1 12257.8 472.485  15
  -5  -2   0 327.809 33.3274  21
  -5   2   0 298.203 34.2967  21
   5  -2   0 315.669 38.6641  11
   5   2   0 289.546 36.7325  11
   5   2   0 396.312 33.7044  15
  -5  -2   0 296.193 30.5527  12
   5  -2   0 328.392 24.6107  13
   5   2   0 318.312 30.4255  17
   5  -2   0 299.619 30.2308  17
  -5   2  -1 11842.0 455.400  21
  -5  -2  -1 11672.1 452.716  21
   5   2   1 12078.9 461.024  11
   5  -2   1 11954.4 461.073  11
   5   2   1 11659.1 447.513  15
  -5  -2  -1 11658.7 441.970  12
   5  -2   1 10099.8 427.659  13
   5   2   1 11641.6 442.594  17
   5  -2   1 12211.5 445.361  17
  -5  -2  -2 1855.67 105.646  21
  -5   2  -2 1895.18 107.342  21
  -5  -2  -2 1899.84 92.2119  12
   5   2   2 1977.72 102.241  15
   5   2   2 1858.34 107.653  11
   5  -2   2 1811.12 107.983  11
   5   2   2 1887.13 95.5259  17
   5  -2   2 1969.83 98.2181  17
   5  -2   2 1921.98 79.4308  13
  -5   2  -3 129.200 28.2314  21
  -5  -2  -3 126.974 27.7681  21
   5   2   3 139.395 29.3506  11
   5  -2   3 202.674 32.6997  11
  -5  -2  -3 169.699 21.8743  12
   5   2   3 198.255 25.8312  17
   5  -2   3 208.628 28.0751  17
  -5  -2  -4 54414.9 1964.01  12
   5  -2   4 53294.3 1998.70  11
   5   2   4 52244.0 1994.60  11
  -5  -2  -4 52947.5 1999.13  21
  -5   2  -4 51626.9 1997.10  21
  -5  -2  -5 21931.9 819.823  12
   5   2   5 21526.2 855.494  11
   5  -2   5 22993.0 862.579  11
  -5  -2  -5 21822.5 861.751  21
  -5   2  -5 20573.9 857.617  21
  -5  -2  -6 173.807 23.5832  12
   5  -2   6 91.1560 32.5953  11
   5   2   6 143.386 35.5703  11
  -5   2  -6 115.837 34.4599  21
  -5  -2  -7 63.7588 17.6338  12
   5  -2   7 40.3121 28.0803  11
   5   2   7 25.3860 28.4438  11
  -5   2  -7-7.33158 29.0672  21
  -5  -2  -7 29.7150 29.4517  21
   5  -2   8 18002.7 742.098  11
   5   2   8 17785.6 734.756  11
  -5  -2  -8 18428.7 688.066  12
  -5   2  -8 17437.9 748.214  21
  -5  -2  -8 17136.8 749.540  21
  -5   2  -9 2345.08 170.996  21
  -5  -2  -9 2386.49 172.156  21
   5  -2   9 2302.95 159.739  11
   5   2   9 2175.19 153.838  11
  -5  -2  -9 2331.60 118.430  12
  -5  -2  -9 2353.22 136.729  13
   5   2   9 2700.24 152.587  16
   5   2  10 1664.76 116.389  16
  -5   2 -10 1157.65 122.086  21
  -5  -2 -10 1297.18 126.558  21
  -5  -2 -10 1410.99 97.0569  13
   5  -2  10 1239.06 116.298  11
   5   2  10 1272.23 114.132  11
   5   2  11 1505.92 115.511  23
  -5   2 -11 1261.57 129.921  21
  -5  -2 -11 1155.17 125.628  21
   5   2  11 1411.03 112.592  16
  -5   2 -11 1431.33 74.5287   8
   5   2  11 1297.87 75.2697   5
   5   2  11 1277.40 120.628  11
   5  -2  11 1510.73 131.652  11
  -5  -2 -11 1359.15 92.8135  13
   5  -2  12 1751.68 148.405  11
   5   2  12 1533.46 138.718  11
  -5  -2 -12 1706.05 108.217  13
   5   2  12 2047.40 86.7556   2
   5   2  12 1815.05 138.944  23
  -5   2 -12 1695.67 162.763  21
  -5  -2 -12 1901.50 167.094  21
   5   2  12 1641.60 90.3449  10
   5  -2  12 1805.16 93.3034  10
  -5   2 -12 1929.82 94.6287   8
   5   2  12 2063.60 87.1981   3
   5   2  12 1660.04 130.344  16
   5   2  12 1607.23 92.9310   5
   5   2  13 1200.29 122.574  11
   5  -2  13 1070.80 120.749  11
   5   2  13 1307.69 112.735  16
  -5   2 -13 1445.86 77.1759   8
   5  -2  13 1291.58 75.7022  10
   5   2  13 1131.66 72.1534  10
   5   2  13 1424.99 68.7085   3
   5   2  13 1219.24 75.1751   5
  -5  -2 -13 1192.54 137.630  21
  -5   2 -13 883.051 125.813  21
   5   2  13 1280.86 116.592  23
   5   2  13 1553.35 69.6122   2
   5   2  14 9.82219 27.5076  23
  -5   2 -14-6.58435 19.4377  14
  -5  -2 -14-3.32441 20.5860  14
   5  -2  14 2.73358 16.5384  10
   5   2  14-21.0014 18.6640  10
   5   2  14 5.82846 16.5487   5
   5   2  14-10.9829 32.4217  11
   5  -2  14-11.4586 37.0545  11
  -5   2 -14 15.0019 37.0523  21
  -5  -2 -14 15.0112 42.0393  21
   5   2  15 2454.56 180.287  23
  -5  -2 -15 2337.93 123.652  14
  -5   2 -15 2341.22 122.919  14
   5  -2  15 2482.82 118.460  10
   5   2  15 2377.37 116.601  10
   5   2  15 2100.27 177.732  11
   5  -2  15 2172.64 180.853  11
   5   2  16 686.599 51.0746  10
   5  -2  16 717.688 52.2676  10
  -5  -2 -16 602.559 57.4584  14
  -5   2 -16 592.169 55.3734  14
  -5   2 -16 746.132 54.2312   1
  -5   2 -16 774.989 55.4540   9
   5   2  17 541.196 46.3210  10
   5  -2  17 539.661 46.1707  10
  -5  -2 -17 462.858 49.8126  14
  -5   2 -17 476.195 49.5241  14
  -5   2 -17 659.218 48.6903   1
  -5   2 -17 575.884 48.0453   9
   5  -2  18 935.453 62.6070  10
   5   2  18 899.642 60.5418  10
  -5   2 -18 950.236 67.6637  14
  -5  -2 -18 834.067 65.3369  14
  -5   2 -18 1027.93 60.6301   1
  -5   2 -18 882.083 62.2189   9
  -5  -2 -19 386.181 42.1171  14
  -5   2 -19 448.160 44.5625  14
   5  -2  19 505.547 41.3827  10
   5   2  19 486.384 40.4032  10
  -5   2 -19 438.593 41.6182   9
   5   2  20 242.312 29.1291   6
  -5   2 -20 328.603 35.8361  14
   5  -2  20 254.339 29.9969  10
  -5   2 -20 260.684 30.8544   9
   5   2  20 339.282 32.1261  10
  -5  -2 -20 291.534 34.8670  14
   5   2  21 200.671 24.0314  10
   5  -2  21 219.039 25.6679  10
   5   2  21 202.910 23.7407   6
  -5  -2 -21 167.779 27.3788  14
  -5   2 -21 217.536 29.0520  14
  -5  -2 -22 568.745 40.3208  14
  -5   2 -22 567.435 41.1615  14
   5  -2  22 640.485 38.5715  10
   5   2  22 548.508 35.9383   6
   5  -2  23 109.419 14.6861  10
  -5  -2 -23 116.725 16.3058  14
  -5   3  23 49.5747 12.6932   7
   5   3 -23 20.8034 11.8472   9
  -5   3  22 35.9772 13.5608   7
  -5   3  22 55.5217 12.7600   6
   5   3 -22 28.5571 15.1451   9
  -5   3  21 141.164 22.0816   7
  -5   3  21 142.894 19.5118   6
   5   3 -21 154.726 24.8821   9
  -5   3  20 102.403 21.1793   7
   5   3 -20 100.762 22.8011   9
  -5   3  20 107.401 19.8933   6
   5   3 -19 340.418 37.3545   9
  -5   3  19 329.670 32.1383   6
  -5   3  19 346.537 35.8285   7
   5   3 -19 268.352 33.4847  14
   5   3 -18 215.305 30.3422  24
  -5   3  18 229.259 31.5955   7
  -5   3  18 208.323 25.9746  10
   5   3 -18 248.505 33.9535   9
   5   3 -18 258.945 32.5057  14
  -5   3  18 259.976 29.5132   6
   5   3 -17 185.292 30.1408  24
   5   3 -17 199.068 30.4643  14
  -5   3  17 216.259 30.5645   7
  -5   3  17 178.922 26.5669   6
   5   3 -17 262.809 34.1523   9
  -5   3  17 215.946 26.0462  10
  -5   3  16 593.928 42.9566  10
   5   3 -16 522.352 48.2012   9
   5   3 -16 567.862 49.2287  24
  -5   3  16 590.275 46.2623   6
   5   3 -16 690.679 53.6260  14
  -5   3  15 52.3515 16.3080  10
  -5   3  15 15.0014 19.4461   6
   5   3 -15 28.0034 17.4928  14
  -5   3  14 2549.69 120.402   6
   5   3 -14 2435.53 125.209   9
   5  -3 -14 2721.52 176.015  13
  -5   3  14 2565.11 180.160  23
  -5   3  13 568.845 42.5037   6
   5   3 -13 423.213 75.5356  17
  -5   3  13 358.259 58.5954  15
  -5   3  13 669.271 81.9318  23
   5   3 -13 530.909 45.4862   9
  -5  -3  13 454.039 59.0741  12
  -5   3  12 5282.27 220.255   6
  -5   3  12 5518.77 284.979  23
  -5   3  12 5018.42 270.012  15
   5   3 -12 5819.67 220.461   1
   5   3 -12 4527.85 282.649  17
   5   3 -12 5211.31 226.639   9
   5  -3 -12 5043.50 267.260  13
  -5  -3  12 5141.92 257.788  12
   5   3 -12 5241.78 273.450  11
  -5   3  11 7693.75 307.173   6
  -5   3  11 8072.03 371.924  23
  -5   3  11 7519.01 347.447  22
  -5   3  11 7154.55 357.952  15
   5   3 -11 8003.51 306.801   1
   5  -3 -11 8690.68 360.136  13
   5   3 -11 7007.60 368.637  17
   5   3 -11 7600.96 356.344  11
  -5  -3  11 7278.17 345.024  12
   5   3 -11 7762.01 313.752   9
  -5   3  10 2022.55 138.996  15
   5   3 -10 2196.81 137.416  11
  -5  -3  10 2200.72 132.479  12
   5  -3 -10 2200.60 134.539  13
   5   3 -10 1827.81 140.263  17
  -5   3  10 2113.06 143.115  23
  -5   3  10 2098.26 129.102  22
  -5   3  10 2002.80 98.4011   6
   5   3 -10 2197.46 104.951   9
  -5   3   9 818.569 81.6086  23
  -5   3   9 847.402 73.1993  22
   5  -3  -9 1040.14 80.3261  13
  -5   3   9 939.193 84.7374  15
  -5  -3   9 982.318 80.4346  12
   5   3  -9 993.706 82.0969  11
   5   3  -9 847.982 84.7178  17
  -5   3   8 690.722 60.5446  22
  -5   3   8 678.579 69.8950  23
  -5  -3   8 692.499 65.3209  12
   5  -3  -8 740.152 63.7078  13
   5   3  -8 587.152 68.7240  17
  -5   3   8 610.725 65.4861  15
   5   3  -8 495.457 58.9396  11
  -5   3   7 3337.44 167.195  22
  -5   3   7 3411.33 185.209  23
   5   3  -7 3358.09 175.520  11
  -5  -3   7 3419.37 178.610  12
  -5   3   7 3523.16 186.887  15
   5   3  -7 3124.96 180.373  17
  -5   3   6 2674.06 136.881  22
  -5   3   6 2963.90 157.638  23
   5  -3  -6 2974.53 144.001  13
  -5   3   6 2809.42 158.681  15
  -5  -3   6 2767.22 149.930  12
   5   3  -6 2676.75 145.344  11
   5   3  -6 2761.40 150.584  17
   5   3  -5 1816.21 109.194  17
  -5   3   5 1861.80 100.251  22
  -5   3   5 2022.07 118.634  23
  -5  -3   5 1868.41 112.653  12
   5  -3  -5 2125.58 107.587  13
  -5   3   5 1818.57 119.240  15
   5   3  -5 1790.11 108.008  11
  -5   3   4 2794.70 150.985  23
   5   3  -4 2772.92 142.969  11
   5  -3  -4 3089.02 139.954  13
  -5   3   4 3028.86 157.546  15
   5   3  -4 2720.54 141.429  16
   5   3  -4 2674.17 139.422  17
   5   3  -3 9691.83 411.205  17
  -5   3   3 10031.5 426.476  23
  -5  -3   3 10204.4 422.916  12
   5  -3  -3 11537.1 414.009  13
   5   3  -3 10665.6 426.030  16
  -5   3   3 10854.2 437.293  15
   5   3  -3 9690.55 415.643  11
   5   3  -2 830.203 57.4949  17
  -5   3   2 1014.25 72.7689  23
   5   3  -2 851.971 63.2313  11
  -5  -3   2 984.668 68.9711  12
   5   3  -2 866.812 62.2589  15
   5  -3  -2 922.940 57.8992  13
   5  -3  -1 12184.7 448.580  13
   5   3  -1 11074.7 447.020  17
   5   3  -1 11345.6 458.264  11
  -5  -3   1 11272.5 461.312  12
   5   3  -1 11604.9 474.813  16
   5   3  -1 11759.7 463.363  15
   5  -3   0 2626.11 111.929  13
  -5  -3   0 2435.49 124.620  12
   5   3   0 2532.91 125.296  11
   5   3   0 2197.98 111.509  17
   5   3   0 2517.01 131.052  15
   5   3   0 2591.87 141.237  16
   5   3   1 2337.81 132.338  16
   5   3   1 2526.78 126.247  15
   5   3   1 2012.44 101.332  17
  -5  -3  -1 2342.66 114.432  12
   5   3   1 2112.56 114.845  11
  -5   3  -1 2128.87 107.910  21
  -5   3  -2 3203.29 148.706  21
   5   3   2 3005.79 152.450  11
   5   3   2 3118.39 160.736  15
  -5  -3  -2 3135.82 146.142  12
   5   3   2 3058.33 168.344  16
   5   3   3 4825.31 220.837  16
   5   3   3 4050.17 179.529  17
   5   3   3 4337.54 199.246  11
  -5  -3  -3 4120.20 183.606  12
  -5   3  -3 4212.00 195.408  21
   5   3   3 4005.38 203.778  15
   5   3   4 3316.85 175.264  16
   5   3   4 2773.49 138.639  17
   5   3   4 3052.88 158.327  11
  -5  -3  -4 3000.22 139.125  12
  -5   3  -4 3056.35 159.491  21
   5   3   4 3290.92 169.190  15
   5   3   5 4696.88 224.155  16
   5   3   5 3717.80 183.377  17
   5   3   5 4212.22 206.549  11
  -5  -3  -5 4035.35 180.099  12
  -5   3  -5 4339.62 211.772  21
   5   3   5 4652.69 221.252  15
   5   3   6 17080.9 705.674  17
  -5  -3  -6 18387.3 696.616  12
   5   3   6 19211.6 751.142  15
  -5   3  -6 17989.9 739.250  21
   5   3   6 19546.7 736.048  11
   5   3   7 1593.23 112.324  11
  -5  -3  -7 1484.55 82.6696  12
   5   3   7 1616.91 124.041  15
  -5   3  -7 1238.50 111.386  21
   5   3   7 1616.97 118.279  16
  -5   3  -8 180.719 44.1553  21
   5   3   8 238.552 45.7397  11
   5   3   8 282.264 50.5280  16
   5   3   8 217.298 49.3773  15
   5   3   9 1414.15 115.612  11
  -5   3  -9 1414.33 73.8001   8
   5   3   9 1426.93 116.416  16
   5   3   9 1339.91 69.5848   2
   5   3   9 1315.41 122.847  15
  -5  -3  -9 1311.04 107.609  13
   5   3   9 1312.89 69.3563   3
  -5   3  -9 1058.44 111.401  21
  -5   3 -10 401.181 36.9325   9
   5   3  10 304.687 56.7003  16
  -5   3 -10 399.917 70.7668  21
   5   3  10 446.879 40.0691   5
   5   3  10 374.232 61.7987  11
   5   3  10 438.327 34.1932   2
   5   3  10 454.811 72.9181  15
   5   3  10 453.479 34.6470   3
  -5  -3 -10 548.920 65.5743  13
  -5  -3 -11 723.446 74.8810  13
   5   3  11 759.570 54.6437   5
   5   3  11 771.111 47.8066   2
  -5   3 -11 803.971 55.0717   9
   5   3  11 700.947 90.6492  15
   5   3  11 779.575 48.0105   3
   5   3  11 756.756 87.4616  16
  -5  -3 -12 6.42174 18.9862  13
  -5   3 -12 36.7354 47.1424  21
   5   3  12 45.2730 18.5055   5
   5   3  12 31.6045 14.5573   3
  -5   3 -12 31.2397 15.7846   8
   5   3  12 38.6618 28.5517  16
   5   3  12 33.3081 15.1192   2
   5   3  12 88.8457 40.1658  15
  -5   3 -12 11.7091 14.7532   9
  -5   3 -13 705.265 55.5558   9
   5   3  13 828.639 49.5557   2
   5   3  13 665.778 55.3056   5
   5   3  13 797.652 100.234  15
  -5  -3 -13 686.655 70.0035  13
   5   3  13 819.900 49.9634   3
   5   3  13 704.440 87.8458  16
  -5   3 -13 794.559 56.8353   1
   5   3  14 241.099 27.4267   3
  -5   3 -14 215.119 31.4248   1
   5   3  14 249.297 26.5875   2
  -5   3 -14 213.031 30.2153   9
  -5   3 -14 159.025 27.8115  14
   5   3  14 185.271 31.0889   5
   5   3  15 104.688 23.8445  10
  -5   3 -15 188.332 29.1325   9
  -5   3 -15 187.657 29.7826   1
  -5   3 -15 67.2893 24.1568  14
   5   3  16 283.362 31.4522  10
  -5   3 -16 310.093 37.0217   9
  -5   3 -16 317.391 35.8107   1
  -5   3 -16 203.747 32.5397  14
  -5   3 -17 1643.77 98.3529  14
   5   3  17 1949.21 95.7137  10
  -5   3 -17 1801.31 101.149   9
  -5   3 -18 1222.43 68.6925   1
  -5   3 -18 1088.25 69.7656  14
  -5   3 -18 1194.03 73.2015   9
  -5   3 -19 22.5231 14.3451   1
  -5   3 -19 29.4823 16.2513   9
   5   3  19 45.5353 20.0401   6
   5   3  20-6.15413 15.9085   6
   5   3  21 15.0568 12.3092   6
   5   3  22 380.755 26.9537   6
  -5   4  22 6.66796 9.31718   7
   5   4 -22 1.48244 9.07574   9
  -5   4  21 17.2018 13.4499   7
   5   4 -21 11.5827 12.1053   9
  -5   4  21 22.6794 11.4316   6
   5   4 -20 30.0525 14.8303   9
  -5   4  20 26.6312 14.1929   6
   5   4 -19 13.1901 14.3621   9
  -5   4  19 1.96103 15.2090   6
   5   4 -18-2.91040 16.7500   9
   5   4 -18-7.07208 13.9204  24
  -5   4  18-13.2127 17.0779   6
   5   4 -17 65.6007 22.3617   9
   5   4 -17 83.0836 22.2428  24
  -5   4  17 67.0122 20.7629   6
   5   4 -16 39.3518 20.6267   9
  -5   4  16 61.6641 22.8925   7
   5   4 -16 78.0498 23.5763  24
  -5   4  16 40.5225 20.9701   6
   5   4 -15 247.975 35.4485  24
   5   4 -15 271.958 28.8718   1
  -5   4  15 252.033 31.7734   7
   5   4 -15 229.725 32.3238   9
  -5   4  15 220.853 31.1199   6
   5   4 -14 136.377 29.5382  24
   5   4 -14 137.512 22.2004   1
  -5   4  14 101.223 25.0150   7
   5   4 -14 174.335 30.5927   9
  -5   4  14 76.3527 24.2343   6
   5   4 -13 199.740 34.7887  24
   5   4 -13 212.670 27.0273   1
  -5   4  13 197.760 30.3499   6
  -5   4  13 200.966 28.7484   7
   5   4 -13 190.515 31.6517   9
   5   4 -12 53.3187 20.4954   9
   5   4 -12 26.0503 22.3329  24
   5  -4 -12 32.8178 31.6406  13
  -5   4  12 63.9853 21.0645   7
  -5   4  12 28.0160 31.4946  15
  -5   4  12 53.6805 28.9995  23
   5   4 -12 95.5852 21.0200   1
  -5  -4  12 50.8970 29.6525  12
   5   4 -11 3186.98 151.170   9
   5   4 -11 3002.86 154.483  24
   5  -4 -11 3047.93 187.049  13
  -5   4  11 2955.39 143.013   7
  -5   4  11 3094.54 200.400  15
   5   4 -11 3456.24 136.534  18
  -5   4  11 2932.81 192.081  23
   5   4 -11 3370.72 143.949   1
  -5  -4  11 2733.08 178.720  12
   5   4 -10 104.395 23.5755   9
   5   4 -10 105.738 27.1825  24
   5  -4 -10 102.782 36.3712  13
  -5   4  10 88.0170 21.6048   7
   5   4 -10 103.993 18.3286  18
  -5   4  10 128.079 22.6826   6
   5   4 -10 109.168 21.2322   1
  -5   4  10 62.3396 32.4081  15
  -5   4  10 63.9766 29.1468  23
  -5  -4  10 122.030 34.3660  12
  -5   4   9 291.155 50.9201  23
  -5   4   9 289.505 53.6772  15
   5   4  -9 325.246 35.6951   9
   5   4  -9 371.637 29.4218  18
   5  -4  -9 338.596 51.2961  13
  -5   4   9 390.409 34.8411   7
  -5   4   9 342.348 32.5146   6
   5   4  -9 383.963 34.0208   1
  -5  -4   9 279.421 48.7409  12
   5   4  -9 331.239 39.7365  24
  -5   4   9 389.302 33.4874  19
   5   4  -8 866.745 59.7689   9
  -5   4   8 1048.27 54.4284   2
   5  -4  -8 1034.68 84.0680  13
  -5   4   8 908.549 56.2234   6
  -5   4   8 780.721 54.8726   7
  -5  -4   8 958.328 87.9290  12
  -5   4   8 1133.36 55.8397   3
  -5   4   8 870.742 85.4305  23
  -5   4   8 952.117 93.0952  15
   5   4  -8 1010.84 57.9632   1
  -5   4   7 123.428 19.9397   7
  -5   4   7 150.888 21.2531   6
  -5   4   7 57.4632 27.6774  23
   5  -4  -7 153.191 31.8904  13
   5   4  -7 116.281 20.2903   1
  -5   4   7 126.155 34.8120  15
   5   4  -7 114.386 21.1647   9
  -5  -4   7 155.661 36.0978  12
   5   4  -6 206.200 24.2111   1
  -5   4   6 262.237 27.1738   7
  -5   4   6 250.634 26.0167   6
   5  -4  -6 321.917 42.9781  13
  -5   4   6 276.017 42.7563  23
  -5   4   6 340.983 53.7297  15
  -5  -4   5 35.2448 24.5387  12
   5  -4  -5 49.6704 23.1043  13
  -5   4   5 10.8657 16.8433  23
   5   4  -5 25.7485 13.3277   1
  -5   4   5 14.6454 22.6886  15
   5  -4  -4 4264.80 191.424  13
  -5   4   4 3599.51 193.333  23
  -5  -4   4 3839.41 200.223  12
  -5  -4   3 22761.2 894.921  12
   5  -4  -3 23443.1 878.011  13
   5   4  -3 22033.4 893.968  16
  -5  -4   2 15014.3 613.685  12
   5  -4  -2 15928.3 597.516  13
   5   4  -2 14343.5 620.849  16
  -5  -4   1 4.70326 21.5183  12
   5   4  -1 25.5228 22.8614  15
   5   4  -1 25.3358 26.4502  16
  -5  -4   0 763.463 65.3668  12
   5   4   0 729.058 76.9591  16
   5   4   0 835.408 73.6514  15
  -5  -4  -1-4.09241 17.9233  12
   5   4   1 40.9078 23.1487  15
   5   4   1 7.18997 23.2541  16
  -5  -4  -2 342.842 40.3872  12
   5   4   2 371.205 52.0755  15
   5   4   2 410.500 60.8438  16
  -5  -4  -3 3.55326 16.5855  12
   5   4   3 19.9073 24.7783  15
   5   4   3-7.98091 22.3510  16
  -5  -4  -4 3535.08 166.779  12
   5   4   4 3479.83 156.430   2
   5   4   4 3573.97 157.406   3
   5   4   4 3778.93 205.552  15
   5   4   4 3673.60 213.651  16
   5   4   5 216.276 44.5062  15
  -5  -4  -5 117.445 23.6516  12
  -5   4  -5 150.832 20.5446   1
   5   4   5 117.011 22.0459   4
   5   4   5 104.287 37.4959  16
   5   4   5 145.168 22.1960   2
   5   4   5 125.072 21.8525   3
  -5   4  -6 136.317 19.6946   8
   5   4   6 97.0323 19.5693   3
   5   4   6 105.348 21.5054   4
   5   4   6 81.8904 22.2314   5
   5   4   6 44.6227 29.0969  15
   5   4   6 108.009 19.8818   2
   5   4   6 90.4142 36.9762  16
  -5   4  -6 72.5029 18.9334   9
  -5   4  -6 141.624 20.4617   1
   5   4   7 1714.03 88.6654   3
   5   4   7 1744.37 94.1758   5
   5   4   7 1693.74 88.0620   2
   5   4   7 1700.19 142.454  15
  -5   4  -7 1702.88 85.9451   8
  -5   4  -7 1789.92 92.8089   9
  -5   4  -7 1698.12 86.8287   1
  -5   4  -8-2.29388 13.7120   8
   5   4   8 2.40740 11.6783   3
   5   4   8-8.94274 18.6674   5
   5   4   8-10.9841 29.0023  15
   5   4   8 2.38388 12.7845   2
   5   4   8-9.80558 27.4610  16
  -5   4  -8 59.6697 18.1850   9
  -5   4  -8 9.42932 13.5660   1
  -5   4  -9 178.514 25.3148   8
   5   4   9 176.357 24.4055   3
   5   4   9 114.632 24.9371   5
   5   4   9 203.584 53.9513  15
   5   4   9 181.996 24.5166   2
   5   4   9 183.752 47.0730  16
  -5   4  -9 186.385 26.8851   9
  -5  -4  -9 118.552 36.7229  13
  -5  -4 -10 50.2983 32.3883  13
   5   4  10 58.7798 18.4478   3
   5   4  10 73.7078 21.7555   5
   5   4  10 165.829 55.9234  15
  -5   4 -10 125.595 24.0902   9
   5   4  10 84.9272 37.1864  16
  -5   4 -10 73.2126 20.4698   1
   5   4  10 70.0082 19.0746   2
   5   4  11 1004.61 60.3590   2
   5   4  11 1006.18 68.2897   5
  -5   4 -11 1060.44 65.1579   1
  -5  -4 -11 899.740 92.3392  13
   5   4  11 966.467 59.8958   3
  -5   4 -11 1016.82 68.0914   9
   5   4  12 138.577 23.4547   2
   5   4  12 140.532 28.2569   5
   5   4  12 150.903 23.5321   3
  -5   4 -12 168.538 26.7857   1
  -5   4 -12 124.280 26.4354   9
   5   4  13 86.0471 20.2951   2
   5   4  13 46.6941 18.1049   3
  -5   4 -13 46.6628 21.0229   1
  -5   4 -13 60.0118 22.1128   9
  -5   4 -14 60.1996 20.9129   9
   5   4  14 88.0861 20.4547   3
   5   4  14 93.9271 20.6985   2
  -5   4 -14 75.8802 24.2368   1
  -5   4 -15-5.69591 19.3549   1
  -5   4 -15 16.3928 19.1133   9
  -5   4 -16 633.422 49.1677   1
  -5   4 -16 639.666 51.3156   9
  -5   4 -17 7.29627 18.3065   1
  -5   4 -17 8.57021 15.3222   9
  -5   4 -18 159.383 22.9023   1
   5   4  18 155.458 26.2092   6
  -5   4 -18 137.868 23.3416   9
   5   4  19 7.96553 14.3995   6
  -5   4 -19-3.42102 12.9722   1
   5   4  20 120.834 18.6249   6
  -5   4 -20 83.1437 14.0082   1
   5   4  21-8.23376 10.0038  18
   5   4  21 8.83965 10.8044   6
   5   5 -20 4.31926 9.40817   9
  -5   5  20 3.70139 9.97453   6
  -5   5  20-4.03913 9.89649   7
   5   5 -19 43.5432 14.2527   9
  -5   5  19 59.0614 15.3627   6
  -5   5  19 26.8100 13.8994   7
   5   5 -18 66.5270 14.8911  24
   5   5 -18 68.6683 17.3323   9
  -5   5  18 93.8135 19.0082   6
  -5   5  18 78.2202 18.4584   7
   5   5 -17 12.1580 14.6594  24
  -5   5  17 10.9598 16.3761   7
   5   5 -17 14.7105 14.1161   9
  -5   5  17 12.5278 16.9983   6
  -5   5  16 176.267 26.4599   7
   5   5 -16 143.752 24.4879  24
   5   5 -16 154.986 25.3613   9
   5   5 -16 194.656 23.1629   1
   5   5 -15 14.0568 19.9679   2
   5   5 -15 28.2273 21.3586   3
  -5   5  15 10.1181 17.8423   7
   5   5 -15 23.1900 18.5656  24
   5   5 -15 8.84781 15.8324   9
   5   5 -15 35.0199 15.5209   1
   5   5 -14 585.842 56.2752   2
   5   5 -14 741.714 62.1004   3
  -5   5  14 723.959 52.3575   6
  -5   5  14 627.906 49.1859   7
   5   5 -14 636.306 53.2467  24
   5   5 -14 639.158 52.1670   9
   5   5 -14 618.239 45.5460   1
   5   5 -13 74.7465 20.4571   1
   5   5 -13 35.7849 24.8357  24
   5   5 -13 26.3084 22.1116   3
  -5   5  13 56.7893 21.9320   7
  -5   5  13 42.0394 21.7325   6
   5   5 -13 52.1937 20.7273   9
   5   5 -13 39.2643 24.4980   2
   5   5 -12 570.886 59.9819   2
   5   5 -12 710.603 64.1775   3
   5   5 -12 663.688 58.3254  24
  -5   5  12 732.002 51.4153   7
  -5   5  12 625.097 49.7226   6
   5   5 -12 626.297 53.5545   9
   5   5 -12 617.658 47.4488   1
   5   5 -11 1293.78 91.1758   2
   5   5 -11 1351.03 93.0168   3
   5   5 -11 1230.34 83.5643  24
  -5   5  11 1307.77 76.1079   7
  -5   5  11 1360.46 76.2174   6
   5   5 -11 1298.80 74.1422   1
   5   5 -11 1142.93 76.9774   9
  -5   5  10 832.039 58.1975   7
  -5   5  10 886.972 58.5413   6
   5   5 -10 884.191 57.5370   1
   5   5 -10 965.503 70.3586  24
   5   5 -10 855.373 70.2659   3
   5   5 -10 925.117 52.0308  18
   5   5 -10 731.837 54.2972  25
   5   5 -10 819.825 69.1024   2
   5   5 -10 835.184 61.5646   9
  -5   5   9 283.338 31.4415   7
   5   5  -9 317.526 33.0014   1
   5   5  -9 255.544 38.2817  24
   5   5  -9 314.634 42.4472   3
  -5   5   9 216.842 30.0615   6
   5   5  -9 272.416 32.6019  25
   5   5  -9 358.666 45.1613   2
   5   5  -9 237.488 32.5546   9
   5   5  -8 250.720 33.6108   9
   5   5  -8 240.669 31.2991  25
   5  -5  -8 222.738 44.2267  13
  -5   5   8 240.316 29.9950   7
   5   5  -8 258.434 30.5982   1
   5   5  -8 237.701 36.4610  24
   5   5  -8 300.861 40.1940   3
  -5   5   8 287.351 31.9345   6
  -5  -5   8 233.420 52.8766  12
   5   5  -8 263.649 38.9409   2
  -5   5   7 2129.78 108.387   7
  -5   5   7 2247.79 108.701   6
  -5   5   7 2404.93 103.733   2
   5   5  -7 2210.44 121.255   2
   5   5  -7 2422.81 111.054   1
  -5   5   7 2176.21 107.758  19
   5   5  -7 1930.38 109.664  25
   5   5  -7 2485.39 125.246   3
  -5   5   7 2512.42 105.015   3
   5   5  -7 2112.65 113.545   9
   5  -5  -7 2339.12 143.118  13
   5   5  -6 694.447 52.1638   9
  -5   5   6 711.960 47.7722  19
   5  -5  -6 692.377 67.8804  13
  -5  -5   6 660.890 76.1737  12
   5   5  -6 693.764 47.9175   1
   5   5  -6 660.154 55.1518  24
   5   5  -6 610.296 53.7266   2
   5   5  -6 599.988 53.9933   3
  -5   5   6 912.630 49.0820  25
   5   5  -6 661.826 51.7748  25
  -5   5   6 656.077 47.6414   7
  -5   5   6 709.868 47.9897   6
   5   5  -5 19.0937 15.7756   9
  -5   5   5 16.3205 17.1065   6
   5  -5  -5 26.4281 18.5292  13
  -5  -5   5 50.6208 28.6841  12
  -5   5   5 37.0576 15.4557  19
  -5   5   5 93.3972 20.2920  25
   5   5  -5 93.4210 23.2432  25
   5   5  -5 30.4188 18.4649   2
   5   5  -5 71.4357 23.1718   3
  -5   5   5 28.1224 17.4432   7
   5   5  -5 33.6756 20.6686  24
  -5   5   5 73.2417 16.0280  24
   5   5  -4 637.108 54.1947   2
   5   5  -4 734.089 51.6124   9
  -5   5   4 661.418 45.9853  19
  -5   5   4 612.610 46.4139   7
  -5  -5   4 645.130 73.5007  12
   5   5  -4 774.636 49.4511   1
  -5   5   4 866.244 48.1056  25
   5   5  -4 743.028 54.1215  25
   5   5  -4 733.827 56.6953   3
  -5   5   4 778.006 48.2446   6
   5   5  -4 814.398 49.2146  20
   5   5  -4 836.914 56.7483  24
   5   5  -3 2131.88 97.3742  20
   5   5  -3 1969.13 101.122   9
  -5   5   3 2045.31 95.5466   6
  -5   5   3 1958.17 96.3791   7
  -5  -5   3 1859.18 131.271  12
   5   5  -3 2034.89 97.6678   1
   5   5  -3 2068.81 108.642   3
   5   5  -3 1829.92 105.088   2
  -5   5   3 2272.83 96.8888  25
   5   5  -3 2203.98 106.052  25
  -5   5   3 2019.55 94.6073  24
   5   5  -3 1926.18 103.226  24
   5   5  -2 809.885 83.0840  16
   5   5  -2 791.062 58.6620   3
   5   5  -2 752.534 53.0974   9
   5   5  -2 918.373 52.2654  18
  -5   5   2 834.759 50.2388   7
  -5  -5   2 743.058 74.5377  12
   5   5  -2 779.031 49.2412   1
   5   5  -2 800.119 58.1548   2
   5   5  -2 765.870 48.3924  20
  -5   5   2 769.080 48.2975  24
   5   5  -2 865.405 56.7569  24
   5   5  -1 1543.65 77.6755   9
  -5   5   1 1375.54 70.9003   7
  -5  -5   1 1309.85 99.5072  12
   5   5  -1 1308.02 80.1162   3
  -5   5   1 1286.70 69.9313  24
  -5   5   1 1580.92 72.7176  25
   5   5  -1 1490.76 80.2372  25
   5   5  -1 1319.51 71.3253  18
   5   5  -1 1139.79 108.181  16
   5   5  -1 1283.98 69.8596   1
   5   5  -1 1327.68 70.2123  20
   5   5  -1 1383.09 81.5410   2
   5   5   0 65.3405 15.6916  20
   5   5   0 65.7545 18.9610  18
   5   5   0 109.639 25.0888  25
  -5   5   0 76.3891 18.3794  25
  -5   5   0 49.0661 15.2593  24
   5   5   0 72.9347 22.8331   2
   5   5   0 83.6934 35.0298  16
   5   5   0 104.185 24.2332   3
  -5  -5   0 81.1660 26.3666  12
   5   5   0 52.7751 14.8275   1
   5   5   1 138.882 19.9251  20
  -5   5  -1 166.120 24.4954   9
   5   5   1 108.991 21.9606   4
   5   5   1 116.823 23.4044  25
  -5   5  -1 138.199 21.5242  25
  -5   5  -1 144.639 20.9951  24
   5   5   1 84.1259 22.3454   2
   5   5   1 123.010 21.1544  18
   5   5   1 116.077 39.3439  16
  -5  -5  -1 121.749 29.5235  12
   5   5   1 98.3893 16.9843   1
   5   5   1 106.149 24.0945   3
  -5   5  -2 2425.03 111.735   9
   5   5   2 1993.68 102.379  18
   5   5   2 1993.88 146.022  15
   5   5   2 1988.89 156.616  16
   5   5   2 2074.52 101.115  20
   5   5   2 2294.23 110.277  25
  -5   5  -2 2151.79 102.221  24
  -5   5  -2 2582.55 104.238  25
   5   5   2 2260.70 100.259   1
  -5   5  -2 2075.75 101.524   1
  -5  -5  -2 1993.16 124.045  12
   5   5   2 2254.35 112.285   4
  -5   5  -3 1602.51 82.6562   9
   5   5   3 1175.12 69.4583  20
  -5   5  -3 1459.95 73.5639  24
   5   5   3 1356.29 77.3640  25
  -5   5  -3 1529.41 72.7963  25
   5   5   3 1354.68 68.6230   1
  -5   5  -3 1298.16 72.4631   1
   5   5   3 1287.84 73.0626  18
   5   5   3 1435.18 128.331  16
   5   5   3 1443.19 118.249  15
   5   5   3 1504.00 83.2041   4
  -5  -5  -3 1408.89 93.1867  12
  -5   5  -4 232.150 30.6685   9
   5   5   4 166.059 25.2738   5
  -5   5  -4 142.671 21.6257   1
   5   5   4 174.400 26.4788  25
  -5   5  -4 166.398 22.3634  25
   5   5   4 197.954 46.4242  15
   5   5   4 172.497 24.6732  18
   5   5   4 188.316 29.7617   4
   5   5   4 217.418 54.1690  16
  -5   5  -4 162.709 22.9974  24
   5   5   4 157.815 22.0515  20
   5   5   5 58.5343 35.2722  15
  -5   5  -5-2.95958 16.1118   9
   5   5   5 2.32698 13.7411  18
  -5   5  -5 49.4803 16.3143   1
   5   5   5 2.93856 17.9901   2
   5   5   5-2.84296 18.1963   5
  -5   5  -5-2.07462 15.6162  24
   5   5   5-11.8764 20.5569   3
   5   5   5-10.7390 30.0759  16
   5   5   5 12.1855 13.8048  20
  -5   5  -5 13.8799 14.6687  25
   5   5   5 14.0161 15.5754  25
  -5   5  -6 2165.81 107.789   9
   5   5   6 1917.87 98.4457  18
  -5   5  -6 2071.77 100.274   1
   5   5   6 2099.51 105.417   2
   5   5   6 1777.54 154.628  15
   5   5   6 1989.31 162.182  16
   5   5   6 2138.57 106.550   3
  -5   5  -6 1822.81 94.3722  24
  -5   5  -6 2043.72 92.4164  25
   5   5   6 2117.09 106.888   5
   5   5   6 1801.15 94.2749  20
  -5   5  -7 576.687 47.7150   9
  -5   5  -7 538.095 39.2519  24
  -5   5  -7 479.945 40.9742   1
   5   5   7 432.101 38.9619  18
   5   5   7 461.074 38.8480   6
   5   5   7 479.501 43.1683   3
   5   5   7 533.574 47.0458   5
   5   5   7 536.408 83.4809  15
   5   5   7 554.077 45.9704   2
   5   5   8 1594.47 90.1969   5
  -5   5  -8 1347.62 79.7615   1
  -5   5  -8 1563.13 88.4932   9
   5   5   8 1600.31 85.1525   3
   5   5   8 1475.70 81.1762  18
   5   5   8 1487.35 83.4221   2
   5   5   8 1444.15 80.2029   6
   5   5   9 374.456 40.6909   5
   5   5   9 304.444 32.6704  18
  -5   5  -9 302.252 32.7846   1
  -5   5  -9 315.993 36.0085   9
   5   5   9 215.268 31.6693   3
   5   5   9 307.601 32.8087   6
   5   5   9 219.068 31.0687   2
   5   5  10 128.339 26.3209   2
  -5   5 -10 156.699 25.3852   1
  -5   5 -10 148.021 27.2566   9
   5   5  10 90.5272 24.0982   3
   5   5  10 91.6435 23.9421   5
   5   5  10 150.292 26.2317   6
   5   5  10 128.786 24.0702  18
   5   5  11 328.464 34.6268   6
  -5   5 -11 401.245 40.4920   9
   5   5  11 322.481 34.9132  18
   5   5  11 303.359 33.7445   3
   5   5  11 396.542 37.2866   2
   5   5  12 9.33568 16.4495   2
  -5   5 -12-3.17186 18.0111   9
   5   5  12 4.70132 15.6713   3
  -5   5 -12-2.69644 16.8859   1
   5   5  12-2.74164 17.3586  18
   5   5  12 23.5809 18.3036   6
   5   5  13 105.870 22.0474   2
  -5   5 -13 74.1106 21.7341   9
   5   5  13 66.6833 20.6077   3
   5   5  13 41.0846 19.3591   6
   5   5  13 70.2633 21.5700  18
  -5   5 -13 87.8780 20.6702   1
   5   5  14 86.2952 20.0271   2
  -5   5 -14 20.4325 19.0153   1
   5   5  14 29.5930 18.3667   6
   5   5  14 36.4179 18.5866  18
  -5   5 -14 44.1399 18.3161   9
   5   5  14 103.921 20.6585   3
   5   5  15 18.5060 17.8082   6
  -5   5 -15 2.38652 15.9111   1
   5   5  15-16.9557 16.7705  18
  -5   5 -15-16.3534 15.8906   9
   5   5  16 10.5515 15.0284   6
  -5   5 -16 15.1099 13.5455   1
   5   5  16 45.8676 16.9593  18
  -5   5 -16 36.3565 17.1046   9
  -5   5 -17 148.603 20.2967   1
   5   5  17 136.204 21.3268   6
   5   5  17 143.077 21.0720  18
  -5   5 -18 71.1697 14.3845   1
   5   5  18 55.6508 15.0870   6
   5   5  18 58.6343 14.1467  18
  -5   5 -19 213.052 18.5897   1
   5   5  19 173.099 18.1716  18
   5   5  19 228.339 20.2896   6
   5   5  20 11.2419 7.35589  18
   5   6 -17 35.2456 9.92481  24
   5   6 -17 24.9012 10.9956   9
   5   6 -16-1.51654 11.4162  24
   5   6 -16 1.76317 10.9204   9
   5   6 -16 15.6014 10.7899   1
  -5   6  16 11.3473 13.1942   6
   5   6 -15 1.92049 14.5704  24
   5   6 -15 10.2330 13.3798   9
   5   6 -15 19.0616 13.5155   1
  -5   6  15 12.6951 15.0531   6
  -5   6  14 727.384 48.1901   7
   5   6 -14 656.644 49.7931  24
   5   6 -14 785.121 51.7905   9
   5   6 -14 855.581 49.4145   1
  -5   6  14 891.159 52.0451   6
  -5   6  13 1017.89 59.7941   7
   5   6 -13 986.301 64.2408  24
   5   6 -13 850.788 59.7143   9
   5   6 -13 1109.19 60.1520   1
  -5   6  13 1076.59 60.9691   6
   5   6 -12 730.753 54.2191   9
   5   6 -12 666.022 55.5471  24
  -5   6  12 785.819 52.5265   7
  -5   6  12 920.799 54.4983   6
   5   6 -12 866.770 53.5292   1
   5   6 -11 1564.27 82.2283  25
   5   6 -11 1652.68 96.4753   2
   5   6 -11 1629.42 90.6044   9
   5   6 -11 1565.09 95.3480   3
   5   6 -11 1749.35 96.4419  24
  -5   6  11 1688.62 87.4699   7
  -5   6  11 1799.66 87.5077   6
   5   6 -11 1670.58 86.1469   1
  -5   6  10 155.857 24.7240   7
   5   6 -10 148.276 24.7481  25
   5   6 -10 161.288 29.7866   2
   5   6 -10 139.609 26.4838   9
   5   6 -10 136.598 28.9847   3
   5   6 -10 147.149 31.8139  24
   5   6 -10 156.362 25.6615   1
  -5   6  10 206.352 27.6663   6
   5   6  -9 2.42379 17.5265   1
  -5   6   9 12.1432 15.0389   7
   5   6  -9-2.54632 17.6286  25
   5   6  -9 3.71616 19.6242   2
   5   6  -9 3.03305 16.2652   9
   5   6  -9 3.74382 20.0767   3
   5   6  -9-17.3027 25.8436  24
   5   6  -9 11.6522 15.3832  18
  -5   6   9 2.29389 17.1311   6
   5   6  -8 447.732 39.3997   1
  -5   6   8 420.322 37.6373   7
   5   6  -8 476.108 42.8277  25
   5   6  -8 450.348 46.8312   2
   5   6  -8 474.545 43.7067   9
   5   6  -8 442.635 46.4999   3
   5   6  -8 431.429 46.0477  24
  -5   6   8 477.106 39.0446   6
   5   6  -8 507.288 36.6129  18
   5   6  -7 425.857 33.7207  18
   5   6  -7 451.436 46.2173   2
   5   6  -7 377.583 41.0468  25
   5   6  -7 459.498 42.3320   9
   5   6  -7 367.616 42.1155   3
  -5   6   7 344.251 33.9342   7
  -5   6   7 421.033 36.5115   6
   5   6  -6 368.897 41.2130  24
   5   6  -6 371.869 41.1037   2
   5   6  -6 435.504 44.4957   3
   5   6  -6 322.566 37.9948   9
   5   6  -6 363.885 41.0724  25
  -5   6   6 352.164 33.4156   7
   5   6  -6 456.105 35.4452  18
   5   6  -5 1185.99 76.7892  25
   5   6  -5 1266.04 67.8926  18
   5   6  -5 1251.51 78.3667  24
   5   6  -5 1222.65 80.2278   2
   5   6  -5 1321.60 77.1153   9
   5   6  -5 1225.26 80.2548   3
   5   6  -5 1344.72 72.7213   1
  -5   6   4 129.580 24.2499  25
   5   6  -4 90.6660 27.4699  25
   5   6  -4 89.8345 19.7469  18
   5   6  -4 97.9150 26.2584  24
   5   6  -4 119.123 25.8944   2
   5   6  -4 110.142 25.2322   9
   5   6  -4 96.0644 24.2651   3
   5   6  -4 104.995 22.0576   1
  -5   6   3 316.700 29.9427  24
   5   6  -3 213.415 34.5075  25
  -5   6   3 250.092 30.4765  25
   5   6  -3 249.009 27.0310  18
   5   6  -3 265.622 35.1176   2
   5   6  -3 204.646 31.4448  24
   5   6  -3 251.152 32.5599   9
   5   6  -3 233.313 28.6472   1
   5   6  -3 223.801 33.2063   3
   5   6  -2 1091.57 73.2866   3
   5   6  -2 1031.54 71.5426   2
   5   6  -2 1021.60 66.8904  24
   5   6  -2 1135.62 64.3155   1
   5   6  -2 1232.73 63.9888  20
  -5   6   2 1094.67 62.1292  24
   5   6  -2 1094.33 62.4856  18
   5   6  -1 232.928 33.7310   3
   5   6  -1 138.405 28.5335   2
   5   6  -1 224.451 29.4003  24
   5   6  -1 161.450 24.6737   1
   5   6  -1 239.014 26.3327  20
  -5   6   1 250.698 26.6261  24
   5   6  -1 210.832 33.8825  25
   5   6  -1 213.494 26.0652  18
   5   6   0 29.9602 19.9369   3
   5   6   0 26.3641 19.4964   2
   5   6   0 39.3652 17.8338  24
  -5   6   0 37.2005 15.3636  24
   5   6   0 24.4074 15.3584   1
   5   6   0 40.0828 15.5904  20
  -5   6   0 69.1353 22.0082  25
   5   6   0 26.1114 21.7025  25
   5   6   0 23.3215 17.4116  18
   5   6   1 26.6385 21.5746   3
   5   6   1 26.3709 22.0136   2
   5   6   1 66.9180 17.9401  24
  -5   6  -1 38.0221 18.3324  24
   5   6   1 25.4975 14.4750   1
   5   6   1 10.9473 18.6656  18
  -5   6  -1 48.7826 20.8259  25
   5   6   1 54.0839 22.5847  25
   5   6   1 38.3778 16.0521  20
  -5   6  -2 2097.22 96.7730  24
  -5   6  -2 2280.47 96.8303  25
   5   6   2 1867.59 94.0397  24
   5   6   2 1996.28 101.923  25
   5   6   2 1942.67 106.002   2
   5   6   2 1722.12 93.2522  18
   5   6   2 1741.61 90.9276  20
   5   6   2 1998.62 107.057   3
   5   6   2 1869.21 91.1424   1
  -5   6  -2 1800.17 91.6192   1
   5   6   3 9.80356 21.3731   3
  -5   6  -3 65.6175 20.2689  25
   5   6   3 56.5155 23.3153  25
   5   6   3 12.9398 22.0034   2
   5   6   3 11.9381 16.3236  24
  -5   6  -3 21.9075 17.7340  24
  -5   6  -3 21.8536 21.2361   9
  -5   6  -3 24.6029 15.6507   1
   5   6   3 33.0655 15.9342  20
   5   6   3 6.81974 17.9040  18
  -5   6  -4 4223.10 193.866   1
   5   6   4 4865.97 206.111   2
   5   6   4 4178.98 190.548  20
   5   6   4 4231.06 193.717  18
  -5   6  -4 5539.50 210.457   9
   5   6   4 4738.83 205.129   3
  -5   6  -4 5345.80 194.236  25
  -5   6  -4 4463.06 192.824  24
   5   6   4 4388.32 196.427  25
   5   6   5 472.127 40.3398  18
  -5   6  -5 642.167 41.8961  25
   5   6   5 526.116 42.6675  25
  -5   6  -5 498.623 39.5543  24
  -5   6  -5 478.913 46.0728   9
  -5   6  -5 485.370 41.5366   1
   5   6   5 518.263 39.8587  20
   5   6   6 186.538 24.1364  20
  -5   6  -6 93.7903 21.3652  24
  -5   6  -6 164.795 28.7131   9
  -5   6  -6 153.125 25.4720   1
  -5   6  -6 190.386 24.6736  25
   5   6   6 153.758 24.3485  25
   5   6   6 178.756 26.2261  18
   5   6   7 1963.14 99.1083  20
  -5   6  -7 2295.18 96.7086  25
  -5   6  -7 1976.94 97.3023  24
  -5   6  -7 2061.56 107.935   9
  -5   6  -7 2017.52 103.325   1
   5   6   7 1930.46 101.337  18
  -5   6  -8 1387.80 79.5481   1
  -5   6  -8 1408.63 72.7860  24
   5   6   8 1454.40 82.0006   2
   5   6   8 1467.26 82.0368   3
  -5   6  -8 1356.63 82.2046   9
   5   6   8 1443.00 77.0158  20
   5   6   8 1471.97 79.9072  18
   5   6   9 5.00210 18.2396   2
   5   6   9 20.4507 14.5481  20
   5   6   9 5.03948 18.8221   3
  -5   6  -9 14.6870 16.9084   9
   5   6   9 2.60154 16.2965  18
  -5   6  -9 15.5755 16.0797   1
   5   6  10 11.6331 17.9405   2
   5   6  10 35.4384 14.9464  20
  -5   6 -10 39.9008 18.6531   9
   5   6  10 32.8115 19.5965   3
  -5   6 -10 22.7086 18.1223   1
   5   6  10 28.3610 18.0413  18
  -5   6 -11 323.842 32.2760   1
   5   6  11 295.925 31.1144   3
  -5   6 -11 266.553 31.8843   9
   5   6  11 315.421 31.8265   2
   5   6  11 266.248 31.1724  18
  -5   6 -12 199.652 26.7657   1
   5   6  12 250.155 28.1944   3
  -5   6 -12 204.380 28.0342   9
   5   6  12 234.131 29.3402  18
   5   6  12 312.360 29.5220   2
  -5   6 -13 18.7652 15.2376   9
   5   6  13 78.5166 18.4415   3
   5   6  13 42.6812 17.1209   2
   5   6  13 28.6320 16.7640  18
  -5   6 -14 274.283 27.5212   1
   5   6  14 246.103 27.0489  18
  -5   6 -14 261.440 27.4605   9
   5   6  15 213.886 23.1305  18
  -5   6 -15 247.697 23.6747   1
   5   6  16-1.28586 9.14255  18
  -5   6 -16 9.62763 9.94603   1
  -5   6 -17 118.984 13.7846   1
   5   7 -15 3.17979 7.56869  24
   5   7 -14-1.04450 8.38763   1
   5   7 -14 1.17309 8.82880  24
   5   7 -13 24.7580 10.9901   1
   5   7 -13 11.3607 9.49868   9
   5   7 -13 36.9016 13.7140  24
   5   7 -12 656.742 39.2511   1
   5   7 -12 642.022 40.5416   9
   5   7 -12 668.431 43.9290  24
   5   7 -11-4.59180 11.6078   1
   5   7 -11-3.53098 11.3121  25
   5   7 -11 7.41116 11.7306   9
   5   7 -11 4.46752 15.8805  24
   5   7 -10 24.5248 13.4094   1
   5   7 -10 37.1838 18.5245  24
   5   7 -10 26.4715 13.9842   9
   5   7 -10-4.54128 14.7681  25
   5   7  -9 52.9229 20.8671  24
   5   7  -9 18.1424 16.4872  25
   5   7  -9 59.1604 18.1257   9
   5   7  -8-8.35341 18.5993  25
   5   7  -7 73.9867 18.2638   1
   5   7  -7 74.4217 16.5454  18
   5   7  -7 54.6686 18.8999   3
   5   7  -7 59.6029 20.0543   2
   5   7  -7 58.1227 19.6759  25
   5   7  -6 14.0177 16.5526   2
   5   7  -6-1.88555 14.1915   1
   5   7  -6-8.08440 17.7885  24
   5   7  -6 30.2330 15.4412  18
   5   7  -6 2.51450 19.4985  25
   5   7  -6-11.3180 17.7192   3
   5   7  -5 525.100 37.7611   1
   5   7  -5 534.826 35.7318  18
   5   7  -5 520.222 45.0093   3
   5   7  -5 416.238 41.4093   2
   5   7  -5 520.629 42.9748  24
   5   7  -5 461.297 42.6843  25
   5   7  -4 36.9018 19.3473   2
   5   7  -4 51.9572 16.6272   1
   5   7  -4 25.3578 18.0878  24
   5   7  -4 28.6609 19.3495   3
   5   7  -4 58.8485 23.7349  25
   5   7  -4 44.1343 16.7768  18
   5   7  -3 103.221 24.1603   2
   5   7  -3 78.5315 18.4361   1
   5   7  -3 94.4257 22.8348  24
   5   7  -3 79.5267 18.8390  18
   5   7  -3 118.150 25.8910  25
   5   7  -3 81.0712 22.6863   3
   5   7  -2 302.345 29.5027   1
   5   7  -2 323.238 28.8183  18
   5   7  -2 259.779 33.6722   3
   5   7  -2 297.251 35.1492   2
   5   7  -2 298.828 32.6293  24
   5   7  -1 105.233 24.1585   2
   5   7  -1 125.576 20.6604   1
   5   7  -1 106.206 21.7745  24
  -5   7   1 158.567 23.9400  24
   5   7  -1 102.199 18.6158  18
   5   7  -1 141.350 26.6894  25
   5   7  -1 135.000 25.4008   3
   5   7   0 549.107 39.5218   1
   5   7   0 580.403 40.5497  18
   5   7   0 488.009 45.3563   2
   5   7   0 613.529 47.1513  25
   5   7   0 520.455 41.0332  24
   5   7   0 564.186 47.3040   3
   5   7   1 209.643 25.8222  18
   5   7   1 250.516 32.0305   2
   5   7   1 240.791 26.0389  24
   5   7   1 308.013 33.9539  25
  -5   7  -1 345.865 30.2051  24
   5   7   1 238.923 31.6687   3
   5   7   2 981.504 58.4979  18
   5   7   2 1021.01 65.8726   3
   5   7   2 989.206 64.5121   2
   5   7   2 889.135 54.8892  24
   5   7   2 1006.70 63.0676  25
   5   7   3 59.3830 18.4267  18
  -5   7  -3 109.289 20.3482  24
   5   7   3 102.477 23.6832   2
   5   7   3 84.0452 22.5191  25
   5   7   3 95.4602 24.0228   3
   5   7   4 965.652 57.8209  18
   5   7   4 1104.94 65.4320   3
   5   7   4 1040.43 63.8244   2
   5   7   4 944.878 57.8588  25
  -5   7  -4 1109.02 58.3307  24
   5   7   5 27.8623 16.5538  18
  -5   7  -5 35.7343 16.5491  24
   5   7   5 21.7024 17.1829   3
   5   7   5 35.9266 19.0075   2
   5   7   5 39.2141 16.5813  25
   5   7   6 23.7861 15.1103  18
  -5   7  -6 44.7215 14.8393  24
   5   7   6 38.7541 18.6151   3
   5   7   6 31.7006 17.7511   2
  -5   7  -6 75.5159 17.5813   1
   5   7   7-5.97519 15.3320  18
  -5   7  -7 5.88029 12.5024  24
   5   7   7-4.22840 16.7466   3
   5   7   7-6.29634 16.2745   2
  -5   7  -7 8.58737 12.6749   1
   5   7   8 25.2176 15.4857  18
  -5   7  -8 21.0871 12.0725  24
   5   7   8 9.72271 14.0762   3
  -5   7  -8 29.5776 14.7733   1
   5   7   8 5.79130 14.2048   2
  -5   7  -9 113.151 14.5354  24
  -5   7  -9 78.7586 17.9962   1
   5   7   9 69.6388 18.1406  18
  -5   7 -10 16.8932 12.8771   1
   5   7  10-6.96956 13.8026  18
  -5   7 -11-3.36215 11.5325   1
   5   7  11-3.09746 12.2681  18
  -5   7 -12 26.5618 12.1264   1
  -5   7 -13 17.3448 9.69681   1
   5   8 -10 6.88502 8.71411  24
   5   8  -9 69.9001 13.2595  24
   5   8  -9 56.8225 9.39613  25
   5   8  -8 139.611 15.5759  25
   5   8  -8 170.302 15.3531   1
   5   8  -7 260.556 22.5454  25
   5   8  -7 264.494 24.5426  24
   5   8  -7 204.914 18.3558   1
   5   8  -6 591.557 37.2983  24
   5   8  -6 511.645 35.3217  25
   5   8  -6 539.000 31.6280   1
   5   8  -5 624.001 39.2100  24
   5   8  -5 605.574 39.6644  25
   5   8  -4 150.891 22.2574  25
   5   8  -4 206.135 17.4033  18
   5   8  -4 137.103 19.4241  24
   5   8  -3 205.240 25.4582  25
   5   8  -3 172.550 17.0784  18
   5   8  -3 166.235 19.6448  24
   5   8  -2 24.8101 11.1483  18
   5   8  -2 47.3999 13.1596  24
   5   8  -1 81.6814 18.7210  25
   5   8  -1 61.8514 13.5661  18
   5   8   0 69.8843 16.4246  25
   5   8   0 68.0807 14.0918  18
   5   8   1 89.3011 17.2424   3
   5   8   1 139.233 19.1960  25
   5   8   1 128.515 18.2922   2
   5   8   1 143.125 16.9345  18
   5   8   2 206.603 22.4845   3
   5   8   2 274.288 23.0808  25
   5   8   2 219.297 21.1591  18
   5   8   2 268.630 24.3046   2
   5   8   3 436.215 30.2748   2
   5   8   3 396.809 29.7973   3
   5   8   4 260.645 22.2781   2
   5   8   4 217.431 21.1475   3
   5   8   5 27.1552 11.5818   2
   5   8   5 37.2864 11.7761   3
   5   8   6 11.4562 9.87146   2
   5   8   6 15.0001 10.1157   3
   5   8   7 133.624 15.0759   3
   5   8   7 128.425 14.7484   2
   6   0 -25 3.40790 11.3601  14
   6   0 -24 610.077 45.4355  14
   6   0 -23 2.81822 20.2092  14
  -6   0  23 9.50790 14.4234  10
   6   0 -22 272.555 36.4781  14
  -6   0  22 172.782 25.4065  10
   6   0 -21 14.2758 22.3493  14
  -6   0  21-2.46288 18.1034  10
   6   0 -20 30.1802 22.8845  14
  -6   0  20 60.6619 21.9477  10
   6   0 -19 27.0137 23.0689  14
  -6   0  19-8.18345 21.0002  10
   6   0 -18-15.3379 29.0819  14
  -6   0  18-5.47183 19.6205  10
   6   0 -17-18.5806 24.7846  14
  -6   0  17-21.3803 19.0142  10
   6   0 -16 21.1592 18.3349  14
  -6   0  16 28.1465 18.3531  10
  -6   0  16 57.7091 32.3760  23
  -6   0  16 9.85321 24.3399  22
   6   0 -16-27.2645 33.6722  17
   6   0 -16-12.6541 39.1807  11
   6   0 -16 17.2640 22.7960  13
   6   0 -15-39.5859 26.6680  13
   6   0 -15-26.2915 22.9818  14
  -6   0  15 9.02449 23.8506  23
  -6   0  15-36.7749 36.4269  22
  -6   0  14 75.9280 18.4799  10
   6   0 -14 81.3874 39.2210  17
  -6   0  14 66.6597 31.2237  23
  -6   0  14 76.3299 34.6094  22
   6   0 -14 78.8204 30.0288  13
   6   0 -14 43.0259 34.8824  11
  -6   0  13-8.19703 12.4012  10
   6   0 -13-21.0752 31.1083  17
   6   0 -13-19.2170 23.1613  13
   6   0 -13 19.4807 28.7550  11
  -6   0  13 7.60410 22.4493  23
  -6   0  13 7.73156 23.9394  22
   6   0 -12 1368.35 126.427  17
  -6   0  12 1483.78 117.012  22
   6   0 -12 1719.95 114.577  13
  -6   0  12 1594.42 118.431  23
   6   0 -11 8.37738 25.9377  17
   6   0 -11-5.10614 18.4619  13
   6   0 -11-7.76200 22.9142  11
  -6   0  11 55.5386 27.6275  23
  -6   0  11 6.30003 21.2054  22
   6   0 -10 6679.30 330.563  17
  -6   0  10 6782.41 315.037  22
   6   0 -10 6893.83 304.739  13
  -6   0  10 6828.84 313.703  23
   6   0 -10 7667.72 336.825  11
   6   0  -9 13.0136 20.1467  17
   6   0  -9 4.09597 16.6681  13
   6   0  -9-6.07678 23.3901  11
  -6   0   9-4.91666 16.5499  23
  -6   0   9 35.5842 23.7281  22
  -6   0   8 8079.20 351.189  22
  -6   0   8 7780.47 347.112  23
   6   0  -8 8038.64 363.564  17
  -6   0   8 8270.74 312.223  12
   6   0  -8 8779.46 364.528  11
   6   0  -7 5.01345 18.7208  17
   6   0  -7 24.1697 20.6793  11
  -6   0   7-7.94777 15.2959  23
  -6   0   7 12.4874 16.9378  22
  -6   0   7 3.41102 6.28096  12
   6   0  -6 4406.92 209.292  17
  -6   0   6 4164.65 202.125  22
   6   0  -6 4049.50 194.459  13
  -6   0   6 4332.20 200.901  23
   6   0  -6 4437.03 209.641  11
  -6   0   6 4685.40 175.755  12
   6   0  -5-2.92719 12.8168  13
  -6   0   5 49.6095 17.4648  23
  -6   0   5-3.49281 15.6370  22
   6   0  -5 61.2949 20.5422  11
   6   0  -5 54.3699 19.8567  17
   6   0  -4 11.1523 12.7587  13
  -6   0   4 19.8157 8.74066  12
  -6   0   4 9.19608 13.4296  23
  -6   0   4 6.48924 14.2140  22
   6   0  -4 3.83955 18.2818  11
   6   0  -4 10.4498 15.9364  17
   6   0  -3 13.5303 12.3828  13
  -6   0   3 14.1733 7.61930  12
  -6   0   3 11.4716 14.6699  23
  -6   0   3 3.03216 15.2489  22
   6   0  -3 7.48143 15.2272  11
   6   0  -3 12.6765 12.9025  17
   6   0  -2 26904.3 1084.37  11
   6   0  -2 27878.5 1073.14  13
  -6   0   2 29058.3 1077.37  22
  -6   0   2 28405.5 1074.43  23
  -6   0   2 29190.1 1058.07  12
   6   0  -2 28824.0 1077.70  17
  -6   0   2 28909.0 1081.99  21
   6   0  -1-3.82773 19.5712  11
   6   0  -1 2.68707 12.0298  13
  -6   0   1 5.84906 7.84150  12
  -6   0   1 2.72781 13.2316  23
   6   0  -1-2.86634 13.9035  17
  -6   0   1-20.8605 17.4778  21
  -6   0   1 2.87363 16.9658  22
   6   0   0 6611.77 289.559  11
   6   0   0 6838.94 277.419  13
  -6   0   0 6155.18 283.525  21
   6   0   0 6836.12 279.141  17
  -6   0   0 6842.51 263.321  12
   6   0   1 21.7208 14.4866  17
   6   0   1 5.35835 10.6156  13
  -6   0  -1 16.3321 14.7653  21
   6   0   1-8.57082 19.6006  11
  -6   0  -2 17021.2 681.147  21
   6   0   2 15860.4 679.771  11
  -6   0  -3-2.06737 11.4195  12
  -6   0  -3 46.1686 22.9670  21
   6   0   3 14.5446 20.7410  11
  -6   0  -4 34.4042 14.6185  12
  -6   0  -4 45.9406 22.8055  21
   6   0   4 98.7585 30.7338  11
  -6   0  -5-2.59388 12.8138  12
  -6   0  -5 6.44154 24.0533  21
   6   0   5-17.1007 27.1332  11
  -6   0  -6 24198.6 898.568  12
  -6   0  -6 23239.3 946.611  21
   6   0   6 22874.6 935.489  11
  -6   0  -7 6.83774 15.9580  12
  -6   0  -7 1.58270 7.95720  13
   6   0   7 6.97928 25.2334  11
  -6   0  -7 16.1202 27.1288  21
   6   0   8 41197.5 1671.32  11
  -6   0  -8 43314.5 1689.70  21
  -6   0  -8 44693.9 1631.93  12
   6   0   9-8.46611 28.4956  11
  -6   0  -9 20.0686 32.4488  21
  -6   0  -9 4.53085 16.3818  12
   6   0  10 2151.25 160.781  11
  -6   0 -10 2275.31 175.280  21
   6   0  11 10.0166 24.7424  11
  -6   0 -11 12.2000 27.8994  21
   6   0  12 392.880 37.4167  10
  -6   0 -12 452.814 83.0371  21
   6   0  13-19.5455 18.8251  10
  -6   0 -13-57.7081 44.6794  21
   6   0  13-23.0053 37.2113  11
  -6   0 -14 11175.1 441.055  14
   6   0  14 11300.1 534.896  11
   6   0  14 10740.9 434.059  10
  -6   0 -14 10837.2 561.084  21
   6   0  15-25.4833 60.6578  11
  -6   0 -15-82.0105 78.0794  21
  -6   0 -15-32.3675 27.4983  14
   6   0  15-15.1372 27.2725  10
   6   0  16 3690.55 171.553  10
  -6   0 -16 3838.40 179.376  14
  -6   0 -17-15.1351 24.9763  14
   6   0  17 12.2624 20.6365  10
   6   0  18 1944.62 103.111  10
  -6   0 -18 1924.15 109.910  14
   6   0  19 2.81494 18.9493  10
  -6   0 -19 3.58786 20.3732  14
   6   0  20 35.9204 19.2061  10
  -6   0 -20 36.4306 22.7569  14
   6   0  21-20.2817 16.9625  10
  -6   0 -21 14.6364 20.2676  14
   6   0  22 160.976 22.8126  10
  -6   0 -22 169.495 26.1293  14
   6   0  23-25.4506 11.1174  10
  -6   0 -23-9.67170 13.2900  14
  -6   0 -24 102.305 15.5051  14
   6  -1 -25-5.87155 9.49535  14
   6   1 -25 22.3232 11.1155  14
   6   1 -24-3.59898 10.8873   9
   6   1 -24 14.7105 14.8115  14
   6  -1 -24 6.34738 15.2996  14
   6   1 -23 40.7624 16.1768   9
  -6  -1  23 57.1489 15.8944  10
  -6   1  23 48.3439 14.8560  10
   6  -1 -23 24.0618 18.0661  14
   6   1 -23 39.4875 20.1768  14
   6  -1 -22 570.967 49.3815  14
   6   1 -22 520.031 46.7603  14
  -6   1  22 505.888 36.4826   7
  -6  -1  22 499.338 39.6883  10
  -6   1  22 542.303 39.7039  10
  -6   1  21 38.6262 15.4610   7
   6  -1 -21 13.9871 20.6774  14
   6   1 -21 61.6503 24.1666  14
  -6  -1  21 32.8652 17.7056  10
  -6   1  21 20.6392 16.3445  10
  -6   1  20 344.186 32.8859   7
   6   1 -20 391.581 44.3071  14
   6  -1 -20 325.080 41.9362  14
  -6  -1  20 398.717 37.1041  10
  -6   1  20 436.294 38.5365  10
  -6  -1  19-2.62366 18.1643  10
  -6   1  19 10.3676 17.9445  10
   6   1 -19 7.54779 21.7173  14
   6  -1 -19 3.85088 21.2677  14
   6  -1 -18 2515.95 133.773  14
   6   1 -18 2301.60 130.235  14
  -6   1  18 2661.15 123.790  10
  -6  -1  18 2687.06 124.301  10
   6   1 -17 11.0616 21.2217  14
   6  -1 -17-3.75528 22.4501  14
  -6   1  17 18.1821 15.9049  10
  -6  -1  17 15.6134 17.0091  10
   6   1 -16 229.608 65.4698  11
   6  -1 -16 316.280 72.4206  11
   6  -1 -16 165.962 62.6124  17
   6   1 -16 204.208 65.4667  17
  -6  -1  16 254.805 53.9647  23
  -6   1  16 310.345 58.3563  23
  -6  -1  16 280.472 62.5912  22
  -6   1  16 164.197 52.6251  22
   6   1 -16 288.685 37.9046  14
   6  -1 -16 247.162 36.2854  14
   6  -1 -16 316.028 56.5843  13
   6   1 -16 328.133 58.7946  13
  -6   1  16 253.261 31.2141  10
  -6  -1  16 242.721 30.1759  10
   6  -1 -15 372.474 39.5434  14
   6   1 -15 432.434 42.1431  14
  -6  -1  15 400.205 35.7734  10
  -6   1  15 385.450 36.1905  10
   6  -1 -15 406.044 73.5536  11
   6   1 -15 359.977 69.5078  11
  -6  -1  15 338.779 57.3899  23
  -6   1  15 426.001 67.0448  23
  -6  -1  15 463.449 69.3197  22
  -6   1  15 445.938 68.8969  22
   6  -1 -15 232.100 59.4324  17
   6   1 -15 330.354 69.5866  17
   6   1 -15 422.437 64.1442  13
   6  -1 -15 405.904 62.4350  13
   6   1 -14 9892.57 456.149  11
   6  -1 -14 10605.9 461.790  11
  -6   1  14 9111.61 361.871  10
  -6  -1  14 9397.13 362.605  10
  -6  -1  14 9034.21 426.987  22
  -6   1  14 8544.15 421.956  22
   6   1 -14 9726.45 465.756  17
   6  -1 -14 8946.40 459.066  17
   6  -1 -14 10675.8 428.065  13
   6   1 -14 8273.98 417.023  13
  -6  -1  14 8776.47 417.471  23
  -6   1  14 8220.07 423.593  23
   6   1 -13 10422.4 455.196  11
   6  -1 -13 10526.7 455.109  11
  -6  -1  13 9109.41 364.876  10
  -6   1  13 9592.09 365.730  10
  -6  -1  13 9281.40 425.113  22
  -6   1  13 8945.40 423.906  22
   6   1 -13 8773.23 449.084  17
   6  -1 -13 9329.30 455.486  17
   6  -1 -13 10206.3 421.883  13
   6   1 -13 8817.31 418.046  13
  -6   1  13 8950.60 426.957  23
  -6  -1  13 8694.46 413.630  23
  -6  -1  12 1190.21 96.5672  23
  -6   1  12 1037.44 98.5042  23
  -6   1  12 1300.85 104.694  22
  -6  -1  12 1392.44 107.548  22
   6   1 -12 1240.12 117.289  17
   6  -1 -12 1245.30 118.496  17
   6  -1 -12 1269.34 97.2785  13
   6   1 -12 1088.86 96.4003  13
   6   1 -12 1236.34 111.666  11
   6  -1 -12 1388.53 116.159  11
  -6  -1  11 11618.5 512.899  23
  -6   1  11 12026.6 525.390  23
  -6   1  11 11999.1 521.448  22
  -6  -1  11 12121.3 523.922  22
   6   1 -11 11957.2 544.044  17
   6  -1 -11 11935.8 544.083  17
   6  -1 -11 12808.9 516.642  13
   6   1 -11 12178.1 520.150  13
   6   1 -11 13804.7 546.127  11
   6  -1 -11 13333.0 541.763  11
  -6   1  10 5081.69 249.149  23
  -6  -1  10 4976.75 238.143  23
   6   1 -10 4947.98 263.313  17
   6  -1 -10 5153.41 264.270  17
  -6   1  10 4812.31 244.468  22
  -6  -1  10 5141.95 247.078  22
   6   1 -10 4779.83 243.248  13
   6   1 -10 5434.13 262.417  11
   6  -1 -10 5475.05 260.234  11
  -6  -1  10 4950.88 212.438  12
  -6   1   9 9728.34 418.820  15
  -6   1   9 10822.6 452.459  23
  -6  -1   9 10296.5 438.310  23
   6   1  -9 10449.3 462.686  17
   6  -1  -9 10254.5 463.268  17
  -6  -1   9 10992.0 451.513  22
  -6   1   9 10864.0 449.082  22
   6  -1  -9 11249.3 444.494  13
   6   1  -9 10282.9 448.429  13
   6   1  -9 12248.8 467.166  11
   6  -1  -9 11533.8 461.466  11
  -6  -1   9 10576.2 417.004  12
  -6   1   8 1870.32 99.8855  15
  -6  -1   8 1995.99 113.263  23
  -6   1   8 2093.58 125.238  23
   6   1  -8 1849.53 127.466  17
   6  -1  -8 2255.05 134.676  17
  -6  -1   8 2171.83 101.260  12
   6   1  -8 2186.27 129.809  11
   6  -1  -8 2129.68 127.794  11
   6  -1  -8 1980.98 114.897  13
   6   1  -8 1852.80 120.397  13
  -6  -1   8 2046.76 122.007  22
  -6   1   8 1981.74 119.533  22
  -6   1   7 59.4593 15.3777  15
   6   1  -7 209.411 35.5742  11
   6  -1  -7 187.915 34.0290  11
   6  -1  -7 57.2533 26.7023  17
   6   1  -7 30.8591 25.0435  17
  -6  -1   7 81.6249 21.5815  23
  -6   1   7 13.5655 21.2190  23
  -6  -1   7 12.8076 24.0118  22
  -6   1   7 29.3209 22.9049  22
   6   1  -7 77.8164 27.7031  13
   6  -1  -7 50.8804 23.3616  13
  -6  -1   7 75.8936 16.6352  12
   6   1  -6 7645.85 341.007  17
   6  -1  -6 8351.92 345.573  17
  -6  -1   6 8186.03 328.915  23
  -6   1   6 8060.24 317.537  15
   6  -1  -6 8249.90 343.905  11
  -6   1   6 7596.86 301.158  12
  -6  -1   6 8068.82 317.516  12
   6   1  -6 8060.60 343.624  11
   6  -1  -6 7999.89 330.174  13
  -6   1   6 8362.05 340.912  23
  -6  -1   6 8284.94 337.725  22
  -6   1   6 8378.86 337.266  22
   6  -1  -5 529.506 46.0096  13
   6  -1  -5 706.354 58.1100  17
   6   1  -5 754.086 58.3508  17
  -6   1   5 540.092 33.0803  12
   6   1  -5 615.024 55.6779  11
  -6  -1   5 526.176 39.9444  12
   6  -1  -5 577.281 54.6682  11
  -6  -1   5 627.650 53.4424  22
  -6   1   5 554.699 50.3481  22
  -6   1   5 669.872 55.6061  23
  -6  -1   5 636.830 48.5544  23
   6  -1  -4 11067.8 421.687  13
   6   1  -4 11546.3 444.737  13
   6   1  -4 10591.4 431.817  17
   6  -1  -4 10944.6 433.101  17
  -6   1   4 9930.42 405.901  12
   6   1  -4 10413.6 434.126  11
  -6  -1   4 10701.3 414.255  12
   6  -1  -4 10909.1 437.323  11
  -6  -1   4 11198.7 430.974  22
  -6   1   4 10968.5 429.361  22
  -6  -1   4 10701.1 421.260  23
  -6   1   4 10729.9 432.236  23
   6   1  -3 3503.53 169.243  11
   6  -1  -3 3336.51 168.127  11
   6   1  -3 3343.72 162.549  17
   6  -1  -3 3556.24 164.061  17
  -6   1   3 3230.42 145.282  12
  -6  -1   3 3528.63 149.501  12
   6  -1  -3 3719.19 155.345  13
   6   1  -3 3861.50 176.360  13
  -6  -1   3 3502.99 162.161  22
  -6   1   3 3621.74 162.391  22
  -6   1   3 3225.85 162.434  23
  -6  -1   3 3781.68 156.683  23
  -6  -1   2 74.0869 14.8171  12
  -6   1   2 117.078 16.7370  12
   6  -1  -2 98.1233 25.3531  11
   6   1  -2 115.113 27.0247  11
   6  -1  -2 92.9968 20.0984  17
   6   1  -2 89.3955 19.7734  17
   6   1  -2 95.0623 9.92133  15
  -6  -1   2 153.058 26.5977  21
  -6   1   2 82.0130 23.2590  21
  -6   1   2 84.1178 20.3266  23
  -6  -1   2 68.6723 16.6334  23
  -6  -1   2 72.1492 19.1370  22
  -6   1   2 88.3852 20.1285  22
   6   1  -2 104.981 26.6079  13
   6  -1  -2 133.800 19.0424  13
   6  -1  -1 1323.12 64.4621  13
   6   1  -1 1087.84 77.3592  13
  -6   1   1 1164.80 72.9773  23
   6   1  -1 1131.69 70.5744  17
   6  -1  -1 1157.07 71.1023  17
  -6   1   1 1205.03 77.8552  21
  -6  -1   1 1110.44 76.0143  21
  -6   1   1 1192.31 64.1064  12
[truncated: 696,616 more chars]
