# Supplementary material for: Synthesis, crystal structure and Hirshfeld surface analysis of a 1:1 salt of sparfloxacin and 4-amino­salicylic acid
Source: Acta Crystallogr E Crystallogr Commun. 2026 Jun 9;82(Pt 7):0. doi: 10.1107/S2056989026005736 (PMC13330834; doi:10.1107/S2056989026005736)
Supplement: Supplementary file 2 [file e-82-00000-Isup2.hkl]

data_I                                                                          
_shelx_title ' '                                                                
_shelx_refln_list_code          4                                               
_shelx_F_calc_maximum      357.76                                               
_exptl_crystal_F_000      1144.00                                               
_reflns_d_resolution_high  0.8007                                               
                                                                                
loop_                                                                           
 _space_group_symop_operation_xyz                                               
 'x, y, z'                                                                      
 '-x+1/2, y+1/2, -z+1/2'                                                        
 '-x, -y, -z'                                                                   
 'x-1/2, -y-1/2, z-1/2'                                                         
                                                                                
_cell_length_a    18.7603                                                       
_cell_length_b     7.1574                                                       
_cell_length_c    20.8511                                                       
_cell_angle_alpha  90.000                                                       
_cell_angle_beta   94.374                                                       
_cell_angle_gamma  90.000                                                       
                                                                                
_shelx_F_squared_multiplier     1.000                                           
                                                                                
loop_                                                                           
 _refln_index_h                                                                 
 _refln_index_k                                                                 
 _refln_index_l                                                                 
 _refln_F_squared_calc                                                          
 _refln_F_squared_meas                                                          
 _refln_F_squared_sigma                                                         
 _refln_observed_status                                                         
   2   0   0       1785.44       1306.06        24.38 o                         
   4   0   0         26.30         65.12         4.69 o                         
   6   0   0        664.72        714.46        13.31 o                         
   8   0   0      15249.43      16200.89       265.74 o                         
  10   0   0        375.77        421.41        17.18 o                         
  12   0   0         21.55         27.67         2.54 o                         
  14   0   0          9.98          8.46         2.74 o                         
  16   0   0         14.39         19.61         3.96 o                         
  18   0   0        129.64        153.32        10.12 o                         
  20   0   0        130.00        163.48        17.20 o                         
  22   0   0          0.78          0.17         1.00 o                         
   1   1   0       1837.90       1643.97        18.99 o                         
   2   1   0       3971.68       3759.09        43.56 o                         
   3   1   0         34.63         60.03         1.93 o                         
   4   1   0        302.67        248.59         4.40 o                         
   5   1   0        463.88        462.12         7.05 o                         
   6   1   0       3978.89       3690.15        48.91 o                         
   7   1   0        321.40        344.09         5.97 o                         
   8   1   0        870.67        974.90        14.53 o                         
   9   1   0        526.48        562.37         8.77 o                         
  10   1   0        174.59        150.38         3.59 o                         
  11   1   0          4.47         12.01         1.21 o                         
  12   1   0         74.64         63.88         3.02 o                         
  13   1   0          0.64         -0.06         0.83 o                         
  14   1   0        287.94        263.65        10.23 o                         
  15   1   0          3.57          2.80         1.18 o                         
  16   1   0        138.02        156.67         7.04 o                         
  17   1   0          3.26          0.22         1.10 o                         
  18   1   0        233.53        233.63         9.36 o                         
  19   1   0          7.76          6.97         1.36 o                         
  20   1   0         88.82         89.90         3.14 o                         
  21   1   0         31.53         33.22         1.76 o                         
  22   1   0          0.69         -0.20         0.69 o                         
  23   1   0          9.68          8.39         1.31 o                         
   0   2   0     127994.09     138750.77      3577.76 o                         
   1   2   0       1956.28       1916.77        36.53 o                         
   2   2   0      17255.38      16447.80       197.50 o                         
   3   2   0       1035.08        946.22        11.58 o                         
   4   2   0       1263.30       1235.11        15.08 o                         
   5   2   0         26.54         34.41         1.13 o                         
   6   2   0         32.63         15.42         1.61 o                         
   7   2   0       3627.63       3458.60        43.67 o                         
   8   2   0       5252.76       5396.51        76.77 o                         
   9   2   0          7.60         14.79         1.53 o                         
  10   2   0        158.33        192.64         5.58 o                         
  11   2   0          0.71         -1.32         1.38 o                         
  12   2   0         48.09         49.17         2.49 o                         
  13   2   0        265.42        267.36         6.23 o                         
  14   2   0         26.46         23.98         1.76 o                         
  15   2   0        483.55        502.91        16.04 o                         
  16   2   0         67.16         66.99         2.54 o                         
  17   2   0         78.13         69.20         2.60 o                         
  18   2   0        188.44        206.91         4.96 o                         
  19   2   0         30.33         38.25         1.77 o                         
  20   2   0          6.73          8.76         0.84 o                         
  21   2   0         42.88         39.82         2.39 o                         
  22   2   0          2.20          0.32         0.56 o                         
   1   3   0         84.23         45.45         2.87 o                         
   2   3   0         12.20         32.80         2.29 o                         
   3   3   0       2118.53       1948.27        37.76 o                         
   4   3   0       1015.03        777.46        14.67 o                         
   5   3   0        257.53        265.35         5.37 o                         
   6   3   0         44.89         36.86         1.95 o                         
   7   3   0         86.31         79.21         3.36 o                         
   8   3   0        990.27        921.57        22.26 o                         
   9   3   0          6.98          3.19         1.17 o                         
  10   3   0         11.68         17.08         1.46 o                         
  11   3   0        124.23        135.76         3.92 o                         
  12   3   0        172.13        134.24         5.29 o                         
  13   3   0         53.94         44.59         3.08 o                         
  14   3   0          0.06         -0.52         1.98 o                         
  15   3   0          4.72          3.00         1.32 o                         
  16   3   0        102.91         87.12         3.73 o                         
  17   3   0          7.23          1.71         1.23 o                         
  18   3   0         43.99         30.41         3.78 o                         
  19   3   0         50.24         50.30         3.07 o                         
  20   3   0         40.84         34.18         1.73 o                         
  21   3   0          1.09          1.06         0.73 o                         
   0   4   0        195.16        156.96         6.89 o                         
   1   4   0       2395.92       2357.96        41.50 o                         
   2   4   0       1379.24       1623.28        32.76 o                         
   3   4   0        187.58        157.65         5.31 o                         
   4   4   0        595.32        537.21        14.93 o                         
   5   4   0        130.25         83.19         4.41 o                         
   6   4   0       1665.52       1706.72        49.13 o                         
   7   4   0       1009.72        994.52        18.24 o                         
   8   4   0        335.18        288.76         6.54 o                         
   9   4   0        465.92        486.45        10.04 o                         
  10   4   0        266.68        240.50         5.06 o                         
  11   4   0          1.62          3.36         0.80 o                         
  12   4   0        187.58        187.79         4.21 o                         
  13   4   0         20.78         10.28         1.10 o                         
  14   4   0          2.69          1.31         0.91 o                         
  15   4   0          3.30          2.50         0.83 o                         
  16   4   0         70.27         68.72         3.95 o                         
  17   4   0         81.25         83.70         3.15 o                         
  18   4   0         40.48         43.60         2.72 o                         
  19   4   0          1.51          2.81         1.52 o                         
  20   4   0         26.21         29.67         1.47 o                         
   1   5   0         11.29          7.67         1.06 o                         
   2   5   0          2.45          5.73         0.72 o                         
   3   5   0         34.17         16.01         1.01 o                         
   4   5   0        327.73        259.88         6.41 o                         
   5   5   0         19.75          7.88         0.66 o                         
   6   5   0         41.53         19.78         1.70 o                         
   7   5   0        248.71        238.39         5.60 o                         
   8   5   0          1.90          2.09         0.52 o                         
   9   5   0          7.29         15.19         1.05 o                         
  10   5   0          6.08          8.92         1.03 o                         
  11   5   0        127.09        115.93         2.83 o                         
  12   5   0         64.84         75.81         2.17 o                         
  13   5   0         54.96         50.97         2.00 o                         
  14   5   0          0.19          0.30         0.63 o                         
  15   5   0         47.35         45.59         1.46 o                         
  16   5   0          1.55          1.20         0.59 o                         
  17   5   0         35.97         40.85         4.00 o                         
  18   5   0         17.43         19.94         2.05 o                         
  19   5   0         13.18          8.90         1.29 o                         
   0   6   0         13.44         10.12         1.27 o                         
   1   6   0         69.73         47.15         1.62 o                         
   2   6   0          1.06          0.36         0.72 o                         
   3   6   0          2.61          5.15         0.76 o                         
   4   6   0         45.56         43.08         1.31 o                         
   5   6   0          2.64          3.71         0.63 o                         
   6   6   0        215.33        222.02         4.25 o                         
   7   6   0         65.13         50.53         1.63 o                         
   8   6   0          9.18          4.94         1.02 o                         
   9   6   0          0.29          1.13         0.84 o                         
  10   6   0         11.88          6.10         0.91 o                         
  11   6   0         35.46         30.16         1.62 o                         
  12   6   0          0.86          0.29         0.77 o                         
  13   6   0          5.79          4.32         0.73 o                         
  14   6   0          4.50          4.77         0.73 o                         
  15   6   0        120.27        135.16         4.58 o                         
   1   7   0          0.50          0.88         0.60 o                         
   2   7   0         16.02         11.44         1.08 o                         
   3   7   0          0.62         -0.13         0.61 o                         
   4   7   0          1.74          1.01         0.65 o                         
   5   7   0         82.45         59.23         1.88 o                         
   6   7   0          0.91          5.32         0.89 o                         
   7   7   0          8.79          8.25         1.24 o                         
   8   7   0         12.00          9.88         1.39 o                         
   9   7   0          1.86          0.73         1.14 o                         
  10   7   0          3.75          2.77         0.86 o                         
  11   7   0          3.38          1.95         0.91 o                         
  12   7   0          4.97          6.02         0.76 o                         
  13   7   0          0.03         -0.51         0.54 o                         
   0   8   0          5.35          7.07         1.70 o                         
   1   8   0         65.56         98.16         4.22 o                         
   2   8   0          1.71          2.13         1.09 o                         
   3   8   0          0.85          2.37         1.38 o                         
   4   8   0          1.69          2.59         0.98 o                         
   5   8   0          5.56          7.36         1.14 o                         
   6   8   0         11.98         12.31         0.93 o                         
   7   8   0         21.74         19.69         1.67 o                         
   8   8   0         11.34          9.38         0.79 o                         
   9   8   0          0.03         -0.64         0.71 o                         
 -23   0   1          0.51         -1.35         1.35 o                         
 -21   0   1          0.95          7.08         1.58 o                         
 -19   0   1        117.37        129.56         6.02 o                         
 -17   0   1        293.54        383.18        23.00 o                         
 -15   0   1         15.81         20.61         2.29 o                         
 -13   0   1        369.04        442.21        11.57 o                         
 -11   0   1        774.29        749.11        27.62 o                         
  -9   0   1      17148.58      18449.25       347.53 o                         
  -7   0   1        511.42        620.91        11.95 o                         
  -5   0   1         16.24         25.32         1.33 o                         
  -3   0   1       1578.99       1622.12        27.20 o                         
  -1   0   1       5009.29       5668.66       119.30 o                         
   1   0   1      17419.47      16102.92       411.64 o                         
   3   0   1       1568.08       1594.04        34.60 o                         
   5   0   1      15936.36      15121.22       390.93 o                         
   7   0   1        836.31       1065.89        20.92 o                         
   9   0   1       4112.21       4303.56        97.66 o                         
  11   0   1        440.59        459.35        14.28 o                         
  13   0   1         66.22         47.33         2.98 o                         
  15   0   1        365.11        406.14        11.80 o                         
  17   0   1        562.89        684.32        29.80 o                         
  19   0   1         99.71         86.65        13.25 o                         
  21   0   1         37.77         45.25         2.88 o                         
  23   0   1          0.06         -0.41         1.09 o                         
 -23   1   1          7.86          6.15         0.93 o                         
 -22   1   1          0.89          0.37         0.72 o                         
 -21   1   1         31.66         26.98         1.32 o                         
 -20   1   1          0.56         -0.94         0.94 o                         
 -19   1   1         83.53         95.13         6.63 o                         
 -18   1   1         28.65         28.82         2.79 o                         
 -17   1   1        330.76        377.99        10.12 o                         
 -16   1   1        175.81        176.98         5.91 o                         
 -15   1   1          0.54         -0.41         0.99 o                         
 -14   1   1         44.79         50.94         3.42 o                         
 -13   1   1         74.76         86.18         2.95 o                         
 -12   1   1          7.25          5.77         1.50 o                         
 -11   1   1          0.20          0.54         0.72 o                         
 -10   1   1         67.52         72.39         2.32 o                         
  -9   1   1        311.20        318.75         5.62 o                         
  -8   1   1        908.42        984.67        13.63 o                         
  -7   1   1       1218.46       1287.48        15.53 o                         
  -6   1   1        125.06        127.10         2.46 o                         
  -5   1   1       1710.87       1779.95        20.54 o                         
  -4   1   1       1094.04       1298.27        14.31 o                         
  -3   1   1       5404.96       5280.42        51.85 o                         
  -2   1   1       3722.56       3557.31        37.73 o                         
  -1   1   1        638.49        506.40         6.47 o                         
   0   1   1       8221.49       7523.83       103.81 o                         
   1   1   1      22056.27      21629.47       321.89 o                         
   2   1   1       1826.91       1782.02        27.20 o                         
   3   1   1        509.20        451.77         6.08 o                         
   4   1   1        377.21        375.84         5.39 o                         
   5   1   1       1192.85       1035.79        13.63 o                         
   6   1   1         25.23         24.87         1.17 o                         
   7   1   1        445.23        545.90         8.10 o                         
   8   1   1       3606.29       3947.21        52.95 o                         
   9   1   1          1.54          2.08         1.13 o                         
  10   1   1         10.00          7.21         1.16 o                         
  11   1   1        373.70        320.19         6.66 o                         
  12   1   1         22.94         22.98         1.50 o                         
  13   1   1          0.27          1.52         0.82 o                         
  14   1   1          7.19          7.81         1.16 o                         
  15   1   1         87.90         73.62         2.97 o                         
  16   1   1         17.01         13.87         1.87 o                         
  17   1   1         69.35         89.71         4.52 o                         
  18   1   1          8.68          8.52         1.41 o                         
  19   1   1         30.15         26.19         1.82 o                         
  20   1   1         93.97        115.54         4.96 o                         
  21   1   1          0.21         -0.68         0.68 o                         
  22   1   1          0.07         -0.54         0.54 o                         
  23   1   1          4.13          2.08         0.91 o                         
 -22   2   1          6.84          7.50         0.75 o                         
 -21   2   1          0.25          0.11         0.72 o                         
 -20   2   1          0.33         -0.73         0.73 o                         
 -19   2   1         12.40         10.62         1.33 o                         
 -18   2   1         43.14         34.29         2.36 o                         
 -17   2   1         94.66         81.78         3.49 o                         
 -16   2   1        220.23        191.31         5.30 o                         
 -15   2   1          4.11          3.61         1.17 o                         
 -14   2   1          2.22         -0.20         1.06 o                         
 -13   2   1          9.08          9.06         1.31 o                         
 -12   2   1        204.75        205.23         5.74 o                         
 -11   2   1        116.26        102.79         4.20 o                         
 -10   2   1       2324.91       2441.40        43.31 o                         
  -9   2   1       1307.66       1469.05        27.32 o                         
  -8   2   1       1213.29       1370.38        21.13 o                         
  -7   2   1        560.54        562.18         8.81 o                         
  -6   2   1       5249.93       4924.58        60.42 o                         
  -5   2   1       1297.13       1313.90        16.22 o                         
  -4   2   1       1287.31       1311.32        16.87 o                         
  -3   2   1      12246.70      11633.36       141.85 o                         
  -2   2   1      77172.25      82472.53       946.86 o                         
  -1   2   1      17748.36      17811.45       326.55 o                         
   0   2   1       1719.90       1444.99        24.87 o                         
   1   2   1       4680.34       4433.36        65.14 o                         
   2   2   1        384.58        249.06         4.43 o                         
   3   2   1       2361.74       2046.60        23.05 o                         
   4   2   1       7264.02       6973.83        81.34 o                         
   5   2   1       1394.19       1248.90        16.00 o                         
   6   2   1        400.25        456.13         6.79 o                         
   7   2   1       3298.10       3479.91        46.65 o                         
   8   2   1       3748.16       4029.97        54.06 o                         
   9   2   1          3.01          8.93         1.19 o                         
  10   2   1        251.47        274.54         8.91 o                         
  11   2   1         54.42         66.98         3.29 o                         
  12   2   1         15.72         18.69         1.47 o                         
  13   2   1        810.89        856.99        17.51 o                         
  14   2   1         51.64         42.74         2.23 o                         
  15   2   1        102.90        112.47         4.53 o                         
  16   2   1          0.14         -0.28         1.45 o                         
  17   2   1        646.08        650.03        14.18 o                         
  18   2   1         19.50         18.30         1.40 o                         
  19   2   1          0.12         -0.32         0.85 o                         
  20   2   1         44.61         41.79         1.90 o                         
  21   2   1          3.98          4.30         0.86 o                         
  22   2   1          0.66          0.79         0.69 o                         
 -21   3   1         36.90         31.09         1.46 o                         
 -20   3   1         48.22         50.75         2.76 o                         
 -19   3   1          7.80          6.79         1.15 o                         
 -18   3   1          4.16          6.88         1.35 o                         
 -17   3   1        145.91        142.50         4.84 o                         
 -16   3   1          3.19          1.69         1.52 o                         
 -15   3   1        174.33        147.53         6.14 o                         
 -14   3   1        236.93        243.12        15.02 o                         
 -13   3   1          2.26          2.62         0.88 o                         
 -12   3   1          0.77          2.32         0.93 o                         
 -11   3   1          0.56          4.85         1.17 o                         
 -10   3   1        653.24        681.25        12.57 o                         
  -9   3   1         95.67         81.78         4.84 o                         
  -8   3   1       1736.76       1681.05        33.77 o                         
  -7   3   1       1089.68        980.07        20.56 o                         
  -6   3   1       1418.68       1208.98        19.83 o                         
  -5   3   1       1083.06       1236.48        20.04 o                         
  -4   3   1       2090.66       1964.90        30.44 o                         
  -3   3   1        198.15        120.35         3.94 o                         
  -2   3   1        372.46        342.58         6.86 o                         
  -1   3   1          1.37          1.73         1.32 o                         
   0   3   1          2.91          2.47         1.00 o                         
   1   3   1       1389.22       1129.68        22.94 o                         
   2   3   1       1402.11       1346.31        31.05 o                         
   3   3   1          0.43         36.54         2.35 o                         
   4   3   1        278.14        229.58         4.65 o                         
   5   3   1        193.58        238.52         7.60 o                         
   6   3   1        311.90        355.80         7.08 o                         
   7   3   1        645.78        611.70        11.21 o                         
   8   3   1       3139.95       3200.66        79.80 o                         
   9   3   1         67.79         42.09         2.44 o                         
  10   3   1        130.17        118.12         3.49 o                         
  11   3   1          1.16          0.39         0.76 o                         
  12   3   1          5.20          2.84         0.84 o                         
  13   3   1         45.48         32.59         2.16 o                         
  14   3   1          0.29         -0.52         1.18 o                         
  15   3   1        220.30        215.20         5.55 o                         
  16   3   1        154.45        154.46         5.15 o                         
  17   3   1         42.29         31.96         1.81 o                         
  18   3   1          1.41          1.14         1.26 o                         
  19   3   1          5.01          8.42         1.43 o                         
  20   3   1          6.07         10.99         1.09 o                         
  21   3   1         50.64         48.11         2.20 o                         
 -20   4   1          3.86          3.98         1.63 o                         
 -19   4   1          3.55          2.22         1.04 o                         
 -18   4   1         17.93          9.71         1.61 o                         
 -17   4   1        143.54        174.92         7.64 o                         
 -16   4   1         95.23         81.46         3.55 o                         
 -15   4   1         23.22         31.52         2.06 o                         
 -14   4   1          3.05          1.59         0.85 o                         
 -13   4   1         70.03         71.07         2.87 o                         
 -12   4   1        295.70        309.55         6.64 o                         
 -11   4   1          1.76          8.12         1.33 o                         
 -10   4   1        449.34        406.93         9.55 o                         
  -9   4   1          6.51          7.59         0.92 o                         
  -8   4   1         67.63         58.64         2.48 o                         
  -7   4   1        774.52        724.18        13.87 o                         
  -6   4   1         26.12         33.78         3.84 o                         
  -5   4   1          0.15          1.91         1.44 o                         
  -4   4   1        912.39        967.14        20.55 o                         
  -3   4   1         71.90         49.75         2.86 o                         
  -2   4   1       6917.37       6457.49       108.24 o                         
  -1   4   1        946.16        853.05        15.30 o                         
   0   4   1       1416.16       1365.88        28.16 o                         
   1   4   1        343.34        260.75         8.76 o                         
   2   4   1        209.17        234.27         6.90 o                         
   3   4   1       1480.98       1471.60        34.88 o                         
   4   4   1       1855.83       1665.17        38.94 o                         
   5   4   1          0.88          1.39         1.29 o                         
   6   4   1       1196.31       1078.09        26.79 o                         
   7   4   1        578.90        494.06         9.02 o                         
   8   4   1          0.34          5.16         0.85 o                         
   9   4   1         23.29         17.23         1.14 o                         
  10   4   1         77.41         71.85         2.05 o                         
  11   4   1         55.10         47.76         1.69 o                         
  12   4   1        333.22        348.61         7.40 o                         
  13   4   1        606.20        632.79        11.85 o                         
  14   4   1          0.62          0.47         0.74 o                         
  15   4   1          0.19         -0.24         0.94 o                         
  16   4   1         47.64         46.58         2.26 o                         
  17   4   1         16.09         14.54         1.10 o                         
  18   4   1          1.61          2.13         0.83 o                         
  19   4   1         12.22          9.26         1.90 o                         
  20   4   1         18.43         21.76         2.30 o                         
 -19   5   1         21.28         21.36         1.84 o                         
 -18   5   1          3.25          2.59         1.19 o                         
 -17   5   1          0.98          1.23         0.85 o                         
 -16   5   1          7.02          8.23         0.85 o                         
 -15   5   1         21.46         24.53         1.10 o                         
 -14   5   1         11.25          7.73         0.82 o                         
 -13   5   1          5.05          2.77         0.74 o                         
 -12   5   1        107.83        103.63         2.63 o                         
 -11   5   1         56.27         47.50         1.72 o                         
 -10   5   1          9.44          5.93         0.85 o                         
  -9   5   1        332.36        294.72         4.98 o                         
  -8   5   1         41.52         47.35         1.29 o                         
  -7   5   1        120.62         87.36         5.18 o                         
  -6   5   1        492.52        416.31         5.77 o                         
  -5   5   1        140.73        147.48         3.13 o                         
  -4   5   1         10.78         12.13         1.13 o                         
  -3   5   1        493.98        374.37         7.26 o                         
  -2   5   1          0.01          0.03         0.67 o                         
  -1   5   1          2.86          2.39         0.60 o                         
   0   5   1         30.55         21.79         1.07 o                         
   1   5   1         34.47         32.26         1.40 o                         
   2   5   1          8.35          3.10         0.62 o                         
   3   5   1          5.40          7.74         0.73 o                         
   4   5   1         57.69         53.08         1.69 o                         
   5   5   1         19.83         13.36         0.69 o                         
   6   5   1         92.43         65.85         1.72 o                         
   7   5   1         80.10         82.35         1.97 o                         
   8   5   1          3.78          4.37         0.75 o                         
   9   5   1        214.14        192.55         3.90 o                         
  10   5   1          8.47          7.82         0.98 o                         
  11   5   1        137.47        118.30         2.84 o                         
  12   5   1        114.08        113.38         2.74 o                         
  13   5   1          0.64         -0.19         0.67 o                         
  14   5   1         25.30         21.33         1.09 o                         
  15   5   1          5.71          8.89         0.72 o                         
  16   5   1         74.53         83.92         3.50 o                         
  17   5   1         45.36         50.90         6.59 o                         
  18   5   1         76.76         76.98         3.19 o                         
  19   5   1          3.30          2.94         0.95 o                         
 -15   6   1         20.55         19.96         0.99 o                         
 -14   6   1          6.20          6.96         0.81 o                         
 -13   6   1          1.00          0.13         0.68 o                         
 -12   6   1          1.03          0.76         0.65 o                         
 -11   6   1          0.02          0.34         0.76 o                         
 -10   6   1          4.91          0.31         0.69 o                         
  -9   6   1         69.89         71.17         2.13 o                         
  -8   6   1         61.80         52.58         1.78 o                         
  -7   6   1         20.76         16.44         1.03 o                         
  -6   6   1          0.08          1.36         0.63 o                         
  -5   6   1         12.65         22.90         1.13 o                         
  -4   6   1         57.29         84.51         2.15 o                         
  -3   6   1         47.03         58.36         1.89 o                         
  -2   6   1         12.84          3.99         0.83 o                         
  -1   6   1        119.21        175.88         3.07 o                         
   0   6   1         13.44          3.14         0.55 o                         
   1   6   1          0.66         -0.56         0.56 o                         
   2   6   1          3.23          3.08         0.58 o                         
   3   6   1         47.82         52.19         1.40 o                         
   4   6   1        104.97         90.58         1.98 o                         
   5   6   1          5.61          4.04         0.66 o                         
   6   6   1         38.09         26.05         1.13 o                         
   7   6   1        279.64        203.08         5.92 o                         
   8   6   1          0.30          2.51         0.80 o                         
   9   6   1          0.52          0.58         0.81 o                         
  10   6   1          0.31         -0.18         0.81 o                         
  11   6   1          3.39          1.90         0.86 o                         
  12   6   1         23.87         24.12         1.36 o                         
  13   6   1          0.16         -0.56         0.64 o                         
  14   6   1          1.68          2.64         0.66 o                         
  15   6   1          3.72          3.64         1.25 o                         
 -14   7   1          0.63          0.12         0.64 o                         
 -13   7   1          0.67          0.97         0.51 o                         
 -12   7   1          0.48         -0.50         0.67 o                         
 -11   7   1         27.15         26.62         1.40 o                         
 -10   7   1         24.56         24.14         6.28 o                         
  -9   7   1         21.78         16.46         1.33 o                         
  -8   7   1          3.84          6.57         1.36 o                         
  -7   7   1         24.73         20.73         1.72 o                         
  -6   7   1         70.25         56.87         2.12 o                         
  -5   7   1          9.14         13.38         0.91 o                         
  -4   7   1         83.67         75.91         2.38 o                         
  -3   7   1         45.79         34.71         1.52 o                         
  -2   7   1          5.26          6.70         0.91 o                         
  -1   7   1         36.25         49.38         1.51 o                         
   0   7   1          1.65         -0.33         0.55 o                         
   1   7   1          0.59         -0.02         0.74 o                         
   2   7   1         11.74         20.22         1.07 o                         
   3   7   1         29.44         16.66         1.13 o                         
   4   7   1          4.82         10.48         0.83 o                         
   5   7   1         28.10         28.70         2.00 o                         
   6   7   1          3.03          2.41         0.71 o                         
   7   7   1         21.81         17.41         1.38 o                         
   8   7   1         24.52         25.43         1.84 o                         
   9   7   1         34.42         33.28         3.21 o                         
  10   7   1         25.92         30.98         1.58 o                         
  11   7   1          2.33          0.39         0.67 o                         
  12   7   1          0.15         -0.08         0.84 o                         
  13   7   1          6.96          7.15         0.73 o                         
  -9   8   1         17.35         18.99         1.91 o                         
  -8   8   1         34.45         36.28         1.87 o                         
  -7   8   1          0.62          0.68         0.63 o                         
  -6   8   1          0.05          0.07         0.93 o                         
  -5   8   1          6.88          7.48         1.17 o                         
  -4   8   1          2.75          1.46         0.97 o                         
  -3   8   1          4.90          5.93         1.50 o                         
  -2   8   1         45.74         58.18         2.71 o                         
  -1   8   1         20.62         32.11         2.39 o                         
   0   8   1         30.36         24.49         1.77 o                         
   1   8   1          5.08          8.65         1.64 o                         
   2   8   1          1.40          4.17         0.91 o                         
   3   8   1          7.97          9.07         0.98 o                         
   4   8   1          8.97          6.67         1.71 o                         
   5   8   1         17.99         13.70         1.00 o                         
   6   8   1          0.40         -0.70         0.70 o                         
   7   8   1          4.51          2.12         0.64 o                         
   8   8   1          5.51          2.58         0.72 o                         
   9   8   1          8.49          7.74         1.16 o                         
 -22   0   2          0.97          1.14         1.10 o                         
 -20   0   2          4.42          1.92         1.61 o                         
 -18   0   2        898.39        954.57        29.88 o                         
 -16   0   2         92.79        141.97        11.92 o                         
 -14   0   2       1114.27       1108.68        28.55 o                         
 -12   0   2         22.69         29.48         2.50 o                         
 -10   0   2       1418.60       1808.99        52.71 o                         
  -8   0   2      15857.84      16274.77       225.95 o                         
  -6   0   2       3113.05       3064.98        43.74 o                         
  -4   0   2      14360.16      14095.13       230.45 o                         
  -2   0   2        600.87        848.75        14.38 o                         
   0   0   2      29220.33      30584.97      1116.06 o                         
   2   0   2         45.69         27.48         4.51 o                         
   4   0   2        410.76        256.22         8.29 o                         
   6   0   2       1713.51       1765.53        62.25 o                         
   8   0   2        720.09        675.07        23.94 o                         
  10   0   2        286.96        293.00        10.07 o                         
  12   0   2         89.02         91.78         3.72 o                         
  14   0   2          8.97         12.24         1.93 o                         
  16   0   2        672.10        661.22        28.84 o                         
  18   0   2        251.88        279.85        14.52 o                         
  20   0   2         11.77         13.49         1.91 o                         
  22   0   2         15.99         15.54         2.37 o                         
 -23   1   2          5.35          4.66         0.89 o                         
 -22   1   2          0.12         -0.82         0.82 o                         
 -21   1   2          0.30         -0.96         0.96 o                         
 -20   1   2         72.56         59.04         2.15 o                         
 -19   1   2         90.02         89.84         3.32 o                         
 -18   1   2          0.38         -1.44         1.44 o                         
 -17   1   2         65.29         57.41         2.69 o                         
 -16   1   2        169.59        169.09         5.00 o                         
 -15   1   2         10.26          5.23         0.95 o                         
 -14   1   2         20.01         19.33         2.13 o                         
 -13   1   2          0.01          0.36         1.28 o                         
 -12   1   2        167.52        208.62         6.56 o                         
 -11   1   2          1.18          4.04         1.19 o                         
 -10   1   2        466.09        498.17         9.21 o                         
  -9   1   2        331.93        376.73         6.39 o                         
  -8   1   2       1164.57       1202.92        15.56 o                         
  -7   1   2        144.76        166.42         3.20 o                         
  -6   1   2         17.47         10.55         0.52 o                         
  -5   1   2       1771.03       2006.35        20.84 o                         
  -4   1   2        463.43        388.56         4.61 o                         
  -3   1   2       3738.67       3565.33        41.69 o                         
  -2   1   2       8472.03       7978.63        81.03 o                         
  -1   1   2       2523.21       2220.29        29.11 o                         
   0   1   2       2768.33       3073.39        42.83 o                         
   1   1   2        673.42        716.79        12.30 o                         
   2   1   2       2176.21       1939.98        28.90 o                         
   3   1   2       1935.65       1606.25        25.46 o                         
   4   1   2       4109.33       4016.23        60.55 o                         
   5   1   2        122.02        133.36         2.56 o                         
   6   1   2       8649.04       8988.21       110.66 o                         
   7   1   2       2473.03       2376.36        30.39 o                         
   8   1   2        159.30        192.88         4.22 o                         
   9   1   2        337.62        418.72         7.62 o                         
  10   1   2        491.01        526.42        10.20 o                         
  11   1   2        121.64        119.96         4.31 o                         
  12   1   2          1.89          0.25         0.77 o                         
  13   1   2         21.37         18.64         1.33 o                         
  14   1   2        686.60        728.39        10.65 o                         
  15   1   2         23.81         19.50         1.69 o                         
  16   1   2        285.40        292.53         8.55 o                         
  17   1   2         61.38         52.28         5.32 o                         
  18   1   2        340.53        431.57        14.26 o                         
  19   1   2         62.85         64.32         4.34 o                         
  20   1   2          0.01         -0.56         0.92 o                         
  21   1   2          5.10          3.61         0.84 o                         
  22   1   2         23.57         30.50         1.70 o                         
 -22   2   2          7.61          7.82         1.28 o                         
 -21   2   2          7.57          6.96         0.91 o                         
 -20   2   2         62.24         52.47         1.73 o                         
 -19   2   2          6.14          4.74         1.01 o                         
 -18   2   2        424.16        407.83         8.37 o                         
 -17   2   2        303.13        288.58         7.18 o                         
 -16   2   2         40.97         57.37         2.60 o                         
 -15   2   2        126.74        133.40         4.12 o                         
 -14   2   2        256.54        251.14         5.68 o                         
 -13   2   2         85.65         91.87         5.38 o                         
 -12   2   2         24.48         30.14         1.89 o                         
 -11   2   2        802.92        836.96        23.91 o                         
 -10   2   2       2640.10       2932.21        51.60 o                         
  -9   2   2       1545.79       1508.62        25.03 o                         
  -8   2   2       2133.88       2354.57        39.13 o                         
  -7   2   2          8.29          8.54         1.07 o                         
  -6   2   2       1129.27       1012.91        15.44 o                         
  -5   2   2        805.28        698.62         9.11 o                         
  -4   2   2       1304.92       1403.04        15.60 o                         
  -3   2   2       1279.85       1259.20        13.99 o                         
  -2   2   2       5256.84       5403.96        62.84 o                         
  -1   2   2      36120.00      36169.70       416.28 o                         
   0   2   2       6796.29       6711.86        86.59 o                         
   1   2   2       5315.81       5080.98        65.68 o                         
   2   2   2       3648.66       2844.55        35.11 o                         
   3   2   2         86.41         41.32         1.07 o                         
   4   2   2          0.38          2.60         0.41 o                         
   5   2   2        151.38        203.33         3.50 o                         
   6   2   2        863.40        811.03        12.09 o                         
   7   2   2        117.32        121.12         3.84 o                         
   8   2   2        379.66        374.99         7.31 o                         
   9   2   2         18.61         11.15         1.19 o                         
  10   2   2        103.89        110.64         3.63 o                         
  11   2   2          3.37          7.02         1.19 o                         
  12   2   2        305.02        301.02         5.94 o                         
  13   2   2         20.66         23.69         1.68 o                         
  14   2   2          1.80          4.67         0.99 o                         
  15   2   2        147.29        157.47         5.55 o                         
  16   2   2        596.31        593.69        15.01 o                         
  17   2   2          5.30          8.46         1.27 o                         
  18   2   2        188.37        217.20         5.04 o                         
  19   2   2          0.00         -0.14         0.76 o                         
  20   2   2          1.27          1.33         0.77 o                         
  21   2   2          8.97          8.12         0.95 o                         
  22   2   2         23.18         18.26         1.19 o                         
 -21   3   2          2.50          4.06         0.86 o                         
 -20   3   2          3.45          2.70         1.61 o                         
 -19   3   2          0.61          1.99         0.95 o                         
 -18   3   2         10.54         11.85         1.78 o                         
 -17   3   2          7.16         10.02         3.21 o                         
 -16   3   2         21.68         10.76         1.84 o                         
 -15   3   2          1.79         -0.84         1.29 o                         
 -14   3   2          6.33          8.75         1.30 o                         
 -13   3   2         57.81         65.80         2.68 o                         
 -12   3   2        157.42        161.82         4.95 o                         
 -11   3   2          0.24          1.47         0.80 o                         
 -10   3   2          5.03         11.94         0.98 o                         
  -9   3   2         21.16         18.98         2.32 o                         
  -8   3   2        112.11        110.09         4.27 o                         
  -7   3   2        294.07        291.73         7.19 o                         
  -6   3   2       5308.89       5245.70        87.78 o                         
  -5   3   2        118.80         97.01         2.97 o                         
  -4   3   2        527.06        475.40         7.49 o                         
  -3   3   2          7.91         11.45         1.62 o                         
  -2   3   2       2606.57       2498.55        36.15 o                         
  -1   3   2          2.53          3.47         0.92 o                         
   0   3   2        250.76        205.15         4.85 o                         
   1   3   2        197.61        136.10         3.90 o                         
   2   3   2        439.62        301.25        10.41 o                         
   3   3   2       1041.02        758.56        15.23 o                         
   4   3   2          1.26          5.96         0.70 o                         
   5   3   2        290.55        332.33         7.39 o                         
   6   3   2        798.10        836.68        16.35 o                         
   7   3   2        148.22        146.61         4.02 o                         
   8   3   2        215.81        182.99         5.79 o                         
   9   3   2        119.67        120.07         4.31 o                         
  10   3   2         55.83         59.85         2.52 o                         
  11   3   2          2.55          0.23         0.63 o                         
  12   3   2         95.55        114.24         5.73 o                         
  13   3   2         29.28         27.70         2.04 o                         
  14   3   2        226.77        251.63         7.34 o                         
  15   3   2         15.79         13.89         1.29 o                         
  16   3   2         75.49         73.91         3.42 o                         
  17   3   2          5.24          3.26         1.49 o                         
  18   3   2          1.26          1.88         1.76 o                         
  19   3   2          1.31          1.92         1.05 o                         
  20   3   2         38.13         39.64         2.17 o                         
  21   3   2          2.01          0.74         0.57 o                         
 -20   4   2          4.77          6.18         0.98 o                         
 -19   4   2          4.25          5.82         1.24 o                         
 -18   4   2          0.05          1.17         0.99 o                         
 -17   4   2        193.87        174.19         6.82 o                         
 -16   4   2         78.40         67.77         2.30 o                         
 -15   4   2         42.49         38.72         2.51 o                         
 -14   4   2          0.70          1.36         0.88 o                         
 -13   4   2          0.12          1.02         0.81 o                         
 -12   4   2        504.10        577.10        12.85 o                         
 -11   4   2        714.33        783.47        12.32 o                         
 -10   4   2         20.96         24.49         1.57 o                         
  -9   4   2         40.95         59.15         1.94 o                         
  -8   4   2          0.99          3.81         0.81 o                         
  -7   4   2        559.34        501.64        10.15 o                         
  -6   4   2        404.10        317.06        12.44 o                         
  -5   4   2       1889.57       1622.30        43.30 o                         
  -4   4   2       1783.88       1942.29        44.49 o                         
  -3   4   2       1881.95       1846.01        37.08 o                         
  -2   4   2       4607.52       4232.84        65.52 o                         
  -1   4   2       1636.71       1700.98        30.65 o                         
   0   4   2        441.76        440.07        12.65 o                         
   1   4   2          9.67         16.73         2.07 o                         
   2   4   2        300.62        275.01        11.66 o                         
   3   4   2        110.27        100.37         4.82 o                         
   4   4   2         67.00         31.09         2.71 o                         
   5   4   2         45.91         39.29         3.02 o                         
   6   4   2       1324.06       1203.55        25.98 o                         
   7   4   2         63.72        106.95         2.89 o                         
   8   4   2        229.69        257.03         4.94 o                         
   9   4   2        138.17        134.10         3.17 o                         
  10   4   2         23.37         21.27         1.05 o                         
  11   4   2        192.96        187.25         4.61 o                         
  12   4   2        700.90        691.78        13.85 o                         
  13   4   2         54.72         57.39         1.93 o                         
  14   4   2         51.52         55.32         1.94 o                         
  15   4   2          0.39          1.87         0.94 o                         
  16   4   2         42.28         37.80         2.30 o                         
  17   4   2          0.05          0.26         0.81 o                         
  18   4   2         63.18         72.70         2.71 o                         
  19   4   2          0.42          0.12         0.93 o                         
  20   4   2          0.05         -0.32         0.98 o                         
 -19   5   2         18.05         18.36         1.79 o                         
 -18   5   2          5.20          4.33         0.99 o                         
 -17   5   2          6.07          8.35         1.81 o                         
 -16   5   2          5.29          9.08         0.91 o                         
 -15   5   2          1.77          1.54         0.71 o                         
 -14   5   2         46.07         48.10         2.02 o                         
 -13   5   2          5.88          3.84         0.78 o                         
 -12   5   2         35.70         36.47         1.67 o                         
 -11   5   2          3.40          2.66         0.82 o                         
 -10   5   2         44.11         29.13         1.41 o                         
  -9   5   2         34.09         22.05         1.20 o                         
  -8   5   2         89.67         83.79         1.80 o                         
  -7   5   2        125.61        139.66         2.80 o                         
  -6   5   2       1306.41       1177.47        14.67 o                         
  -5   5   2         80.75         86.21         1.78 o                         
  -4   5   2          3.37          1.77         0.73 o                         
  -3   5   2         22.22         27.88         1.43 o                         
  -2   5   2         86.19         79.23         1.94 o                         
  -1   5   2         14.84         39.08         1.46 o                         
   0   5   2         93.96         59.59         1.88 o                         
   1   5   2         11.36         18.27         1.22 o                         
   2   5   2        141.03         75.80         2.26 o                         
   3   5   2          1.00          1.16         0.53 o                         
   4   5   2          0.02          0.89         0.53 o                         
   5   5   2        229.81        235.78         5.26 o                         
   6   5   2        320.41        313.55         5.62 o                         
   7   5   2          8.13         16.10         0.83 o                         
   8   5   2         98.84        138.76         2.68 o                         
   9   5   2        137.11        138.11         2.95 o                         
  10   5   2         13.26         10.27         1.07 o                         
  11   5   2          1.42          6.75         0.89 o                         
  12   5   2          7.61         13.98         0.93 o                         
  13   5   2          6.74          8.38         0.87 o                         
  14   5   2          1.20          1.07         0.60 o                         
  15   5   2        135.63        140.49         5.20 o                         
  16   5   2         47.65         54.63         2.42 o                         
  17   5   2         48.69         44.16         2.19 o                         
  18   5   2          3.00          2.11         0.79 o                         
 -16   6   2          0.60          0.46         0.50 o                         
 -15   6   2         41.82         41.06         1.69 o                         
 -14   6   2         11.57          8.75         0.78 o                         
 -13   6   2          0.19         -0.21         0.69 o                         
 -12   6   2         23.02         25.54         1.83 o                         
 -11   6   2          6.44          7.24         0.94 o                         
 -10   6   2         15.57          8.48         0.83 o                         
  -9   6   2        245.24        234.05         6.92 o                         
  -8   6   2          2.16          1.24         0.64 o                         
  -7   6   2          5.13          2.59         0.74 o                         
  -6   6   2        224.88        203.36         4.86 o                         
  -5   6   2        146.42        118.35         2.67 o                         
  -4   6   2         98.66        117.40         3.10 o                         
  -3   6   2       1081.30        977.19        13.73 o                         
  -2   6   2       1125.58       1021.78        16.52 o                         
  -1   6   2         17.00         19.56         0.90 o                         
   0   6   2         90.77         97.09         2.02 o                         
   1   6   2          6.86          8.60         0.83 o                         
   2   6   2         15.25         17.03         0.84 o                         
   3   6   2          1.27         -0.35         0.50 o                         
   4   6   2         83.68        109.97         2.10 o                         
   5   6   2        247.01        207.00         4.68 o                         
   6   6   2         23.19         15.16         1.23 o                         
   7   6   2          0.02          3.35         1.07 o                         
   8   6   2          1.72          0.79         0.68 o                         
   9   6   2         53.89         52.22         1.89 o                         
  10   6   2        108.05        110.06         2.84 o                         
  11   6   2         39.64         39.35         1.57 o                         
  12   6   2          2.36          1.07         0.75 o                         
  13   6   2          2.11          2.79         0.92 o                         
  14   6   2         17.50         22.31         1.18 o                         
  15   6   2          9.81          9.02         0.72 o                         
 -14   7   2         11.05         10.00         1.29 o                         
 -13   7   2          6.36          5.65         0.64 o                         
 -12   7   2          0.06          0.93         0.68 o                         
 -11   7   2         12.32          9.93         1.03 o                         
 -10   7   2          0.33         -0.39         1.82 o                         
  -9   7   2          3.77          0.71         1.08 o                         
  -8   7   2         54.00         52.33         2.77 o                         
  -7   7   2         75.88         76.83         2.31 o                         
  -6   7   2         97.39         80.44         2.41 o                         
  -5   7   2         28.58         32.03         1.51 o                         
  -4   7   2         37.62         36.44         1.61 o                         
  -3   7   2          0.37          0.10         0.85 o                         
  -2   7   2         86.27         81.34         2.05 o                         
  -1   7   2         32.08         38.32         1.69 o                         
   0   7   2         11.26         20.16         1.00 o                         
   1   7   2         41.34         26.17         1.07 o                         
   2   7   2          0.19         -0.60         0.60 o                         
   3   7   2          0.60          1.38         0.79 o                         
   4   7   2          5.61          6.14         0.75 o                         
   5   7   2        103.24        104.09         2.91 o                         
   6   7   2         18.06         17.54         1.97 o                         
   7   7   2         37.19         26.63         1.48 o                         
   8   7   2          2.47          2.62         2.73 o                         
   9   7   2          0.29          1.68         1.09 o                         
  10   7   2         39.02         36.82         1.61 o                         
  11   7   2          5.35          2.76         0.95 o                         
  12   7   2          0.12          0.54         0.74 o                         
  13   7   2          9.45          6.63         0.93 o                         
 -10   8   2          4.11          3.82         0.68 o                         
  -9   8   2         12.54          7.63         1.44 o                         
  -8   8   2          5.65          7.42         0.74 o                         
  -7   8   2          0.78          2.90         0.66 o                         
  -6   8   2          0.23          1.23         1.13 o                         
  -5   8   2          2.58          3.87         1.21 o                         
  -4   8   2         43.27         47.11         3.32 o                         
  -3   8   2         41.25         22.58         2.42 o                         
  -2   8   2         16.22         11.69         1.49 o                         
  -1   8   2          4.32          2.64         1.17 o                         
   0   8   2         19.34         26.13         1.48 o                         
   1   8   2         11.53         18.53         1.30 o                         
   2   8   2         24.48         27.46         1.27 o                         
   3   8   2          2.71          1.02         0.97 o                         
   4   8   2          2.02          3.25         1.46 o                         
   5   8   2         43.27         26.04         1.80 o                         
   6   8   2          1.09          1.86         0.64 o                         
   7   8   2         13.00         11.29         0.97 o                         
   8   8   2          1.29         -0.65         0.65 o                         
   9   8   2          5.22          4.60         1.01 o                         
 -23   0   3         29.50         27.98         2.54 o                         
 -21   0   3          0.42         -1.40         1.40 o                         
 -19   0   3        915.14       1043.38        50.78 o                         
 -17   0   3         31.99         54.77         6.38 o                         
 -15   0   3         37.97         30.47         3.03 o                         
 -13   0   3         27.86         27.60         2.08 o                         
 -11   0   3       1088.15       1155.66        30.89 o                         
  -9   0   3       2956.17       3235.22        50.49 o                         
  -7   0   3          0.07          1.83         0.59 o                         
  -5   0   3       2717.88       2405.86        37.15 o                         
  -3   0   3         46.50         16.71         0.75 o                         
  -1   0   3      17622.19      16237.17       342.91 o                         
   1   0   3       7177.38       5536.62       117.56 o                         
   3   0   3        355.58        244.45         9.24 o                         
   5   0   3         58.68        108.50         4.10 o                         
   7   0   3       3394.32       3399.91        77.06 o                         
   9   0   3        494.20        603.82        25.78 o                         
  11   0   3        238.67        247.35         9.52 o                         
  13   0   3          6.06         10.58         1.53 o                         
  15   0   3        754.97        826.86        22.70 o                         
  17   0   3         71.05         53.89         5.44 o                         
  19   0   3         97.38        117.48        11.28 o                         
  21   0   3         11.90         16.95         1.81 o                         
  23   0   3         20.83         30.56         2.26 o                         
 -23   1   3          8.51         11.73         1.15 o                         
 -22   1   3         21.98         16.70         1.17 o                         
 -21   1   3          1.95          2.18         0.95 o                         
 -20   1   3         23.61         22.77         1.40 o                         
 -19   1   3          4.95          5.08         0.96 o                         
 -18   1   3          0.75          0.30         1.30 o                         
 -17   1   3         26.84         16.94         1.67 o                         
 -16   1   3          1.77          0.84         1.20 o                         
 -15   1   3         50.89         71.81         2.38 o                         
 -14   1   3         67.40         59.42         2.11 o                         
 -13   1   3        131.66        138.28         3.93 o                         
 -12   1   3         87.75         87.28         3.22 o                         
 -11   1   3         23.27         35.84         1.97 o                         
 -10   1   3          8.38         10.05         1.07 o                         
  -9   1   3       4462.53       4788.40        57.28 o                         
  -8   1   3        722.24        806.84         9.95 o                         
  -7   1   3        199.26        240.72         3.99 o                         
  -6   1   3        423.41        376.77         5.18 o                         
  -5   1   3         78.99         75.75         1.87 o                         
  -4   1   3       1928.71       1806.64        20.43 o                         
  -3   1   3      30696.53      32252.49       354.56 o                         
  -2   1   3       4650.60       4811.44        53.25 o                         
  -1   1   3         26.86         29.32         0.85 o                         
   0   1   3       1436.83       1374.41        18.36 o                         
   1   1   3       5119.91       4134.80        68.37 o                         
   2   1   3        238.03        257.02         9.06 o                         
   3   1   3        288.68        255.84         7.80 o                         
   4   1   3        782.52        845.12        15.66 o                         
   5   1   3        230.28        228.78         5.48 o                         
   6   1   3       2585.73       2694.55        39.09 o                         
   7   1   3        865.77        781.94        12.96 o                         
   8   1   3        638.20        693.95        11.13 o                         
   9   1   3        382.02        435.52         9.28 o                         
  10   1   3         23.33         17.33         1.46 o                         
  11   1   3          0.39          2.37         0.95 o                         
  12   1   3         96.30         86.53         2.90 o                         
  13   1   3          7.71          6.15         1.00 o                         
  14   1   3        787.48        787.01        12.77 o                         
  15   1   3         34.40         22.76         2.74 o                         
  16   1   3        177.68        197.74         8.06 o                         
  17   1   3        286.41        270.04        10.03 o                         
  18   1   3          4.04          2.66         1.70 o                         
  19   1   3         16.31         26.24         1.74 o                         
  20   1   3          1.06         -0.38         0.87 o                         
  21   1   3          0.99          0.52         0.72 o                         
  22   1   3          2.06          2.04         0.44 o                         
 -22   2   3          0.16         -0.29         0.55 o                         
 -21   2   3          0.20          0.12         0.62 o                         
 -20   2   3         81.78         78.32         2.18 o                         
 -19   2   3         82.25         81.24         2.37 o                         
 -18   2   3         97.40         85.13         2.78 o                         
 -17   2   3         28.07         12.46         1.76 o                         
 -16   2   3         72.34         69.49         2.88 o                         
 -15   2   3         29.54         22.78         1.66 o                         
 -14   2   3          7.14          2.73         0.89 o                         
 -13   2   3          3.23          4.32         1.10 o                         
 -12   2   3         17.37          9.68         0.96 o                         
 -11   2   3          1.70          0.36         1.42 o                         
 -10   2   3       2033.00       1854.92        30.72 o                         
  -9   2   3       1445.39       1387.37        21.61 o                         
  -8   2   3        316.44        292.80         6.83 o                         
  -7   2   3        529.67        443.57         6.55 o                         
  -6   2   3        273.09        275.48         4.64 o                         
  -5   2   3       3234.19       3226.22        38.38 o                         
  -4   2   3         29.50         66.62         1.39 o                         
  -3   2   3        503.98        454.17         5.43 o                         
  -2   2   3       2449.76       2449.47        27.49 o                         
  -1   2   3      11359.23      11129.05       153.93 o                         
   0   2   3       6212.69       6094.99       100.45 o                         
   1   2   3       1416.84       1148.61        18.11 o                         
   2   2   3        406.84        253.10         4.24 o                         
   3   2   3        170.00        151.84         2.86 o                         
   4   2   3       1643.34       1804.68        26.37 o                         
   5   2   3         11.92         18.57         1.36 o                         
   6   2   3        179.96        185.95         4.14 o                         
   7   2   3        122.68        146.48         5.21 o                         
   8   2   3       3315.51       3551.83        51.74 o                         
   9   2   3        166.02        170.46         4.54 o                         
  10   2   3        262.50        293.34         6.73 o                         
  11   2   3          2.28          4.57         0.92 o                         
  12   2   3         26.55         24.96         1.37 o                         
  13   2   3          2.84          1.48         0.75 o                         
  14   2   3        891.28        940.36        13.81 o                         
  15   2   3        539.62        619.79        15.53 o                         
  16   2   3          8.81         12.29         1.66 o                         
  17   2   3        312.25        297.28        11.75 o                         
  18   2   3         26.80         32.06         1.63 o                         
  19   2   3        127.11        124.90         3.72 o                         
  20   2   3          2.86          3.58         0.81 o                         
  21   2   3          0.71         -0.24         0.60 o                         
  22   2   3          5.51          4.27         1.02 o                         
 -21   3   3          2.25          0.97         0.66 o                         
 -20   3   3          7.11          5.39         0.96 o                         
 -19   3   3          4.18          2.18         1.00 o                         
 -18   3   3         10.31          8.97         2.87 o                         
 -17   3   3          6.02          2.99         1.63 o                         
 -16   3   3         40.60         27.21         2.12 o                         
 -15   3   3         29.63         29.15         3.14 o                         
 -14   3   3        139.79        129.39         4.76 o                         
 -13   3   3        105.74        101.31         4.35 o                         
 -12   3   3          3.28          2.36         0.80 o                         
 -11   3   3         13.37          9.93         1.04 o                         
 -10   3   3       1238.07       1193.40        21.95 o                         
  -9   3   3        831.22        746.16        19.53 o                         
  -8   3   3        391.60        358.06         9.26 o                         
  -7   3   3       3465.52       3650.79        62.11 o                         
  -6   3   3        980.72        938.24        17.53 o                         
  -5   3   3       1204.36       1114.93        24.06 o                         
  -4   3   3        148.69         83.49         2.36 o                         
  -3   3   3        380.25        508.03         9.94 o                         
  -2   3   3        123.67        142.15         6.07 o                         
  -1   3   3        901.14        679.17        14.29 o                         
   0   3   3        386.80        343.29         8.09 o                         
   1   3   3          0.56          5.38         0.79 o                         
   2   3   3         31.72         36.45         1.59 o                         
   3   3   3         84.16        101.00         3.62 o                         
   4   3   3       1235.25       1190.94        22.23 o                         
   5   3   3        385.50        454.01        10.11 o                         
   6   3   3       1239.55       1322.80        24.60 o                         
   7   3   3        656.42        641.90        11.91 o                         
   8   3   3        990.58        937.68        16.70 o                         
   9   3   3         29.38         29.36         2.12 o                         
  10   3   3          8.57         10.95         0.96 o                         
  11   3   3        260.70        263.69         5.91 o                         
  12   3   3        341.09        312.03        12.09 o                         
  13   3   3        189.96        192.78         7.51 o                         
  14   3   3        111.19        124.48         4.49 o                         
  15   3   3        135.50        135.04         5.20 o                         
  16   3   3        192.93        179.59         4.29 o                         
  17   3   3         55.15         60.54         5.28 o                         
  18   3   3         21.79         19.21         2.05 o                         
  19   3   3         20.10         25.97         2.18 o                         
  20   3   3          0.38          0.16         0.86 o                         
  21   3   3          4.78          4.50         0.87 o                         
 -20   4   3          9.57          5.68         0.82 o                         
 -19   4   3         17.96         14.64         1.29 o                         
 -18   4   3          0.41          2.39         1.04 o                         
 -17   4   3          2.74          1.30         1.17 o                         
 -16   4   3          3.32          3.23         1.08 o                         
 -15   4   3         99.35         84.82         5.32 o                         
 -14   4   3          7.63         10.42         1.28 o                         
 -13   4   3         90.14         95.43         2.68 o                         
 -12   4   3          0.99          1.70         0.93 o                         
 -11   4   3        571.00        554.72        11.12 o                         
 -10   4   3        214.60        234.38         4.08 o                         
  -9   4   3        743.80        684.99        10.80 o                         
  -8   4   3        279.79        304.55         7.54 o                         
  -7   4   3         43.45         24.79         1.42 o                         
  -6   4   3          3.90          2.42         1.22 o                         
  -5   4   3       2651.25       2441.52        55.03 o                         
  -4   4   3         17.47         16.70         1.89 o                         
  -3   4   3       3984.48       4044.08        88.84 o                         
  -2   4   3       5701.29       5748.07        96.86 o                         
  -1   4   3        501.10        468.03        10.29 o                         
   0   4   3         99.24        156.72         6.20 o                         
   1   4   3        927.24        731.13        21.64 o                         
   2   4   3         61.52         62.25         4.46 o                         
   3   4   3        140.27         87.31         4.43 o                         
   4   4   3         21.77         12.19         2.71 o                         
   5   4   3          5.93          0.49         1.25 o                         
   6   4   3        645.22        660.51        13.10 o                         
   7   4   3         25.67         27.48         1.36 o                         
   8   4   3         90.24        103.53         4.18 o                         
   9   4   3         47.62         42.04         1.39 o                         
  10   4   3         13.94         15.53         0.94 o                         
  11   4   3          8.14         10.39         0.96 o                         
  12   4   3         73.96         70.79         2.01 o                         
  13   4   3        102.90        123.26         4.08 o                         
  14   4   3         58.20         57.82         2.10 o                         
  15   4   3        207.08        223.10         6.19 o                         
  16   4   3          8.60          9.75         1.33 o                         
  17   4   3         19.84         22.44         1.57 o                         
  18   4   3          1.13          2.11         0.64 o                         
  19   4   3         12.50         12.57         1.23 o                         
  20   4   3          0.44          0.87         0.98 o                         
 -18   5   3          0.28          1.18         0.71 o                         
 -17   5   3          6.89          6.11         0.84 o                         
 -16   5   3          0.26          0.41         0.68 o                         
 -15   5   3          0.30         -0.08         0.79 o                         
 -14   5   3         15.04         12.78         1.04 o                         
 -13   5   3          0.31          1.04         0.70 o                         
 -12   5   3         37.77         44.50         1.65 o                         
 -11   5   3         57.41         72.08         3.98 o                         
 -10   5   3          6.64          7.54         0.80 o                         
  -9   5   3        100.67         83.11         2.26 o                         
  -8   5   3         87.55         88.23         2.30 o                         
  -7   5   3        139.04        160.51         2.81 o                         
  -6   5   3        145.46        140.18         2.53 o                         
  -5   5   3        258.73        218.22         3.25 o                         
  -4   5   3         11.44          4.01         0.53 o                         
  -3   5   3         16.81          8.42         1.03 o                         
  -2   5   3         19.32         10.06         0.76 o                         
  -1   5   3        240.27        162.90         3.20 o                         
   0   5   3          3.94          4.55         0.72 o                         
   1   5   3         19.83         18.77         1.36 o                         
   2   5   3          0.56          4.58         0.79 o                         
   3   5   3          0.47          1.23         0.55 o                         
   4   5   3         15.82         13.38         0.71 o                         
   5   5   3        178.51        149.73         2.98 o                         
   6   5   3        183.73        166.88         2.72 o                         
   7   5   3        222.34        256.94         4.12 o                         
   8   5   3        135.42        157.65         2.83 o                         
   9   5   3         16.29         24.01         1.04 o                         
  10   5   3        126.41        134.97         2.86 o                         
  11   5   3        269.16        258.47         4.25 o                         
  12   5   3          7.42          4.74         0.69 o                         
  13   5   3          4.78          4.92         0.65 o                         
  14   5   3          0.90          0.96         0.62 o                         
  15   5   3         30.12         31.70         1.23 o                         
  16   5   3        211.33        249.38         6.99 o                         
  17   5   3         95.25        104.64         6.25 o                         
  18   5   3         51.13         49.59         2.23 o                         
 -17   6   3          0.04         -0.44         0.75 o                         
 -16   6   3          1.90          1.18         0.60 o                         
 -15   6   3          4.91          4.91         0.58 o                         
 -14   6   3          0.97          1.81         0.60 o                         
 -13   6   3          1.14          0.94         0.66 o                         
 -12   6   3         91.09         86.85         2.40 o                         
 -11   6   3         31.56         28.08         1.43 o                         
 -10   6   3        137.39        116.94         4.48 o                         
  -9   6   3          2.28          4.92         1.00 o                         
  -8   6   3         92.11         67.34         2.12 o                         
  -7   6   3        197.38        207.93         5.17 o                         
  -6   6   3          6.89         14.40         1.11 o                         
  -5   6   3         10.85         26.75         1.11 o                         
  -4   6   3        323.18        272.38         5.14 o                         
  -3   6   3        324.48        308.13         4.79 o                         
  -2   6   3        456.24        414.31         5.47 o                         
  -1   6   3         49.08         41.67         1.75 o                         
   0   6   3         14.00          7.56         0.89 o                         
   1   6   3        188.19        136.09         2.54 o                         
   2   6   3         14.42          5.83         0.68 o                         
   3   6   3         26.12         12.57         0.77 o                         
   4   6   3          2.43          1.74         0.56 o                         
   5   6   3          0.97          2.79         0.63 o                         
   6   6   3         92.83         94.65         2.71 o                         
   7   6   3         41.93         44.83         2.81 o                         
   8   6   3        159.94        168.31         4.33 o                         
   9   6   3        247.76        231.56         5.17 o                         
  10   6   3         99.86         98.65         3.13 o                         
  11   6   3          6.56          5.46         0.89 o                         
  12   6   3         30.44         23.10         1.63 o                         
  13   6   3          0.16          1.78         0.74 o                         
  14   6   3          3.06          3.15         0.66 o                         
  15   6   3        138.25        135.89         7.27 o                         
 -14   7   3          2.42          2.21         0.92 o                         
 -13   7   3          0.45          1.35         0.53 o                         
 -12   7   3          0.00         -0.05         0.63 o                         
 -11   7   3          1.17          3.11         1.18 o                         
 -10   7   3         78.96         84.87         4.51 o                         
  -9   7   3         64.56         58.47         2.60 o                         
  -8   7   3        130.20        113.81         4.00 o                         
  -7   7   3         15.14         12.21         1.06 o                         
  -6   7   3          1.06          1.07         0.76 o                         
  -5   7   3          8.91          9.77         0.94 o                         
  -4   7   3         69.60         61.99         1.94 o                         
  -3   7   3          5.62          7.91         0.76 o                         
  -2   7   3         58.35         33.46         2.46 o                         
  -1   7   3        380.11        347.27         7.38 o                         
   0   7   3          7.53          3.62         0.66 o                         
   1   7   3          3.40          1.81         0.61 o                         
   2   7   3          7.07          4.34         0.65 o                         
   3   7   3          2.73          3.26         0.78 o                         
   4   7   3          2.25          1.70         0.66 o                         
   5   7   3          9.11          9.83         1.03 o                         
   6   7   3         16.70         11.22         1.14 o                         
   7   7   3         42.64         55.73         1.92 o                         
   8   7   3        112.13        115.48         7.35 o                         
   9   7   3         11.30          9.20         1.17 o                         
  10   7   3          1.83          7.67         0.89 o                         
  11   7   3          3.48          3.24         0.99 o                         
  12   7   3          0.10          0.09         0.90 o                         
  13   7   3          0.09         -0.56         0.85 o                         
 -10   8   3         16.03          8.56         1.34 o                         
  -8   8   3          0.80          1.09         0.72 o                         
  -7   8   3          6.42          6.11         1.26 o                         
  -6   8   3          0.65          3.21         1.20 o                         
  -5   8   3         16.66         19.05         1.23 o                         
  -4   8   3         55.91         41.35         1.78 o                         
  -3   8   3         22.47         16.10         2.70 o                         
  -2   8   3         27.33         23.76         1.86 o                         
  -1   8   3          0.84          2.94         1.83 o                         
   0   8   3         22.39         29.85         3.68 o                         
   1   8   3          2.99          3.40         1.35 o                         
   2   8   3          1.52         11.80         1.58 o                         
   3   8   3          0.84          3.28         0.98 o                         
   4   8   3          1.20          1.21         1.39 o                         
   5   8   3         54.21         44.57         2.27 o                         
   6   8   3          0.60         -0.72         0.72 o                         
   7   8   3         26.01         22.41         1.24 o                         
   8   8   3         19.19         17.20         1.03 o                         
   9   8   3          5.07          1.79         0.84 o                         
 -22   0   4          0.39          1.38         1.12 o                         
 -20   0   4          0.01         -1.19         1.69 o                         
 -18   0   4        794.19        827.91        31.00 o                         
 -16   0   4         44.26         69.06         4.22 o                         
 -14   0   4        407.76        450.28        15.64 o                         
 -12   0   4         92.66        136.20         4.97 o                         
 -10   0   4          3.52          8.78         1.16 o                         
  -8   0   4       3708.87       4182.64        64.36 o                         
  -6   0   4          1.30          1.21         0.56 o                         
  -4   0   4        206.37        198.63         5.27 o                         
  -2   0   4      16936.46      15931.55       333.95 o                         
   0   0   4      10266.12       9134.26       367.89 o                         
   2   0   4       6126.98       6315.84       188.01 o                         
   4   0   4       2955.31       2820.17        61.79 o                         
   6   0   4          2.01          5.67         1.80 o                         
   8   0   4         17.10         14.42         1.67 o                         
  10   0   4         18.52         24.38         4.82 o                         
  12   0   4          2.81         -1.09         1.36 o                         
  14   0   4         20.27         15.48         2.19 o                         
  16   0   4        304.81        306.14        15.53 o                         
  18   0   4         13.47         24.88         3.74 o                         
  20   0   4          5.60          2.16         1.99 o                         
  22   0   4         59.04         84.65         3.95 o                         
 -23   1   4         15.53         12.53         1.12 o                         
 -22   1   4         20.89         19.89         1.26 o                         
 -21   1   4          0.31          0.39         0.88 o                         
 -20   1   4         16.26         22.69         1.74 o                         
 -19   1   4         45.70         45.04         1.99 o                         
 -18   1   4        115.05        132.56         3.86 o                         
 -17   1   4         40.59         38.64         2.29 o                         
 -16   1   4         13.24         19.19         1.66 o                         
 -15   1   4         76.27         91.72         3.17 o                         
 -14   1   4        103.79        132.49         3.29 o                         
 -13   1   4          9.80         18.02         1.59 o                         
 -12   1   4       1136.34       1180.70        19.63 o                         
 -11   1   4         65.41         52.40         2.23 o                         
 -10   1   4        732.80        892.58        12.91 o                         
  -9   1   4        563.55        699.83         9.08 o                         
  -8   1   4        468.96        455.82         6.23 o                         
  -7   1   4        365.78        378.96         5.19 o                         
  -6   1   4       1220.14       1157.89        13.22 o                         
  -5   1   4        721.89        665.26         7.89 o                         
  -4   1   4       3737.08       3704.08        40.99 o                         
  -3   1   4       4293.45       4230.35        49.15 o                         
  -2   1   4        662.62        565.20         7.16 o                         
  -1   1   4       1150.38       1015.65        16.13 o                         
   0   1   4       6778.49       6596.39        85.84 o                         
   1   1   4       1664.85       1523.22        24.06 o                         
   2   1   4        138.84        102.05         2.75 o                         
   3   1   4        776.61        877.14        16.12 o                         
   4   1   4         65.90         59.97         2.03 o                         
   5   1   4       1517.79       1216.10        20.12 o                         
   6   1   4       9548.82       9632.49       145.81 o                         
   7   1   4        828.96        952.54        19.13 o                         
   8   1   4        405.24        548.52        10.63 o                         
   9   1   4        131.08        114.93         4.27 o                         
  10   1   4       1163.67       1199.59        23.26 o                         
  11   1   4        168.54        183.38         5.28 o                         
  12   1   4        117.16        135.50         3.16 o                         
  13   1   4         15.93         19.71         1.25 o                         
  14   1   4        945.05        870.68        13.01 o                         
  15   1   4        815.11        826.96        24.58 o                         
  16   1   4         57.15         77.39         4.56 o                         
  17   1   4         12.00          9.87         2.05 o                         
  18   1   4          5.86          0.21         1.62 o                         
  19   1   4         12.61         14.93         1.58 o                         
  20   1   4          0.16         -0.27         0.80 o                         
  21   1   4          0.68          0.09         0.63 o                         
  22   1   4         12.55         17.87         1.31 o                         
 -22   2   4          6.41          6.44         3.27 o                         
 -21   2   4         13.97         12.21         0.95 o                         
 -20   2   4         26.90         28.39         1.43 o                         
 -19   2   4         29.40         33.97         1.52 o                         
 -18   2   4        195.58        182.37         4.48 o                         
 -17   2   4        215.14        200.68         5.41 o                         
 -16   2   4         38.11         41.88         2.22 o                         
 -15   2   4         16.23         12.40         1.29 o                         
 -14   2   4          8.99         11.48         1.03 o                         
 -13   2   4        306.04        294.91         5.05 o                         
 -12   2   4          3.20          4.27         0.76 o                         
 -11   2   4         25.00         31.10         2.24 o                         
 -10   2   4        658.71        681.95        13.10 o                         
  -9   2   4        146.35        124.79         3.84 o                         
  -8   2   4        807.94        890.69        12.04 o                         
  -7   2   4        465.51        451.61         6.70 o                         
  -6   2   4          2.43          7.31         0.69 o                         
  -5   2   4         26.04         17.40         0.76 o                         
  -4   2   4         30.20         35.51         1.22 o                         
  -3   2   4       1858.95       1717.47        18.86 o                         
  -2   2   4       5585.02       5327.64        58.89 o                         
  -1   2   4       2119.54       2104.38        27.99 o                         
   0   2   4        336.32        248.29         4.41 o                         
   1   2   4        174.98        174.56         3.37 o                         
   2   2   4        477.23        521.82         8.45 o                         
   3   2   4        312.23        315.96         6.22 o                         
   4   2   4       1458.72       1527.68        27.00 o                         
   5   2   4       5391.80       5710.18        96.03 o                         
   6   2   4          2.41          0.84         0.76 o                         
   7   2   4        185.24        222.80         5.96 o                         
   8   2   4        109.16        126.05         3.66 o                         
   9   2   4         25.90         19.90         2.05 o                         
  10   2   4         52.80         56.53         2.69 o                         
  11   2   4        166.86        177.12         6.60 o                         
  12   2   4        376.38        414.91         7.05 o                         
  13   2   4        231.85        230.55         5.35 o                         
  14   2   4        363.75        363.78        11.15 o                         
  15   2   4         28.33         16.08         1.86 o                         
  16   2   4          4.98          3.36         1.42 o                         
  17   2   4         22.62         20.63         1.87 o                         
  18   2   4         46.35         51.74         2.26 o                         
  19   2   4         44.96         51.91         2.12 o                         
  20   2   4          7.36          6.98         0.76 o                         
  21   2   4          0.08         -0.42         0.56 o                         
  22   2   4         10.62         12.24         1.31 o                         
 -21   3   4          2.72          1.06         0.65 o                         
 -20   3   4         20.07         19.68         1.64 o                         
 -19   3   4          5.49          8.26         1.21 o                         
 -18   3   4         59.74         59.78         3.46 o                         
 -17   3   4          1.07          1.05         0.96 o                         
 -16   3   4         32.31         34.36         3.45 o                         
 -15   3   4        222.93        243.67         5.47 o                         
 -14   3   4         20.02         27.89         1.74 o                         
 -13   3   4        127.16        109.99         2.73 o                         
 -12   3   4          6.21         10.70         1.07 o                         
 -11   3   4        110.14        111.62         4.92 o                         
 -10   3   4         30.92         23.98         1.51 o                         
  -9   3   4        743.71        742.62        14.59 o                         
  -8   3   4        308.11        317.10         7.72 o                         
  -7   3   4         71.06         76.80         3.06 o                         
  -6   3   4        242.57        268.17         6.42 o                         
  -5   3   4        303.58        304.73         6.83 o                         
  -4   3   4       1831.12       1840.39        26.77 o                         
  -3   3   4        161.11        204.43         3.65 o                         
  -2   3   4         41.51         64.02         2.12 o                         
  -1   3   4        257.69        174.90         3.77 o                         
   0   3   4         11.92          6.25         1.12 o                         
   1   3   4        108.78        116.49         3.51 o                         
   2   3   4        342.74        378.74         7.17 o                         
   3   3   4         81.64         97.46         3.27 o                         
   4   3   4         10.28         11.81         1.01 o                         
   5   3   4        390.19        327.48         6.78 o                         
   6   3   4        553.30        695.71        12.66 o                         
   7   3   4         14.99         24.12         1.67 o                         
   8   3   4        324.40        278.33         6.81 o                         
   9   3   4         42.78         29.46         1.74 o                         
  10   3   4        379.05        342.50         6.37 o                         
  11   3   4         32.02         28.13         2.37 o                         
  12   3   4        429.81        428.41        12.96 o                         
  13   3   4        298.83        289.38        10.23 o                         
  14   3   4        283.44        304.09         8.44 o                         
  15   3   4        877.65        866.58        20.40 o                         
  16   3   4        280.70        320.49         8.40 o                         
  17   3   4          0.07          0.27         0.89 o                         
  18   3   4          1.77          2.60         1.14 o                         
  19   3   4          4.07          2.24         1.35 o                         
  20   3   4          2.08          2.96         0.78 o                         
  21   3   4          5.27          5.60         1.16 o                         
 -20   4   4          2.69          3.91         0.74 o                         
 -19   4   4         16.18         17.24         1.95 o                         
 -18   4   4         51.42         50.68         3.53 o                         
 -17   4   4          7.14          6.61         1.29 o                         
 -16   4   4         43.50         31.46         1.80 o                         
 -15   4   4         32.83         37.09         2.81 o                         
 -14   4   4         47.50         41.41         2.41 o                         
 -13   4   4         36.40         31.70         2.31 o                         
 -12   4   4        191.31        208.40         5.56 o                         
 -11   4   4       1543.91       1520.01        24.60 o                         
 -10   4   4        145.58        111.68         2.34 o                         
  -9   4   4         80.26         74.23         1.89 o                         
  -8   4   4        213.64        192.78         5.02 o                         
  -7   4   4         42.60         42.13         1.77 o                         
  -6   4   4        122.90        180.82         4.53 o                         
  -5   4   4        423.39        419.62        18.92 o                         
  -4   4   4         25.03         17.15         1.60 o                         
  -3   4   4       1049.06        908.77        22.76 o                         
  -2   4   4       5520.24       5482.53       221.85 o                         
  -1   4   4        613.12        673.70        22.69 o                         
   0   4   4          2.23         22.57         3.19 o                         
   1   4   4          0.41          2.13         1.09 o                         
   2   4   4         16.62         16.85         1.92 o                         
   3   4   4         49.22         30.03         2.52 o                         
   4   4   4        103.83         83.22         5.32 o                         
   5   4   4        384.82        383.54         8.38 o                         
   6   4   4        320.91        251.20         5.00 o                         
   7   4   4         80.78         86.09         2.24 o                         
   8   4   4         26.41         39.09         1.60 o                         
   9   4   4          6.33          3.35         0.70 o                         
  10   4   4         26.25         27.01         1.27 o                         
  11   4   4         72.66         71.10         2.17 o                         
  12   4   4        613.03        604.36        10.30 o                         
  13   4   4          4.49          3.19         0.67 o                         
  14   4   4         16.15         19.77         1.17 o                         
  15   4   4         10.80          8.45         1.57 o                         
  16   4   4         26.87         20.48         1.63 o                         
  17   4   4          1.38          1.33         0.97 o                         
  18   4   4          8.97         11.01         1.02 o                         
  19   4   4         13.18         16.14         1.31 o                         
  20   4   4         25.09         27.16         2.04 o                         
 -19   5   4          2.51          0.79         0.89 o                         
 -18   5   4         12.81          8.68         2.29 o                         
 -17   5   4          0.06         -0.58         0.58 o                         
 -16   5   4          7.42          5.39         0.81 o                         
 -15   5   4          5.54          8.78         1.05 o                         
 -14   5   4          2.99          1.68         0.78 o                         
 -13   5   4          6.34          9.78         1.07 o                         
 -12   5   4          0.02          0.31         0.67 o                         
 -11   5   4         53.77         46.04         1.67 o                         
 -10   5   4          1.17          0.60         0.63 o                         
  -9   5   4         64.27         69.23         2.11 o                         
  -8   5   4        109.12        113.95         2.84 o                         
  -7   5   4        135.61        118.18         2.36 o                         
  -6   5   4        171.47        212.92         5.74 o                         
  -5   5   4        114.43         79.87         2.14 o                         
  -4   5   4        686.10        501.66         5.77 o                         
  -3   5   4        118.55        140.92         2.51 o                         
  -2   5   4         40.28         25.46         1.09 o                         
  -1   5   4         44.45         35.34         1.34 o                         
   0   5   4         15.17         13.17         0.98 o                         
   1   5   4        120.11        129.98         3.60 o                         
   2   5   4         20.40         20.47         1.55 o                         
   3   5   4        173.71        158.70         3.04 o                         
   4   5   4         74.65         94.25         2.04 o                         
   5   5   4         13.32         18.58         0.85 o                         
   6   5   4        275.38        301.49         5.28 o                         
   7   5   4         33.01         19.95         0.91 o                         
   8   5   4        442.63        395.94         6.51 o                         
   9   5   4        569.82        572.78         8.10 o                         
  10   5   4        740.07        716.46        11.12 o                         
  11   5   4          5.11          5.36         0.67 o                         
  12   5   4         35.68         37.98         1.28 o                         
  13   5   4         48.09         55.55         1.70 o                         
  14   5   4          3.99          7.17         0.81 o                         
  15   5   4         23.77         25.88         1.40 o                         
  16   5   4        315.86        357.52        12.00 o                         
  17   5   4         63.78         70.10         3.02 o                         
 -17   6   4         23.41         15.54         1.49 o                         
 -16   6   4          0.32          0.83         0.52 o                         
 -15   6   4          0.85          0.69         0.54 o                         
 -14   6   4          0.52          0.60         0.61 o                         
 -13   6   4         19.29         13.88         1.13 o                         
 -12   6   4          4.02          5.54         1.04 o                         
 -11   6   4        116.02         98.91         6.31 o                         
 -10   6   4         18.70         12.72         1.26 o                         
  -9   6   4         47.56         55.60         2.65 o                         
  -8   6   4        117.91         94.87         2.66 o                         
  -7   6   4          0.15          0.53         0.72 o                         
  -6   6   4         11.42          7.05         0.86 o                         
  -5   6   4         11.00         11.30         0.91 o                         
  -4   6   4        265.94        274.96         6.56 o                         
  -3   6   4        528.08        475.05         9.11 o                         
  -2   6   4        491.65        443.78         6.05 o                         
  -1   6   4         43.63         55.82         1.35 o                         
   0   6   4          1.34          2.61         0.56 o                         
   1   6   4         64.85         40.65         1.25 o                         
   2   6   4          7.21          3.85         0.69 o                         
   3   6   4          1.44         -0.36         0.60 o                         
   4   6   4        620.71        572.24        13.98 o                         
   5   6   4        488.91        501.43        15.52 o                         
   6   6   4         46.25         47.43         1.86 o                         
   7   6   4          5.93          4.59         0.79 o                         
   8   6   4         34.37         54.99         1.69 o                         
   9   6   4         53.78         48.12         1.89 o                         
  10   6   4          7.42         10.13         1.01 o                         
  11   6   4         26.75         35.91         1.78 o                         
  12   6   4         69.44         60.16         2.54 o                         
  13   6   4          7.31         10.59         0.93 o                         
  14   6   4         11.93         12.26         0.88 o                         
  15   6   4         13.26         20.21         1.31 o                         
 -14   7   4          4.14          3.52         0.93 o                         
 -13   7   4          0.84          2.64         0.55 o                         
 -12   7   4          3.87          1.52         0.72 o                         
 -11   7   4         25.23         24.92         2.30 o                         
 -10   7   4         51.00         50.12         4.03 o                         
  -9   7   4         22.33         20.54         1.35 o                         
  -8   7   4         66.43         58.99         2.09 o                         
  -7   7   4          2.10          0.84         0.76 o                         
  -6   7   4          2.43          2.71         0.77 o                         
  -5   7   4          8.52          4.35         0.81 o                         
  -4   7   4         13.07          7.01         0.85 o                         
  -3   7   4          6.30         16.91         2.38 o                         
  -2   7   4         32.27         23.25         2.06 o                         
  -1   7   4         19.43         19.40         1.27 o                         
   0   7   4         44.93         43.56         1.32 o                         
   1   7   4          0.32         -0.49         0.58 o                         
   2   7   4          3.68          1.19         0.60 o                         
   3   7   4          0.57          1.68         0.59 o                         
   4   7   4         14.52         10.33         1.38 o                         
   5   7   4         96.45        110.46         3.31 o                         
   6   7   4          0.80          0.41         0.83 o                         
   7   7   4          9.34         12.58         1.21 o                         
   8   7   4         79.92         64.82         3.03 o                         
   9   7   4        210.24        206.09         5.67 o                         
  10   7   4         26.46         25.34         1.36 o                         
  11   7   4          1.94          1.93         0.78 o                         
  12   7   4          0.11         -0.59         0.59 o                         
  13   7   4          0.74         -0.15         0.79 o                         
  -8   8   4          1.94          1.64         1.72 o                         
  -7   8   4          4.17          2.81         3.04 o                         
  -6   8   4          0.36          0.94         1.04 o                         
  -5   8   4         17.94         18.71         2.35 o                         
  -4   8   4        139.04        125.75         3.62 o                         
  -3   8   4         72.35         64.14         3.02 o                         
  -2   8   4         16.32         14.20         2.25 o                         
  -1   8   4         48.12         46.69         3.53 o                         
   0   8   4          2.53          2.32         1.11 o                         
   1   8   4         33.05         31.92         1.63 o                         
   2   8   4         22.82         30.27         1.53 o                         
   3   8   4          0.47          1.75         1.35 o                         
   4   8   4         38.18         34.41         1.68 o                         
   5   8   4         24.04         25.63         2.31 o                         
   6   8   4         61.89         63.31         2.18 o                         
   7   8   4         13.31         11.43         1.02 o                         
   8   8   4          3.10          1.91         0.56 o                         
   9   8   4          0.65          0.13         0.70 o                         
 -23   0   5         20.50         26.95         2.48 o                         
 -21   0   5          0.11         -0.36         1.37 o                         
 -19   0   5        764.15        758.03        35.14 o                         
 -17   0   5        106.47        117.47         5.77 o                         
 -15   0   5         71.18         64.98         4.44 o                         
 -13   0   5        132.46        130.07         5.03 o                         
 -11   0   5        554.25        721.04        17.13 o                         
  -9   0   5        523.93        619.81        11.60 o                         
  -7   0   5         20.95         18.17         1.45 o                         
  -5   0   5       8011.18       7806.95       118.06 o                         
  -3   0   5       1914.87       1849.32        40.53 o                         
  -1   0   5       1667.75       1635.35        33.39 o                         
   1   0   5        225.54        194.45         6.48 o                         
   3   0   5      12285.36      12286.10       258.28 o                         
   5   0   5       1510.01       1610.20        37.06 o                         
   7   0   5       5843.32       6649.53       144.10 o                         
   9   0   5        371.31        472.31        18.26 o                         
  11   0   5        489.65        598.49        15.52 o                         
  13   0   5       1494.79       1543.97        52.79 o                         
  15   0   5        224.80        188.19        10.98 o                         
  17   0   5        214.02        258.24        13.74 o                         
  19   0   5         11.97          8.04         2.56 o                         
  21   0   5         36.08         52.30         3.57 o                         
 -23   1   5          2.09          1.36         1.30 o                         
 -22   1   5         20.67         23.75         1.32 o                         
 -21   1   5          2.63          3.81         0.92 o                         
 -20   1   5         35.24         32.66         1.92 o                         
 -19   1   5          0.24         -0.35         1.17 o                         
 -18   1   5          1.50          1.26         0.95 o                         
 -17   1   5        209.76        209.32         5.06 o                         
 -16   1   5          0.06          0.07         0.86 o                         
 -15   1   5         54.35         69.97         2.49 o                         
 -14   1   5         12.48          9.00         0.98 o                         
 -13   1   5          7.15         12.85         1.00 o                         
 -12   1   5         40.42         47.00         2.31 o                         
 -11   1   5       1252.84       1305.32        18.77 o                         
 -10   1   5         77.79         80.58         2.16 o                         
  -9   1   5          3.30          3.42         0.62 o                         
  -8   1   5        964.59       1070.94        12.86 o                         
  -7   1   5        756.66        750.55         9.23 o                         
  -6   1   5         51.59         64.29         2.09 o                         
  -5   1   5       6097.63       5946.69        62.54 o                         
  -4   1   5        549.69        560.16         6.67 o                         
  -3   1   5       4948.56       4861.95        60.16 o                         
  -2   1   5        637.00        584.54         8.53 o                         
  -1   1   5       2882.74       2908.14        41.25 o                         
   0   1   5        741.48        792.20        10.56 o                         
   1   1   5       7162.71       7110.27        99.92 o                         
   2   1   5         47.31         42.35         1.50 o                         
   3   1   5       2067.11       1904.71        42.84 o                         
   4   1   5        130.93        158.86         5.78 o                         
   5   1   5       1245.07       1314.63        21.87 o                         
   6   1   5       6874.31       6799.95       113.66 o                         
   7   1   5       1228.04       1084.88        18.97 o                         
   8   1   5        135.58        129.18         3.52 o                         
   9   1   5       3166.41       3148.66        46.71 o                         
  10   1   5        127.50        143.06         4.47 o                         
  11   1   5        376.87        422.44         7.56 o                         
  12   1   5         40.83         25.88         1.77 o                         
  13   1   5         95.51         68.96         2.29 o                         
  14   1   5        436.55        447.65         7.84 o                         
  15   1   5        411.55        477.66        15.47 o                         
  16   1   5         51.72         53.35         3.81 o                         
  17   1   5         20.44         20.91         2.56 o                         
  18   1   5         35.94         27.96         5.28 o                         
  19   1   5         18.64         19.02         2.16 o                         
  20   1   5          7.58          9.05         0.90 o                         
  21   1   5         12.30         10.56         0.83 o                         
  22   1   5          0.07          0.67         0.70 o                         
 -22   2   5          0.05          0.13         0.76 o                         
 -21   2   5         35.49         29.66         1.55 o                         
 -20   2   5        152.30        154.11         3.37 o                         
 -19   2   5         27.54         24.25         1.40 o                         
 -18   2   5         26.80         35.70         1.75 o                         
 -17   2   5         24.50         23.37         1.51 o                         
 -16   2   5         12.71         12.11         1.18 o                         
 -15   2   5          5.56          3.36         0.88 o                         
 -14   2   5        146.50        169.74         3.82 o                         
 -13   2   5        141.75        109.27         2.56 o                         
 -12   2   5         20.48         32.83         1.56 o                         
 -11   2   5        659.44        731.19        13.33 o                         
 -10   2   5          5.31          1.00         0.84 o                         
  -9   2   5        213.15        273.87         7.05 o                         
  -8   2   5        356.05        424.33         7.07 o                         
  -7   2   5          1.74          2.60         0.71 o                         
  -6   2   5        500.18        453.24         6.43 o                         
  -5   2   5        344.64        300.00         4.09 o                         
  -4   2   5       1610.82       1698.11        18.18 o                         
  -3   2   5       2422.67       2274.96        23.86 o                         
  -2   2   5         67.10         52.50         1.24 o                         
  -1   2   5        343.74        360.88         5.35 o                         
   0   2   5        315.99        276.66         4.83 o                         
   1   2   5       1059.43       1003.81        14.16 o                         
   2   2   5        234.97        246.31         5.02 o                         
   3   2   5       2839.24       2848.99        48.36 o                         
   4   2   5         24.99         41.63         2.98 o                         
   5   2   5       2199.78       2337.68        40.82 o                         
   6   2   5       1891.30       1884.87        30.78 o                         
   7   2   5         21.67         23.83         1.58 o                         
   8   2   5        196.58        212.66         5.21 o                         
   9   2   5         40.81         36.65         2.10 o                         
  10   2   5        672.62        713.81        12.04 o                         
  11   2   5        379.22        335.69         5.93 o                         
  12   2   5         17.29         14.33         1.21 o                         
  13   2   5          4.48          3.59         0.93 o                         
  14   2   5         86.19         95.40         4.03 o                         
  15   2   5          0.53          0.06         1.42 o                         
  16   2   5          8.85          9.22         1.56 o                         
  17   2   5          2.19          0.67         1.05 o                         
  18   2   5          5.21          4.07         1.11 o                         
  19   2   5          0.75         -0.72         0.83 o                         
  20   2   5          9.58         10.72         0.97 o                         
  21   2   5          4.39          4.09         0.91 o                         
 -21   3   5          0.23         -0.59         0.59 o                         
 -20   3   5          0.02         -0.09         0.76 o                         
 -19   3   5          1.53          0.05         0.88 o                         
 -18   3   5         15.67         14.56         2.41 o                         
 -17   3   5          2.08          2.52         1.85 o                         
 -16   3   5          0.23         -0.68         1.06 o                         
 -15   3   5        101.05         88.45         3.39 o                         
 -14   3   5        102.06        104.42         3.14 o                         
 -13   3   5         19.78         11.87         1.07 o                         
 -12   3   5        625.60        630.86        16.11 o                         
 -11   3   5         68.90         91.90         3.11 o                         
 -10   3   5        103.44         89.28         2.88 o                         
  -9   3   5          1.69          5.32         1.17 o                         
  -8   3   5         85.63         80.41         3.35 o                         
  -7   3   5        177.73        154.83         4.73 o                         
  -6   3   5        129.02        140.07         3.94 o                         
  -5   3   5        310.82        203.81         4.46 o                         
  -4   3   5       1543.44       1525.56        24.28 o                         
  -3   3   5       1567.75       1570.17        24.64 o                         
  -2   3   5         58.02         37.69         1.60 o                         
  -1   3   5         44.03         62.94         2.37 o                         
   0   3   5         29.79         26.47         1.27 o                         
   1   3   5         86.37        113.41         2.94 o                         
   2   3   5        216.90        208.65         4.91 o                         
   3   3   5        443.79        447.47         9.12 o                         
   4   3   5       1916.88       1808.47        37.26 o                         
   5   3   5        474.50        454.33        13.74 o                         
   6   3   5       2160.13       2181.05        34.98 o                         
   7   3   5        462.42        523.90        12.01 o                         
   8   3   5        358.43        310.23         6.53 o                         
   9   3   5         97.12         76.72         2.59 o                         
  10   3   5          0.00          1.15         0.77 o                         
  11   3   5         99.21         98.17         3.67 o                         
  12   3   5        167.11        143.97         4.86 o                         
  13   3   5        421.10        434.48        14.06 o                         
  14   3   5        176.34        188.13         6.99 o                         
  15   3   5        349.02        403.33         9.09 o                         
  16   3   5        575.02        576.03        12.20 o                         
  17   3   5          5.21          3.10         0.94 o                         
  18   3   5          5.74          5.07         1.30 o                         
  19   3   5          0.09          1.89         1.06 o                         
  20   3   5         19.61         21.63         1.28 o                         
  21   3   5          2.95          2.19         0.92 o                         
 -20   4   5         10.24          9.68         0.89 o                         
 -19   4   5          4.08          5.59         1.08 o                         
 -18   4   5         22.29         34.15         2.43 o                         
 -17   4   5         46.31         34.64         2.37 o                         
 -16   4   5         59.68         63.86         4.12 o                         
 -15   4   5          6.82         11.02         1.40 o                         
 -14   4   5        252.56        251.32         8.53 o                         
 -13   4   5        142.53        133.22         3.99 o                         
 -12   4   5          5.38          3.25         0.89 o                         
 -11   4   5        126.71        120.73         2.58 o                         
 -10   4   5         26.05         31.22         1.69 o                         
  -9   4   5        477.92        525.54         7.23 o                         
  -8   4   5          4.19          2.20         0.82 o                         
  -7   4   5         51.18         57.96         3.19 o                         
  -6   4   5        296.35        298.60         6.42 o                         
  -5   4   5          4.06          2.77         0.88 o                         
  -4   4   5        576.13        529.47        14.64 o                         
  -3   4   5        776.42        690.75        22.79 o                         
  -2   4   5        822.04        894.35        23.03 o                         
  -1   4   5          4.58         16.50         2.28 o                         
   0   4   5        125.89         93.21         6.33 o                         
   1   4   5         20.38         11.91         3.66 o                         
   2   4   5        290.37        244.77        16.32 o                         
   3   4   5          1.47          1.65         1.72 o                         
   4   4   5        172.09        169.26         8.08 o                         
   5   4   5         20.06         14.73         1.16 o                         
   6   4   5          0.84          0.65         0.48 o                         
   7   4   5          0.23          0.77         0.59 o                         
   8   4   5         71.71         58.01         2.05 o                         
   9   4   5         27.75         12.26         1.00 o                         
  10   4   5        116.56        106.74         3.04 o                         
  11   4   5        388.48        379.24         8.52 o                         
  12   4   5         66.20         42.15         1.65 o                         
  13   4   5          3.07          4.08         1.00 o                         
  14   4   5         14.29         13.41         1.14 o                         
  15   4   5        147.97        154.38         5.00 o                         
  16   4   5         29.56         26.78         1.78 o                         
  17   4   5          1.38          1.61         0.95 o                         
  18   4   5          1.13          1.92         0.72 o                         
  19   4   5          8.63          9.52         1.06 o                         
 -19   5   5          1.47          0.69         0.91 o                         
 -18   5   5          2.51          1.43         0.85 o                         
 -17   5   5         15.32         15.58         1.21 o                         
 -16   5   5          0.11          1.06         0.74 o                         
 -15   5   5         26.35         14.11         1.26 o                         
 -14   5   5         12.97         14.66         1.32 o                         
 -13   5   5        101.53         97.14         3.44 o                         
 -12   5   5         83.23         82.48         3.02 o                         
 -11   5   5        179.78        180.24         4.17 o                         
 -10   5   5        236.92        264.19         4.68 o                         
  -9   5   5          5.93          9.28         0.90 o                         
  -8   5   5        237.17        291.96         6.79 o                         
  -7   5   5        123.22        101.07         2.02 o                         
  -6   5   5         12.78         16.83         0.89 o                         
  -5   5   5          1.17          5.32         0.78 o                         
  -4   5   5          2.74          7.91         0.61 o                         
  -3   5   5          0.29          0.60         0.42 o                         
  -2   5   5        240.72        233.49         3.33 o                         
  -1   5   5         27.35         27.07         1.01 o                         
   0   5   5          3.21          2.63         0.65 o                         
   1   5   5          4.70          1.65         0.70 o                         
   2   5   5        115.83        127.21         2.76 o                         
   3   5   5         55.06         43.57         1.57 o                         
   4   5   5          3.66          1.92         0.54 o                         
   5   5   5          2.33          0.99         0.53 o                         
   6   5   5         12.09         16.65         0.77 o                         
   7   5   5        545.74        525.85        10.07 o                         
   8   5   5          9.51          8.64         0.73 o                         
   9   5   5        141.14        151.91         3.13 o                         
  10   5   5         66.08         72.77         2.95 o                         
  11   5   5          0.00          0.57         0.67 o                         
  12   5   5          9.93         17.02         1.04 o                         
  13   5   5        157.76        141.40         2.80 o                         
  14   5   5         67.99         62.62         1.68 o                         
  15   5   5          0.34          1.82         0.74 o                         
  16   5   5         94.09         90.19         3.78 o                         
  17   5   5         16.61         18.02         1.44 o                         
 -17   6   5          2.82          2.10         0.92 o                         
 -15   6   5         19.12         19.04         1.31 o                         
 -14   6   5         11.07         12.43         0.96 o                         
 -13   6   5         34.41         34.42         1.98 o                         
 -12   6   5        114.32         94.59         5.86 o                         
 -11   6   5          2.12          0.50         0.80 o                         
 -10   6   5          5.02          4.53         0.95 o                         
  -9   6   5          5.72          2.43         0.78 o                         
  -8   6   5         11.01          8.55         1.02 o                         
  -7   6   5          0.69          0.85         0.71 o                         
  -6   6   5          7.75          4.77         0.80 o                         
  -5   6   5        147.45        135.11         3.06 o                         
  -4   6   5       1240.88       1160.15        25.85 o                         
  -3   6   5        873.83        733.49        10.09 o                         
  -2   6   5        156.60        188.97         3.80 o                         
  -1   6   5          4.82          0.33         0.61 o                         
   0   6   5         19.47         11.88         0.73 o                         
   1   6   5         25.93         32.66         1.11 o                         
   2   6   5          2.79          1.41         0.60 o                         
   3   6   5          0.44          0.07         0.63 o                         
   4   6   5          5.32          8.46         0.80 o                         
   5   6   5         69.81         55.88         1.77 o                         
   6   6   5         77.56         83.85         2.53 o                         
   7   6   5         36.65         43.38         1.85 o                         
   8   6   5         17.03         12.42         0.89 o                         
   9   6   5         47.92         41.35         1.61 o                         
  10   6   5         29.33         31.63         1.51 o                         
  11   6   5          0.66          0.19         0.79 o                         
  12   6   5         35.96         36.37         1.89 o                         
  13   6   5          2.59          3.89         1.26 o                         
  14   6   5          3.71          4.17         0.63 o                         
  15   6   5         36.77         34.09         1.63 o                         
 -13   7   5          0.71          1.35         0.71 o                         
 -12   7   5         72.19         77.91        11.18 o                         
 -11   7   5         23.67         23.21         1.49 o                         
 -10   7   5         35.45         40.81         1.81 o                         
  -9   7   5         23.99         28.11         1.56 o                         
  -8   7   5          0.76          3.00         0.85 o                         
  -7   7   5          2.51          0.19         0.80 o                         
  -6   7   5          0.15          2.10         0.77 o                         
  -5   7   5         78.69         53.71         1.77 o                         
  -4   7   5         61.81         68.80         2.02 o                         
  -3   7   5         15.06         17.44         1.45 o                         
  -2   7   5         54.68         59.49         2.46 o                         
  -1   7   5        195.83        214.73         4.24 o                         
   0   7   5         53.35         44.75         1.44 o                         
   1   7   5          6.32         14.61         0.83 o                         
   2   7   5          2.19         -0.04         0.57 o                         
   3   7   5         20.60         17.54         1.00 o                         
   4   7   5          1.97          0.00         0.65 o                         
   5   7   5          0.97          3.43         0.82 o                         
   6   7   5         41.59         37.69         2.04 o                         
   7   7   5          0.92          3.97         1.73 o                         
   8   7   5         34.87         36.37         1.64 o                         
   9   7   5         10.25          5.35         1.00 o                         
  10   7   5          4.39          4.05         0.69 o                         
  11   7   5          0.03         -0.54         0.54 o                         
  12   7   5          7.94          5.99         0.97 o                         
  13   7   5          9.34          5.45         0.85 o                         
  -9   8   5         44.73         25.95         2.49 o                         
  -8   8   5         25.61         18.02         2.15 o                         
  -7   8   5          5.52          3.63         0.97 o                         
  -6   8   5         10.51          7.71         1.23 o                         
  -5   8   5         79.38         65.72         2.98 o                         
  -4   8   5         91.91         68.12         2.99 o                         
  -3   8   5        124.95         94.98         4.19 o                         
  -2   8   5         31.88         41.95         3.29 o                         
  -1   8   5          9.19          9.05         1.32 o                         
   0   8   5          6.38          8.66         2.17 o                         
   1   8   5          2.02          3.37         2.63 o                         
   2   8   5         27.36         25.95         2.37 o                         
   3   8   5          4.28          4.43         1.37 o                         
   4   8   5         27.68         23.40         1.25 o                         
   5   8   5          6.13          3.45         0.88 o                         
   6   8   5         73.32         70.22         2.81 o                         
   7   8   5          7.35         12.10         0.89 o                         
   8   8   5          0.37          0.87         0.88 o                         
 -22   0   6         49.90         59.55         4.33 o                         
 -20   0   6        124.70        171.09         6.96 o                         
 -18   0   6          4.42         -0.40         1.87 o                         
 -16   0   6         21.95         16.26         2.28 o                         
 -14   0   6         49.86         86.05         3.66 o                         
 -12   0   6         63.48         92.14         3.34 o                         
 -10   0   6       1044.13       1118.14        19.62 o                         
  -8   0   6        151.62        154.09         4.01 o                         
  -6   0   6        462.36        467.18         8.63 o                         
  -4   0   6       2544.93       3091.99        51.97 o                         
  -2   0   6      11730.24      11310.70       266.10 o                         
   0   0   6       3799.84       3698.43        96.91 o                         
   2   0   6          2.88          3.00         0.91 o                         
   4   0   6         52.75         80.97         4.90 o                         
   6   0   6       2396.40       2518.74        57.38 o                         
   8   0   6       1182.06       1073.06        27.34 o                         
  10   0   6         65.21         80.69         4.30 o                         
  12   0   6          3.60          5.21         2.01 o                         
  14   0   6        555.97        694.42        17.99 o                         
  16   0   6         26.84         50.17         5.23 o                         
  18   0   6          3.62         11.81         2.85 o                         
  20   0   6         30.12         34.40         2.56 o                         
  22   0   6        147.37        188.03         8.34 o                         
 -22   1   6          1.05          1.73         0.71 o                         
 -21   1   6          0.21          0.19         0.88 o                         
 -20   1   6         19.06         19.48         1.66 o                         
 -19   1   6         37.85         45.72         2.37 o                         
 -18   1   6          0.41         -0.43         1.22 o                         
 -17   1   6         13.68         16.47         1.35 o                         
 -16   1   6         76.28         88.60         2.88 o                         
 -15   1   6         14.78         12.51         1.16 o                         
 -14   1   6          2.73          3.00         0.71 o                         
 -13   1   6         24.01         34.05         1.60 o                         
 -12   1   6         17.14         13.85         1.34 o                         
 -11   1   6        188.23        173.66         4.23 o                         
 -10   1   6        312.77        368.91         6.13 o                         
  -9   1   6        214.15        246.65         4.45 o                         
  -8   1   6        962.22        855.88        10.60 o                         
  -7   1   6         48.93         63.32         1.78 o                         
  -6   1   6        965.82        866.95        10.24 o                         
  -5   1   6        453.81        514.81         6.60 o                         
  -4   1   6        590.62        486.24         7.10 o                         
  -3   1   6       3643.68       3472.71        43.39 o                         
  -2   1   6       6097.39       6600.94        86.28 o                         
  -1   1   6          1.90          1.81         0.50 o                         
   0   1   6        830.30        844.51        11.37 o                         
   1   1   6          7.23          5.56         0.53 o                         
   2   1   6       1977.32       1887.67        27.25 o                         
   3   1   6        139.33        119.67         5.23 o                         
   4   1   6       7990.23       7635.89       127.84 o                         
   5   1   6       1672.74       1901.74        34.34 o                         
   6   1   6      10277.61      11100.45       167.43 o                         
   7   1   6         36.24         28.29         1.90 o                         
   8   1   6        332.61        408.51         8.48 o                         
   9   1   6         33.80         27.20         1.77 o                         
  10   1   6         29.13          9.63         1.24 o                         
  11   1   6          1.78          0.35         0.80 o                         
  12   1   6        452.59        374.98         6.64 o                         
  13   1   6        363.46        362.76         7.59 o                         
  14   1   6       5894.63       6121.26       106.79 o                         
  15   1   6        114.44        110.18         5.55 o                         
  16   1   6          0.22         -1.95         1.95 o                         
  17   1   6          7.49          3.72         1.64 o                         
  18   1   6         10.03          3.76         1.54 o                         
  19   1   6          2.92          2.21         0.99 o                         
  20   1   6          0.77          2.78         0.70 o                         
  21   1   6         18.18         23.44         1.28 o                         
  22   1   6         45.76         54.82         2.25 o                         
 -22   2   6          1.05          1.18         1.26 o                         
 -21   2   6          1.88         -0.55         0.78 o                         
 -20   2   6          5.13          2.19         0.65 o                         
 -19   2   6        205.12        195.98         5.28 o                         
 -18   2   6          1.47         -0.62         0.87 o                         
 -17   2   6         92.92         98.83         3.01 o                         
 -16   2   6         23.34         20.10         1.43 o                         
 -15   2   6         47.02         47.55         1.99 o                         
 -14   2   6         36.09         43.39         1.76 o                         
 -13   2   6         78.59         85.07         2.06 o                         
 -12   2   6        295.80        322.63         5.92 o                         
 -11   2   6         35.46         25.57         1.57 o                         
 -10   2   6         23.84         18.57         1.44 o                         
  -9   2   6        322.42        310.24         6.21 o                         
  -8   2   6         87.65         66.89         2.25 o                         
  -7   2   6       1194.14       1172.66        15.46 o                         
  -6   2   6       2253.67       2390.47        27.96 o                         
  -5   2   6        139.82        127.96         2.45 o                         
  -4   2   6        641.16        649.95         8.07 o                         
  -3   2   6         18.85         23.17         1.01 o                         
  -2   2   6         36.88         22.23         1.39 o                         
  -1   2   6          0.26          2.59         0.64 o                         
   0   2   6       3834.99       3745.22        52.48 o                         
   1   2   6       1579.24       1528.13        22.58 o                         
   2   2   6          0.55          1.00         0.62 o                         
   3   2   6       4432.67       4625.66        71.27 o                         
   4   2   6       2288.10       2336.36        40.99 o                         
   5   2   6         14.90         15.67         1.80 o                         
   6   2   6        547.95        504.18        12.82 o                         
   7   2   6          5.47         10.78         1.24 o                         
   8   2   6         54.71         35.40         2.02 o                         
   9   2   6       2582.04       2811.31        42.37 o                         
  10   2   6        250.06        231.12         4.50 o                         
  11   2   6          2.05          0.75         0.75 o                         
  12   2   6          7.64          8.45         1.03 o                         
  13   2   6        170.98        158.18         3.86 o                         
  14   2   6        676.75        690.10        16.96 o                         
  15   2   6        154.69        159.66         5.53 o                         
  16   2   6         90.75        120.03         4.53 o                         
  17   2   6          5.99          6.57         1.06 o                         
  18   2   6          9.68          4.02         1.04 o                         
  19   2   6          2.82          2.72         0.63 o                         
  20   2   6          5.84          4.22         0.73 o                         
  21   2   6         34.61         37.29         3.29 o                         
 -21   3   6         10.46         10.92         1.32 o                         
 -20   3   6          0.01          0.83         0.89 o                         
 -19   3   6          0.99          3.60         1.17 o                         
 -18   3   6          6.49         11.21         2.11 o                         
 -17   3   6         15.69         23.39         2.93 o                         
 -16   3   6          1.11          0.12         0.99 o                         
 -15   3   6         30.37         28.07         1.56 o                         
 -14   3   6        119.32        121.06         3.10 o                         
 -13   3   6        124.91        136.86         4.69 o                         
 -12   3   6        653.15        712.89        17.98 o                         
 -11   3   6        172.11        173.01         5.56 o                         
 -10   3   6         33.19         29.37         1.62 o                         
  -9   3   6          0.52          2.05         0.70 o                         
  -8   3   6         84.35         61.98         3.00 o                         
  -7   3   6         12.54         10.82         1.25 o                         
  -6   3   6        115.34        179.29         4.32 o                         
  -5   3   6        370.96        299.74         6.00 o                         
  -4   3   6         50.11         55.93         2.24 o                         
  -3   3   6        519.98        653.04        14.24 o                         
  -2   3   6        754.87        678.70        11.10 o                         
  -1   3   6          6.15          3.32         0.85 o                         
   0   3   6       1739.80       1638.79        28.75 o                         
   1   3   6        104.15         91.38         4.44 o                         
   2   3   6        253.68        165.96         4.24 o                         
   3   3   6        209.64        200.77         5.31 o                         
   4   3   6        282.84        234.44         7.54 o                         
   5   3   6       1819.81       1977.09        40.24 o                         
   6   3   6       1831.70       2022.50        53.06 o                         
   7   3   6        490.59        475.78        11.46 o                         
   8   3   6        212.27        209.30         4.56 o                         
   9   3   6         11.67          8.55         1.01 o                         
  10   3   6        342.22        322.04         6.21 o                         
  11   3   6          6.09          1.26         0.85 o                         
  12   3   6        363.45        320.01         7.81 o                         
  13   3   6         96.94         71.97         3.30 o                         
  14   3   6        356.99        318.64         8.83 o                         
  15   3   6        334.10        333.19         7.75 o                         
  16   3   6        113.80        117.47         4.12 o                         
  17   3   6          9.52          6.16         1.70 o                         
  18   3   6         12.36         11.72         2.35 o                         
  19   3   6          0.08          0.45         1.35 o                         
  20   3   6          0.34          0.99         1.05 o                         
 -20   4   6         38.61         34.03         2.40 o                         
 -19   4   6         30.92         23.15         1.75 o                         
 -18   4   6          4.15          4.59         1.35 o                         
 -17   4   6          0.07         -0.32         0.77 o                         
 -16   4   6          8.15          9.41         1.18 o                         
 -15   4   6         25.86         15.02         1.87 o                         
 -14   4   6         25.43         16.35         1.36 o                         
 -13   4   6         56.87         58.75         2.83 o                         
 -12   4   6        145.62        134.68         4.01 o                         
 -11   4   6        645.09        721.13        16.23 o                         
 -10   4   6         95.27         78.68         2.64 o                         
  -9   4   6         17.55         25.48         1.14 o                         
  -8   4   6          4.74         14.19         0.79 o                         
  -7   4   6          8.53          2.66         0.74 o                         
  -6   4   6        283.75        261.06         5.83 o                         
  -5   4   6         35.47         27.86         1.77 o                         
  -4   4   6         41.30         20.59         2.43 o                         
  -3   4   6         31.42         46.90         2.67 o                         
  -2   4   6         61.65         71.79         6.35 o                         
  -1   4   6         56.93         54.40         4.75 o                         
   0   4   6         57.80         69.35         4.55 o                         
   1   4   6         24.62         30.07         3.12 o                         
   2   4   6         23.50         51.24         7.17 o                         
   3   4   6       1649.26       1492.37        40.95 o                         
   4   4   6          3.66          6.51         1.52 o                         
   5   4   6         22.32         11.46         0.91 o                         
   6   4   6         42.41         24.88         1.09 o                         
   7   4   6        131.39        139.60         3.28 o                         
   8   4   6         14.02         17.44         0.94 o                         
   9   4   6          7.59          5.86         0.76 o                         
  10   4   6        196.18        200.44         4.80 o                         
  11   4   6         22.78         14.49         1.21 o                         
  12   4   6          1.12          4.06         0.79 o                         
  13   4   6          0.18          0.88         0.77 o                         
  14   4   6          0.09          1.31         0.79 o                         
  15   4   6         72.30         85.79         2.91 o                         
  16   4   6          0.20          0.93         1.07 o                         
  17   4   6          5.55          6.22         1.10 o                         
  18   4   6         10.62          8.67         0.79 o                         
  19   4   6          7.73          8.73         1.04 o                         
 -18   5   6          0.16         -0.17         1.05 o                         
 -17   5   6          1.19          1.25         0.75 o                         
 -16   5   6         21.59         16.09         1.22 o                         
 -15   5   6          4.45          4.87         0.87 o                         
 -14   5   6         12.58         12.63         1.16 o                         
 -13   5   6          3.92          5.42         0.83 o                         
 -12   5   6        108.48        130.38         4.15 o                         
 -11   5   6         63.52         86.06         2.54 o                         
 -10   5   6         69.01         60.23         2.18 o                         
  -9   5   6         57.69         52.04         2.10 o                         
  -8   5   6         29.75         17.07         1.05 o                         
  -7   5   6         20.30         15.84         0.88 o                         
  -6   5   6          5.75         14.52         0.81 o                         
  -5   5   6         74.42         75.09         1.67 o                         
  -4   5   6          2.63          1.76         0.52 o                         
  -3   5   6        314.46        335.04         4.06 o                         
  -2   5   6         91.67         74.14         1.42 o                         
  -1   5   6        278.60        253.92         3.32 o                         
   0   5   6        155.80        110.68         2.16 o                         
   1   5   6        393.96        325.42         6.87 o                         
   2   5   6         58.73         53.30         1.38 o                         
   3   5   6        143.22        137.23         2.72 o                         
   4   5   6        425.71        345.43        10.39 o                         
   5   5   6        192.51        214.44         4.06 o                         
   6   5   6          9.35          5.07         0.78 o                         
   7   5   6         22.46         21.57         1.15 o                         
   8   5   6        277.94        280.24         6.79 o                         
   9   5   6          4.50          2.03         0.77 o                         
  10   5   6        101.83         89.11         2.32 o                         
  11   5   6         43.34         50.76         1.83 o                         
  12   5   6          0.66          0.49         0.63 o                         
  13   5   6         34.84         25.84         1.20 o                         
  14   5   6          0.48         -0.08         0.76 o                         
  15   5   6         65.30         68.11         2.54 o                         
  16   5   6         57.60         65.15         3.01 o                         
  17   5   6          6.59          6.18         0.95 o                         
 -15   6   6          2.32          6.12         0.90 o                         
 -14   6   6          0.20          0.15         0.61 o                         
 -13   6   6         52.11         49.65         1.88 o                         
 -12   6   6         72.61         63.34         2.13 o                         
 -11   6   6        231.11        263.99         7.25 o                         
 -10   6   6         28.13         25.77         1.42 o                         
  -9   6   6          9.20         12.22         1.02 o                         
  -8   6   6          0.40         -0.04         0.77 o                         
  -7   6   6          5.93          7.03         0.86 o                         
  -6   6   6          2.84          3.30         0.84 o                         
  -5   6   6         38.53         41.24         1.68 o                         
  -4   6   6        154.73        141.46         3.09 o                         
  -3   6   6         76.84        103.55         1.97 o                         
  -2   6   6         88.13         87.61         1.86 o                         
  -1   6   6         12.56         12.43         0.88 o                         
   0   6   6         32.43         19.53         0.86 o                         
   1   6   6        102.91        104.72         2.09 o                         
   2   6   6         31.26         23.14         0.99 o                         
   3   6   6         35.29         43.30         1.43 o                         
   4   6   6         33.39         29.13         1.11 o                         
   5   6   6         13.08         17.51         1.00 o                         
   6   6   6          2.16          1.75         0.60 o                         
   7   6   6         77.09         60.54         1.68 o                         
   8   6   6         28.71         32.09         1.59 o                         
   9   6   6          1.55          3.48         0.72 o                         
  10   6   6         26.88         21.82         1.27 o                         
  11   6   6         18.72         21.23         1.20 o                         
  12   6   6          3.69          2.14         0.76 o                         
  13   6   6         11.55          7.08         0.89 o                         
  14   6   6          0.02          0.04         0.51 o                         
  15   6   6          7.49          8.67         0.83 o                         
 -13   7   6          5.61          4.68         1.22 o                         
 -12   7   6         22.45         27.44         2.69 o                         
 -11   7   6         84.14         87.79         3.24 o                         
 -10   7   6        174.25        157.11         5.06 o                         
  -9   7   6        177.62        170.09         4.39 o                         
  -8   7   6          0.39         -0.98         0.98 o                         
  -7   7   6         21.68         13.51         1.15 o                         
  -6   7   6          0.31          0.22         0.73 o                         
  -5   7   6          0.05          0.51         0.72 o                         
  -4   7   6          0.08          0.46         0.84 o                         
  -3   7   6         22.87         19.30         1.76 o                         
  -2   7   6         22.42         16.15         1.76 o                         
  -1   7   6         76.06         66.21         2.77 o                         
   0   7   6          0.70          2.78         0.68 o                         
   1   7   6          2.70          1.33         0.71 o                         
   2   7   6          0.34          0.75         0.58 o                         
   3   7   6         18.11          9.54         0.79 o                         
   4   7   6         13.27         19.38         1.08 o                         
   5   7   6          4.46          4.80         0.79 o                         
   6   7   6         73.96         89.09         2.69 o                         
   7   7   6        101.92         92.68         5.46 o                         
   8   7   6          3.02          3.41         0.97 o                         
   9   7   6         25.38         27.08         1.53 o                         
  10   7   6          0.63         -0.59         0.59 o                         
  11   7   6          0.92          0.08         0.50 o                         
  12   7   6          1.85          1.77         0.61 o                         
  -9   8   6          1.37          1.95         1.03 o                         
  -8   8   6          9.55          6.11         1.47 o                         
  -7   8   6          2.46          1.39         0.87 o                         
  -6   8   6         21.36         18.46         1.52 o                         
  -5   8   6         85.83         58.46         2.22 o                         
  -4   8   6        124.94         98.94         3.04 o                         
  -3   8   6         35.48         40.15         2.08 o                         
  -2   8   6         27.45         30.98         1.53 o                         
  -1   8   6         10.82         10.68         1.28 o                         
   0   8   6          6.66          7.87         2.21 o                         
   1   8   6          8.80         10.94         3.30 o                         
   2   8   6          0.57          1.43         1.21 o                         
   3   8   6          1.83          1.98         1.16 o                         
   4   8   6         48.50         48.77         1.78 o                         
   5   8   6          1.46          1.41         0.75 o                         
   6   8   6          2.78          3.06         0.77 o                         
   7   8   6         62.62         56.74         3.06 o                         
   8   8   6          2.38          2.53         0.82 o                         
 -21   0   7         77.30         76.17         3.96 o                         
 -19   0   7        240.66        299.75        15.88 o                         
 -17   0   7         21.92         29.45         2.95 o                         
 -15   0   7        113.01        144.40        11.66 o                         
 -13   0   7          6.67         11.05         1.43 o                         
 -11   0   7        414.58        347.12         9.38 o                         
  -9   0   7        361.30        379.05         7.99 o                         
  -7   0   7        745.45        698.87        12.42 o                         
  -5   0   7        395.31        372.22         9.61 o                         
  -3   0   7        524.97        578.53        11.04 o                         
  -1   0   7       5249.89       5272.95       109.75 o                         
   1   0   7         74.27         71.86         3.54 o                         
   3   0   7        208.13        148.54         6.86 o                         
   5   0   7        118.44         62.04         3.77 o                         
   7   0   7       6271.80       7012.64       153.68 o                         
   9   0   7        143.92        173.89         6.50 o                         
  11   0   7        168.41        137.50         5.51 o                         
  13   0   7       5120.30       5791.16        89.90 o                         
  15   0   7          0.22          6.35         2.71 o                         
  17   0   7        202.75        179.37        10.51 o                         
  19   0   7          3.61          5.29         1.23 o                         
  21   0   7         74.18         94.10         5.56 o                         
 -22   1   7         15.20         14.05         1.04 o                         
 -21   1   7         44.35         42.63         2.23 o                         
 -20   1   7         12.34         16.37         1.47 o                         
 -19   1   7         37.62         55.40         2.59 o                         
 -18   1   7          5.81          6.38         1.32 o                         
 -17   1   7         61.94         70.86         3.05 o                         
 -16   1   7          1.58          3.02         1.11 o                         
 -15   1   7         71.91         84.67         2.78 o                         
 -14   1   7         12.13          9.85         1.30 o                         
 -13   1   7         32.35         40.75         1.54 o                         
 -12   1   7          0.27          1.42         0.77 o                         
 -11   1   7        111.71        162.83         3.78 o                         
 -10   1   7          8.00          3.76         0.79 o                         
  -9   1   7         16.59         11.94         1.31 o                         
  -8   1   7         19.42         23.95         1.25 o                         
  -7   1   7          1.62          0.81         0.71 o                         
  -6   1   7          4.57          8.33         1.45 o                         
  -5   1   7        237.32        252.14         3.85 o                         
  -4   1   7        801.25        873.41        12.00 o                         
  -3   1   7       1313.10       1419.39        19.73 o                         
  -2   1   7         35.79         31.65         1.18 o                         
  -1   1   7       4852.94       4863.19        64.15 o                         
   0   1   7         75.30         58.95         1.97 o                         
   1   1   7        187.64        199.69         3.94 o                         
   2   1   7        179.31        154.12         3.31 o                         
   3   1   7        574.78        452.32        10.39 o                         
   4   1   7       7359.75       7672.59       128.77 o                         
   5   1   7       3499.84       3671.15        63.49 o                         
   6   1   7        862.87        907.43        18.11 o                         
   7   1   7        564.77        716.59        15.39 o                         
   8   1   7         21.08         36.51         2.54 o                         
   9   1   7        657.05        763.88        15.82 o                         
  10   1   7          1.78          0.04         0.86 o                         
  11   1   7         11.12          5.95         0.86 o                         
  12   1   7        667.01        678.03         9.30 o                         
  13   1   7       1933.80       2067.00        25.71 o                         
  14   1   7        192.32        199.00         8.05 o                         
  15   1   7        344.46        388.63        13.14 o                         
  16   1   7          0.20          0.98         1.43 o                         
  17   1   7         10.19         17.94         2.35 o                         
  18   1   7         57.43         63.44         2.92 o                         
  19   1   7         27.13         43.21         1.88 o                         
  20   1   7          0.29         -0.16         0.60 o                         
  21   1   7          6.32          9.12         0.68 o                         
 -21   2   7          8.78         10.94         1.11 o                         
 -20   2   7         16.17         10.17         0.90 o                         
 -19   2   7          7.83          6.11         0.91 o                         
 -18   2   7        179.32        159.36         4.04 o                         
 -17   2   7          0.02          0.13         0.81 o                         
 -16   2   7         55.67         67.71         2.43 o                         
 -15   2   7        115.48        133.46         3.64 o                         
 -14   2   7         98.13         99.25         2.54 o                         
 -13   2   7         51.08         39.72         1.37 o                         
 -12   2   7         98.98         73.85         2.17 o                         
 -11   2   7          0.23         -0.16         0.69 o                         
 -10   2   7        125.27        108.82         2.99 o                         
  -9   2   7         55.86         60.49         2.39 o                         
  -8   2   7         36.21         51.12         1.95 o                         
  -7   2   7        108.01        134.73         2.98 o                         
  -6   2   7         82.45        125.88         2.92 o                         
  -5   2   7        330.37        336.76         4.94 o                         
  -4   2   7       1368.47       1369.04        15.84 o                         
  -3   2   7       3692.51       3916.56        46.61 o                         
  -2   2   7        350.50        299.85         4.77 o                         
  -1   2   7        746.54        819.53        13.06 o                         
   0   2   7       2672.92       2579.88        37.50 o                         
   1   2   7        520.35        530.86         8.39 o                         
   2   2   7        745.92        742.33        12.05 o                         
   3   2   7       1766.74       1932.81        31.32 o                         
   4   2   7        390.59        416.54         8.58 o                         
   5   2   7          9.16          3.83         1.19 o                         
   6   2   7       1645.72       1826.27        34.05 o                         
   7   2   7       1131.90       1156.73        22.72 o                         
   8   2   7        516.25        551.12        11.69 o                         
   9   2   7        349.42        352.60         7.11 o                         
  10   2   7          1.19          1.36         0.74 o                         
  11   2   7         60.19         58.56         2.08 o                         
  12   2   7       1193.33       1262.24        15.66 o                         
  13   2   7        622.35        703.57        14.82 o                         
  14   2   7        218.81        233.87         7.17 o                         
  15   2   7         12.17         17.60         1.84 o                         
  16   2   7         16.19         15.93         1.55 o                         
  17   2   7          4.30          2.89         1.77 o                         
  18   2   7          2.78          1.02         0.85 o                         
  19   2   7          0.07          0.46         0.56 o                         
  20   2   7         49.31         50.71         2.07 o                         
 -20   3   7          0.73          1.33         0.73 o                         
 -19   3   7          3.81          5.02         2.49 o                         
 -18   3   7         11.71          9.88         2.01 o                         
 -17   3   7         10.89          8.45         2.05 o                         
 -16   3   7         29.82         25.31         1.60 o                         
 -15   3   7         14.45         13.91         1.21 o                         
 -14   3   7         41.74         40.88         1.73 o                         
 -13   3   7         78.39         72.59         4.62 o                         
 -12   3   7        706.46        734.05        17.29 o                         
 -11   3   7        602.00        599.60        11.19 o                         
 -10   3   7         31.24         20.95         1.24 o                         
  -9   3   7        321.56        280.80         5.88 o                         
  -8   3   7         99.30         96.24         2.64 o                         
  -7   3   7        280.32        303.04         6.47 o                         
  -6   3   7        803.38        806.73        13.49 o                         
  -5   3   7        368.40        359.62         7.79 o                         
  -4   3   7        395.74        380.36         7.66 o                         
  -3   3   7       3567.80       3515.50        50.61 o                         
  -2   3   7         55.98         44.77         2.12 o                         
  -1   3   7        101.38         69.68         2.82 o                         
   0   3   7        269.71        301.82         7.08 o                         
   1   3   7          5.92          8.61         1.55 o                         
   2   3   7         11.50          5.21         1.23 o                         
   3   3   7        157.42        160.81         5.00 o                         
   4   3   7       2751.99       2817.79        44.57 o                         
   5   3   7        189.97        161.62         6.33 o                         
   6   3   7        314.60        363.02        10.48 o                         
   7   3   7        339.87        361.27         7.04 o                         
   8   3   7         13.34         13.48         0.94 o                         
   9   3   7          0.01          1.06         0.85 o                         
  10   3   7         28.65         27.34         1.78 o                         
  11   3   7         36.45         32.85         2.22 o                         
  12   3   7        923.47        968.08        19.42 o                         
  13   3   7        261.06        294.43         9.48 o                         
  14   3   7          3.48          2.57         2.81 o                         
  15   3   7         93.50        106.47         6.22 o                         
  16   3   7         44.48         44.97         4.61 o                         
  17   3   7          2.13          5.07         1.25 o                         
  18   3   7         73.94         88.51         5.81 o                         
  19   3   7          0.06          1.20         1.34 o                         
 -20   4   7          1.17          1.91         0.89 o                         
 -19   4   7          4.76          4.45         0.86 o                         
 -18   4   7         18.77         12.30         3.43 o                         
 -17   4   7         16.51         24.87         1.47 o                         
 -16   4   7          4.33          5.24         1.04 o                         
 -15   4   7          0.22          0.17         0.87 o                         
 -14   4   7         11.13         11.06         1.20 o                         
 -13   4   7         20.57         19.21         1.37 o                         
 -12   4   7         95.75         91.16         3.23 o                         
 -11   4   7        123.11        132.18         3.92 o                         
 -10   4   7         61.11         51.91         2.79 o                         
  -9   4   7         15.06         14.44         0.90 o                         
  -8   4   7          0.35          0.42         0.62 o                         
  -7   4   7         18.20         28.09         1.67 o                         
  -6   4   7         83.67        103.68         3.92 o                         
  -5   4   7         26.65         13.59         0.93 o                         
  -4   4   7        172.72        162.74         6.20 o                         
  -3   4   7          5.48         10.62         1.09 o                         
  -2   4   7        321.70        258.83         6.35 o                         
  -1   4   7         87.71         97.62         8.97 o                         
   0   4   7         52.48         54.78         4.10 o                         
   1   4   7        492.54        452.38         8.75 o                         
   2   4   7        472.18        410.57        10.93 o                         
   3   4   7          5.63          6.80         0.79 o                         
   4   4   7         16.58         22.62         1.40 o                         
   5   4   7        220.01        183.97         3.77 o                         
   6   4   7          5.63         11.74         0.85 o                         
   7   4   7         21.61         21.43         1.07 o                         
   8   4   7         90.86         82.36         2.29 o                         
   9   4   7         19.05         26.51         1.46 o                         
  10   4   7         10.09          9.29         1.06 o                         
  11   4   7         27.65         21.50         1.58 o                         
  12   4   7         44.99         39.68         2.40 o                         
  13   4   7          3.98          3.35         0.90 o                         
  14   4   7         54.76         45.17         2.82 o                         
  15   4   7          0.00          0.99         0.98 o                         
  16   4   7         41.77         38.74         2.04 o                         
  17   4   7          0.06         -0.23         0.72 o                         
  18   4   7          0.50          0.27         0.52 o                         
  19   4   7          2.78          2.96         0.92 o                         
 -18   5   7          5.97          6.25         1.40 o                         
 -17   5   7          7.82          7.80         0.75 o                         
 -16   5   7         25.37         20.84         1.43 o                         
 -15   5   7          3.31          1.63         0.84 o                         
 -14   5   7         30.43         39.51         1.55 o                         
 -13   5   7         13.08         21.15         1.83 o                         
 -12   5   7         67.73         76.89         2.20 o                         
 -11   5   7       1111.26       1162.57        27.94 o                         
 -10   5   7        479.92        492.43        15.61 o                         
  -9   5   7         28.53         42.17         2.32 o                         
  -8   5   7        134.24        137.19         2.96 o                         
  -7   5   7          1.87          1.32         0.63 o                         
  -6   5   7          1.81          2.21         0.58 o                         
  -5   5   7        272.49        243.77         5.03 o                         
  -4   5   7         99.40         96.44         1.68 o                         
  -3   5   7        939.36        874.59         9.43 o                         
  -2   5   7        923.25        861.30         9.61 o                         
  -1   5   7         66.98         78.20         1.89 o                         
   0   5   7         55.92         63.38         1.56 o                         
   1   5   7         94.73        115.96         2.36 o                         
   2   5   7        324.50        281.31         4.65 o                         
   3   5   7         18.06         23.00         1.32 o                         
   4   5   7        217.84        190.21         4.15 o                         
   5   5   7         59.74         54.15         1.59 o                         
   6   5   7          0.52          1.32         0.84 o                         
   7   5   7        118.90         97.55         2.68 o                         
   8   5   7        201.93        176.26         3.37 o                         
   9   5   7         19.39         30.08         1.32 o                         
  10   5   7          1.48          2.54         0.72 o                         
  11   5   7         84.72         86.00         2.40 o                         
  12   5   7         67.13         60.60         1.77 o                         
  13   5   7          2.22          2.70         0.84 o                         
  14   5   7          0.00          0.99         0.72 o                         
  15   5   7          4.76          3.81         0.72 o                         
  16   5   7          1.42          1.97         0.92 o                         
  17   5   7          0.09          1.04         0.68 o                         
 -16   6   7          6.23          5.06         1.23 o                         
 -15   6   7          1.23          0.58         0.69 o                         
 -14   6   7          5.61          4.56         0.94 o                         
 -13   6   7         46.88         38.58         1.93 o                         
 -12   6   7         24.61         26.72         1.96 o                         
 -11   6   7          0.52          0.83         1.11 o                         
 -10   6   7         94.67        121.03         5.34 o                         
  -9   6   7         34.91         35.04         1.45 o                         
  -8   6   7         46.62         42.53         2.04 o                         
  -7   6   7         82.90         59.00         1.75 o                         
  -6   6   7          2.02          5.07         0.85 o                         
  -5   6   7         57.24         43.54         1.63 o                         
  -4   6   7        161.59        169.32         4.52 o                         
  -3   6   7        117.81        135.47         2.32 o                         
  -2   6   7          0.95          1.59         0.53 o                         
  -1   6   7          0.19         -0.27         0.59 o                         
   0   6   7         34.66         39.94         1.15 o                         
   1   6   7         63.88         55.97         2.20 o                         
   2   6   7         78.60         67.12         1.64 o                         
   3   6   7          2.43          1.25         0.68 o                         
   4   6   7          0.28          0.10         0.63 o                         
   5   6   7        250.16        219.19         4.54 o                         
   6   6   7        158.84        180.82         3.59 o                         
   7   6   7         35.97         40.69         1.49 o                         
   8   6   7         48.58         44.08         1.84 o                         
   9   6   7         40.16         35.84         1.46 o                         
  10   6   7         33.53         39.08         1.46 o                         
  11   6   7          0.01         -0.68         0.68 o                         
  12   6   7          0.37         -0.29         0.68 o                         
  13   6   7         12.66         12.35         0.98 o                         
  14   6   7         14.64         10.89         1.77 o                         
  15   6   7         11.38         13.55         1.44 o                         
 -13   7   7          0.24         -0.21         0.95 o                         
 -12   7   7          1.77          3.08         0.75 o                         
 -11   7   7        115.37        102.26         3.36 o                         
 -10   7   7         91.59         77.10         2.60 o                         
  -9   7   7        111.55        122.53         3.65 o                         
  -8   7   7          0.35          1.43         0.83 o                         
  -7   7   7          8.10          9.26         1.23 o                         
  -6   7   7          3.04          2.51         0.86 o                         
  -5   7   7          8.55          7.06         0.89 o                         
  -4   7   7          5.91          9.67         1.05 o                         
  -3   7   7         11.29          5.30         0.86 o                         
  -2   7   7        150.56        130.24         3.75 o                         
  -1   7   7         35.68         44.47         1.61 o                         
   0   7   7         24.98         31.95         1.24 o                         
   1   7   7         10.61         14.26         1.10 o                         
   2   7   7         16.97         11.78         0.85 o                         
   3   7   7          1.59          2.07         0.62 o                         
   4   7   7          1.23          0.28         0.68 o                         
   5   7   7          1.07          0.04         0.69 o                         
   6   7   7         59.32         58.63         2.31 o                         
   7   7   7         66.03         58.12         2.56 o                         
   8   7   7         83.25         77.17         2.75 o                         
   9   7   7          0.40          1.09         0.90 o                         
  10   7   7          0.23          0.63         0.54 o                         
  11   7   7          0.85          0.80         0.49 o                         
  12   7   7          0.35          0.51         0.66 o                         
  -8   8   7          5.47          1.12         1.04 o                         
  -7   8   7          1.44          0.04         0.77 o                         
  -6   8   7         22.05         13.45         1.29 o                         
  -5   8   7         30.57         25.64         2.02 o                         
  -4   8   7         59.84         49.87         2.24 o                         
  -3   8   7         27.62         27.86         1.52 o                         
  -2   8   7         14.06         11.96         1.03 o                         
  -1   8   7          0.80          1.63         0.73 o                         
   0   8   7          0.32          2.82         2.02 o                         
   1   8   7          1.21          1.96         1.23 o                         
   2   8   7         17.21         17.13         1.80 o                         
   3   8   7         15.81         22.19         1.88 o                         
   4   8   7          6.74         11.17         1.06 o                         
   5   8   7          9.38         14.00         1.13 o                         
 -22   0   8         78.10        107.93        12.70 o                         
 -20   0   8        369.04        436.84        16.09 o                         
 -18   0   8          7.37          0.03         1.78 o                         
 -16   0   8         14.70         10.82         2.25 o                         
 -14   0   8          0.75          3.17         1.27 o                         
 -12   0   8        322.20        347.34         9.88 o                         
 -10   0   8         52.25         58.48         3.29 o                         
  -8   0   8        277.80        217.48         6.22 o                         
  -6   0   8        753.25        877.09        16.56 o                         
  -4   0   8        175.65        236.44         4.83 o                         
  -2   0   8       3066.71       2730.81        84.43 o                         
   0   0   8        163.12        181.85         5.91 o                         
   2   0   8        616.10        734.70        18.14 o                         
   4   0   8       1198.25       1277.74        38.41 o                         
   6   0   8       4560.58       4642.36       103.37 o                         
   8   0   8        393.43        476.92        14.91 o                         
  10   0   8         42.68         78.33         3.55 o                         
  12   0   8        240.44        274.08         9.61 o                         
  14   0   8         95.18         73.38         6.37 o                         
  16   0   8         28.18         32.27         4.25 o                         
  18   0   8        154.19        174.89         7.55 o                         
  20   0   8        193.78        196.20        15.22 o                         
 -22   1   8          1.42          4.36         1.07 o                         
 -21   1   8          3.31          1.96         0.84 o                         
 -20   1   8          1.32          2.21         1.07 o                         
 -19   1   8         10.31          9.26         1.33 o                         
 -18   1   8         22.20         20.24         1.72 o                         
 -17   1   8          0.39          0.07         1.17 o                         
 -16   1   8         50.11         52.12         2.66 o                         
 -15   1   8          0.57          0.24         1.26 o                         
 -14   1   8        228.16        208.20         4.83 o                         
 -13   1   8        942.16        952.17        13.17 o                         
 -12   1   8        373.68        349.43         6.73 o                         
 -11   1   8         13.78         20.13         1.33 o                         
 -10   1   8        879.60        952.24        13.02 o                         
  -9   1   8          8.91          6.86         0.91 o                         
  -8   1   8        106.39         96.88         2.62 o                         
  -7   1   8         56.75         69.01         2.70 o                         
  -6   1   8        162.49        217.55         3.65 o                         
  -5   1   8       2304.17       2243.29        27.49 o                         
  -4   1   8       7209.87       7646.53        94.32 o                         
  -3   1   8        736.44        763.84        10.75 o                         
  -2   1   8        462.17        584.20         8.52 o                         
  -1   1   8        636.73        630.42        10.35 o                         
   0   1   8       2932.72       2811.14        37.78 o                         
   1   1   8       2085.95       1934.78        26.67 o                         
   2   1   8        297.98        250.03         5.53 o                         
   3   1   8        184.83        194.04         4.77 o                         
   4   1   8       3493.36       3999.10        76.27 o                         
   5   1   8        174.06        205.26         5.34 o                         
   6   1   8       2378.40       2788.00        49.93 o                         
   7   1   8        581.76        588.65        13.42 o                         
   8   1   8        346.78        422.19        10.82 o                         
   9   1   8         21.89         31.97         2.15 o                         
  10   1   8        864.57        893.41        12.90 o                         
  11   1   8         30.61         29.27         1.38 o                         
  12   1   8        123.85        111.85         3.25 o                         
  13   1   8        682.53        731.51        12.83 o                         
  14   1   8       3310.85       3742.57        99.85 o                         
  15   1   8          5.44          4.10         1.71 o                         
  16   1   8        132.33        168.62         5.57 o                         
  17   1   8          1.01         -0.35         0.89 o                         
  18   1   8          0.05          0.66         0.80 o                         
  19   1   8          0.00         -0.82         0.82 o                         
  20   1   8         27.66         39.64         1.62 o                         
  21   1   8          0.00          0.50         0.69 o                         
 -22   2   8          0.60          0.38         1.06 o                         
 -21   2   8          0.42         -0.09         0.64 o                         
 -20   2   8          9.23          4.00         0.88 o                         
 -19   2   8         48.26         51.92         1.93 o                         
 -18   2   8         16.46         10.68         1.11 o                         
 -17   2   8         22.98         21.32         1.41 o                         
 -16   2   8          2.65          4.84         0.95 o                         
 -15   2   8        124.17        122.23         3.12 o                         
 -14   2   8         11.85         17.33         1.15 o                         
 -13   2   8         32.89         25.22         1.51 o                         
 -12   2   8          2.34          1.79         0.58 o                         
 -11   2   8          4.17          5.28         0.87 o                         
 -10   2   8         82.18         82.30         2.59 o                         
  -9   2   8          1.35          3.82         1.03 o                         
  -8   2   8         88.54        105.12         3.10 o                         
  -7   2   8        559.92        524.67         7.75 o                         
  -6   2   8        721.03        703.54         9.65 o                         
  -5   2   8          1.40          2.57         0.64 o                         
  -4   2   8       1149.41       1309.16        16.83 o                         
  -3   2   8       1243.57       1148.89        14.93 o                         
  -2   2   8        431.83        509.92         7.87 o                         
  -1   2   8         41.58         27.67         1.63 o                         
   0   2   8          1.89          2.29         0.83 o                         
   1   2   8          5.55          7.06         0.88 o                         
   2   2   8       1395.56       1610.13        24.61 o                         
   3   2   8        394.59        509.03        10.37 o                         
   4   2   8         40.71         63.44         3.41 o                         
   5   2   8       1878.27       1906.60        35.05 o                         
   6   2   8        287.60        252.21         7.56 o                         
   7   2   8        275.94        265.44         7.69 o                         
   8   2   8          0.30         -0.40         0.80 o                         
   9   2   8         26.28         13.15         0.93 o                         
  10   2   8          1.04          5.67         0.74 o                         
  11   2   8        534.58        544.56         7.36 o                         
  12   2   8        179.22        216.61         3.78 o                         
  13   2   8        128.48        135.95         5.56 o                         
  14   2   8        380.28        336.13         8.02 o                         
  15   2   8        153.85        159.29         5.36 o                         
  16   2   8          1.06          2.11         0.94 o                         
  17   2   8          0.08          0.92         0.88 o                         
  18   2   8         47.26         55.95         2.19 o                         
  19   2   8         33.07         34.17         1.51 o                         
  20   2   8          4.00          2.80         0.79 o                         
 -21   3   8         22.20         25.74         2.31 o                         
 -20   3   8         18.20         15.55         1.35 o                         
 -19   3   8          0.18          0.47         1.02 o                         
 -18   3   8         21.33         16.88         5.67 o                         
 -17   3   8          1.67         -0.32         0.92 o                         
 -16   3   8         16.81         20.66         1.85 o                         
 -15   3   8        123.30        132.32         3.60 o                         
 -14   3   8         51.34         48.77         2.25 o                         
 -13   3   8        701.04        764.93        30.99 o                         
 -12   3   8       1128.83       1069.08        38.26 o                         
 -11   3   8        220.18        243.78         9.43 o                         
 -10   3   8          0.10          0.59         0.70 o                         
  -9   3   8         22.03         26.18         1.26 o                         
  -8   3   8         20.67         21.06         1.95 o                         
  -7   3   8         46.42         58.44         2.43 o                         
  -6   3   8         88.19         81.01         2.89 o                         
  -5   3   8         70.68         69.41         2.86 o                         
  -4   3   8       3835.77       3817.61        54.90 o                         
  -3   3   8       4669.79       4816.58        68.53 o                         
  -2   3   8        228.11        266.34         7.89 o                         
  -1   3   8         25.53         27.76         1.93 o                         
   0   3   8        261.49        212.52         5.81 o                         
   1   3   8       1841.57       1770.13        50.37 o                         
   2   3   8        384.83        439.22         9.25 o                         
   3   3   8        146.49        159.53         4.76 o                         
   4   3   8         84.66        107.76         4.94 o                         
   5   3   8         35.80         24.85         2.52 o                         
   6   3   8       1236.28       1286.79        29.96 o                         
   7   3   8       1411.96       1481.13        21.08 o                         
   8   3   8        104.69        123.13         2.78 o                         
   9   3   8         26.55         17.59         1.12 o                         
  10   3   8          0.09          0.88         1.23 o                         
  11   3   8        230.48        221.23        11.67 o                         
  12   3   8        439.61        500.83        18.49 o                         
  13   3   8        256.65        297.34         7.26 o                         
  14   3   8        460.56        497.04        43.75 o                         
  15   3   8         27.52         21.84         2.22 o                         
  16   3   8         11.29         10.13         1.58 o                         
  17   3   8         20.01         17.88         1.42 o                         
  18   3   8         17.93         12.44         1.47 o                         
  19   3   8          3.65          5.27         0.98 o                         
  20   3   8          9.58         12.37         1.43 o                         
 -20   4   8         45.13         43.88         2.90 o                         
 -19   4   8          6.87          6.73         1.07 o                         
 -18   4   8          9.18          5.89         2.07 o                         
 -17   4   8         25.35         16.01         1.66 o                         
 -16   4   8          1.75          1.76         0.90 o                         
 -15   4   8         29.38         22.33         1.42 o                         
 -14   4   8          9.51          4.62         0.94 o                         
 -13   4   8         96.99        119.09         3.18 o                         
 -12   4   8          5.31          7.56         1.00 o                         
 -11   4   8        107.89        111.85         3.36 o                         
 -10   4   8        488.05        508.05        13.58 o                         
  -9   4   8         50.74         52.63         1.99 o                         
  -8   4   8          2.32          0.15         0.60 o                         
  -7   4   8          1.27          2.98         0.58 o                         
  -6   4   8          5.43         10.55         0.82 o                         
  -5   4   8        104.64        103.74         2.96 o                         
  -4   4   8          1.91          1.46         0.52 o                         
  -3   4   8         42.62         50.41         1.56 o                         
  -2   4   8        304.99        229.59         4.25 o                         
  -1   4   8          3.85          4.21         0.64 o                         
   0   4   8        504.63        504.39         8.42 o                         
   1   4   8          3.99          1.15         0.62 o                         
   2   4   8        142.92         94.11         3.73 o                         
   3   4   8        199.57        204.01         4.67 o                         
   4   4   8         23.31         28.33         1.31 o                         
   5   4   8          1.66          0.71         0.62 o                         
   6   4   8         43.35         37.86         1.46 o                         
   7   4   8         89.32         76.19         2.21 o                         
   8   4   8         41.73         53.27         2.05 o                         
   9   4   8          0.21          1.75         0.75 o                         
  10   4   8        201.54        192.86         4.54 o                         
  11   4   8        526.42        542.84        10.34 o                         
  12   4   8         89.91        100.67         4.65 o                         
  13   4   8          9.84         15.22         1.53 o                         
  14   4   8          3.11          3.94         0.91 o                         
  15   4   8         46.38         46.94         2.01 o                         
  16   4   8          8.42         10.28         1.16 o                         
  17   4   8          2.57          1.11         0.68 o                         
  18   4   8          0.60          0.78         0.55 o                         
 -18   5   8         20.23         21.09         1.99 o                         
 -17   5   8          0.05         -0.28         0.56 o                         
 -16   5   8          1.70          0.74         0.64 o                         
 -15   5   8          4.93          4.51         0.92 o                         
 -14   5   8         17.75         16.36         1.45 o                         
 -13   5   8        146.09        154.97         8.23 o                         
 -12   5   8        335.11        319.69         6.44 o                         
 -11   5   8        388.53        397.96         7.55 o                         
 -10   5   8         71.31         81.29         3.45 o                         
  -9   5   8          2.29          1.27         0.77 o                         
  -8   5   8         14.40          8.56         0.84 o                         
  -7   5   8         44.59         45.01         1.38 o                         
  -6   5   8         98.34         86.62         2.01 o                         
  -5   5   8         37.27         27.41         1.20 o                         
  -4   5   8         49.37         38.34         1.11 o                         
  -3   5   8        173.78        142.43         2.22 o                         
  -2   5   8         56.47         79.33         1.75 o                         
  -1   5   8        229.84        244.81         3.81 o                         
   0   5   8         82.71         73.26         1.98 o                         
   1   5   8         41.02         39.51         1.67 o                         
   2   5   8        569.40        476.92         7.26 o                         
   3   5   8         39.40         35.82         1.40 o                         
   4   5   8        206.08        179.30         3.38 o                         
   5   5   8        146.23        160.32         3.39 o                         
   6   5   8         24.99         17.04         1.17 o                         
   7   5   8          1.54          1.66         0.88 o                         
   8   5   8         16.00         14.13         1.11 o                         
   9   5   8          6.47          7.93         0.83 o                         
  10   5   8          0.81          3.69         0.74 o                         
  11   5   8         73.70         81.22         3.28 o                         
  12   5   8         67.96         83.29         2.22 o                         
  13   5   8         25.91         25.20         1.28 o                         
  14   5   8         25.16         26.62         1.66 o                         
  15   5   8         18.50         14.02         1.10 o                         
  16   5   8         19.35         26.41         1.68 o                         
  17   5   8          0.11          0.75         0.72 o                         
 -16   6   8          0.29          0.60         0.95 o                         
 -15   6   8         11.55          7.29         0.85 o                         
 -14   6   8         19.82         13.57         1.21 o                         
 -13   6   8          1.79         -0.08         0.91 o                         
 -12   6   8          0.38          1.08         0.76 o                         
 -11   6   8          1.76          2.38         1.09 o                         
 -10   6   8         37.56         36.70         2.22 o                         
  -9   6   8         19.72         16.66         1.08 o                         
  -8   6   8          4.52          5.21         0.84 o                         
  -7   6   8         44.80         31.67         1.29 o                         
  -6   6   8          4.45          1.77         0.82 o                         
  -5   6   8         56.80         49.35         1.48 o                         
  -4   6   8         19.22         13.48         0.92 o                         
  -3   6   8          0.62          0.67         0.60 o                         
  -2   6   8         67.56         54.18         2.23 o                         
  -1   6   8         31.81         23.32         0.98 o                         
   0   6   8        122.36        122.62         4.38 o                         
   1   6   8         13.41          6.48         0.77 o                         
   2   6   8         83.34        109.64         3.37 o                         
   3   6   8         21.07         13.72         0.96 o                         
   4   6   8         61.92         65.25         1.98 o                         
   5   6   8        172.13        152.60         3.20 o                         
   6   6   8         68.02         78.51         2.28 o                         
   7   6   8          0.77          1.27         0.74 o                         
   8   6   8         10.35         10.07         1.03 o                         
   9   6   8         15.80         15.59         1.02 o                         
  10   6   8         10.31         11.86         0.89 o                         
  11   6   8         14.58         14.34         0.95 o                         
  12   6   8          5.32          5.22         0.65 o                         
  13   6   8          2.05          1.65         0.61 o                         
  14   6   8          9.17          9.49         0.89 o                         
  15   6   8          2.90          4.92         0.89 o                         
 -13   7   8          0.23          0.62         0.83 o                         
 -12   7   8          5.83          3.32         0.67 o                         
 -11   7   8         43.18         33.15         1.65 o                         
 -10   7   8         77.08         75.80         2.40 o                         
  -9   7   8         31.80         31.92         1.89 o                         
  -8   7   8         17.23         17.30         1.15 o                         
  -7   7   8          1.00          0.39         0.90 o                         
  -6   7   8         23.13         14.51         1.54 o                         
  -5   7   8          3.53         -0.89         1.99 o                         
  -4   7   8         14.48         16.12         1.49 o                         
  -3   7   8         17.69         21.01         2.84 o                         
  -2   7   8          0.05          1.69         0.94 o                         
  -1   7   8         19.21         34.39         2.92 o                         
   0   7   8          0.34          1.01         0.67 o                         
   1   7   8          0.79          1.73         0.72 o                         
   2   7   8         11.45         13.76         0.94 o                         
   3   7   8          4.46          5.74         0.69 o                         
   4   7   8          7.30          6.40         0.82 o                         
   5   7   8          0.29          1.94         0.67 o                         
   6   7   8          0.52          1.16         1.05 o                         
   7   7   8          1.66          1.68         0.84 o                         
   8   7   8         15.60         16.16         1.22 o                         
   9   7   8          0.22          0.00         0.81 o                         
  10   7   8          0.63          0.12         0.56 o                         
  11   7   8          6.63          4.93         1.00 o                         
  -7   8   8          1.15          0.19         0.62 o                         
  -6   8   8          8.74          4.66         1.38 o                         
  -5   8   8         21.22         16.74         1.64 o                         
  -4   8   8          3.16          3.38         0.69 o                         
  -3   8   8         15.27         14.55         1.05 o                         
  -2   8   8         12.50         11.21         0.92 o                         
  -1   8   8         13.02         11.92         0.94 o                         
   0   8   8         16.83         18.11         1.23 o                         
   1   8   8          1.06          0.12         1.07 o                         
   2   8   8          8.99          7.07         1.22 o                         
   3   8   8          0.20          1.42         0.94 o                         
   4   8   8          5.24          7.46         0.88 o                         
 -21   0   9         88.19        127.50         5.27 o                         
 -19   0   9        146.08        197.78        10.13 o                         
 -17   0   9        148.80        171.27         7.37 o                         
 -15   0   9         33.09         33.24         3.11 o                         
 -13   0   9        181.27        154.82         5.28 o                         
 -11   0   9          6.58          9.25         1.66 o                         
  -9   0   9         27.56         44.27         2.83 o                         
  -7   0   9          2.02          4.06         1.41 o                         
  -5   0   9       2819.43       2943.46        49.72 o                         
  -3   0   9       1894.78       1920.48        33.23 o                         
  -1   0   9        860.37        965.83        20.45 o                         
   1   0   9        328.06        398.48        11.13 o                         
   3   0   9          7.55         11.58         1.60 o                         
   5   0   9        226.63        258.15        14.62 o                         
   7   0   9         18.28         64.88         5.37 o                         
   9   0   9        138.73        188.28         7.41 o                         
  11   0   9       1808.86       1650.64        28.40 o                         
  13   0   9       2266.70       2425.92        65.68 o                         
  15   0   9        151.97        145.34         6.04 o                         
  17   0   9         72.98         77.07         9.05 o                         
  19   0   9         32.27         19.52         1.60 o                         
  21   0   9          4.15          1.41         1.03 o                         
 -22   1   9         76.11         85.43         6.60 o                         
 -21   1   9         36.95         39.20         1.80 o                         
 -20   1   9          0.27          2.72         0.99 o                         
 -19   1   9         25.96         43.10         2.28 o                         
 -18   1   9          3.45          1.74         1.16 o                         
 -17   1   9         13.27         24.19         1.91 o                         
 -16   1   9          9.27          7.17         1.42 o                         
 -15   1   9         59.40         70.57         3.07 o                         
 -14   1   9          2.90          3.76         1.91 o                         
 -13   1   9       2058.20       2093.78        26.45 o                         
 -12   1   9        691.35        669.12         9.49 o                         
 -11   1   9         57.35         50.28         1.97 o                         
 -10   1   9         23.16         27.45         1.78 o                         
  -9   1   9         18.63         19.00         1.29 o                         
  -8   1   9         67.69         86.26         2.43 o                         
  -7   1   9        128.43        172.48         3.51 o                         
  -6   1   9       1139.13       1154.64        16.47 o                         
  -5   1   9       6556.53       7196.07        89.19 o                         
  -4   1   9       1037.88       1133.84        14.77 o                         
  -3   1   9        280.15        345.46         5.73 o                         
  -2   1   9        612.43        628.67        11.99 o                         
  -1   1   9       8757.12       9139.30       138.32 o                         
   0   1   9        406.48        406.12         7.86 o                         
   1   1   9        791.79        826.56        12.53 o                         
   2   1   9          0.01          1.31         0.55 o                         
   3   1   9          5.30          1.12         0.80 o                         
   4   1   9       1393.58       1625.61        32.54 o                         
   5   1   9       9064.07      10476.53       159.05 o                         
   6   1   9         64.27         66.37         2.92 o                         
   7   1   9         31.20         30.27         2.31 o                         
   8   1   9         39.26         45.52         3.09 o                         
   9   1   9          2.70          1.16         0.77 o                         
  10   1   9          9.70          4.24         0.91 o                         
  11   1   9         17.04         35.30         1.58 o                         
  12   1   9        462.75        480.63        10.19 o                         
  13   1   9        462.60        561.44        10.96 o                         
  14   1   9        205.76        198.45         7.80 o                         
  15   1   9          1.50          8.47         1.18 o                         
  16   1   9          3.33          1.98         0.93 o                         
  17   1   9          1.50          1.05         0.83 o                         
  18   1   9          0.02         -0.26         0.91 o                         
  19   1   9          8.23          9.92         1.10 o                         
  20   1   9          0.01          0.25         0.49 o                         
  21   1   9          0.55         -0.95         0.95 o                         
 -21   2   9          1.22          2.64         0.96 o                         
 -20   2   9          1.77          1.59         0.79 o                         
 -19   2   9         33.69         31.64         1.48 o                         
 -18   2   9          2.23          5.11         0.93 o                         
 -17   2   9         95.26         87.49         2.80 o                         
 -16   2   9          6.41          2.11         0.92 o                         
 -15   2   9         63.14         58.58         2.03 o                         
 -14   2   9         60.07         50.55         1.88 o                         
 -13   2   9          0.53          2.29         0.77 o                         
 -12   2   9        413.53        388.87         6.14 o                         
 -11   2   9          1.60          0.48         0.61 o                         
 -10   2   9         82.53         95.89         2.51 o                         
  -9   2   9        400.42        469.51         7.18 o                         
  -8   2   9         31.80         29.06         1.66 o                         
  -7   2   9        632.83        663.65         9.48 o                         
  -6   2   9         50.31         46.30         1.77 o                         
  -5   2   9       2654.54       2953.27        33.03 o                         
  -4   2   9        117.84         79.49         2.27 o                         
  -3   2   9       1203.13       1311.20        18.01 o                         
  -2   2   9        458.61        452.01         7.35 o                         
  -1   2   9          2.52          3.05         0.69 o                         
   0   2   9        201.30        215.61         4.94 o                         
   1   2   9        157.42        191.63         4.34 o                         
   2   2   9        312.75        355.12         7.22 o                         
   3   2   9         48.52         40.94         2.43 o                         
   4   2   9        266.37        249.36         6.55 o                         
   5   2   9        231.59        254.05         6.00 o                         
   6   2   9         27.72         21.82         2.04 o                         
   7   2   9        359.48        428.17         9.38 o                         
   8   2   9         69.27         63.75         1.95 o                         
   9   2   9        288.34        316.74         5.35 o                         
  10   2   9          1.83          0.62         0.58 o                         
  11   2   9         49.93         70.56         2.04 o                         
  12   2   9        887.01        951.35        17.22 o                         
  13   2   9        166.76        160.21         6.88 o                         
  14   2   9          2.77          5.65         1.15 o                         
  15   2   9          0.21         -0.65         0.97 o                         
  16   2   9          3.48          4.31         1.02 o                         
  17   2   9         53.88         67.41         2.52 o                         
  18   2   9         76.72         87.64         2.74 o                         
  19   2   9          7.05          2.05         0.61 o                         
  20   2   9          0.04         -0.20         0.88 o                         
 -21   3   9         45.76         40.63         2.79 o                         
 -20   3   9         36.30         49.15         4.85 o                         
 -19   3   9          3.77          1.53         1.49 o                         
 -18   3   9          6.78          3.98         1.85 o                         
 -17   3   9          0.13          0.86         0.84 o                         
 -16   3   9         63.68         64.99         2.56 o                         
 -15   3   9         17.65         18.05         1.21 o                         
 -14   3   9         31.56         28.60         2.28 o                         
 -13   3   9        865.87        831.35        24.81 o                         
 -12   3   9       2142.54       2237.49        57.08 o                         
 -11   3   9        262.92        251.62         6.60 o                         
 -10   3   9         85.34         79.33         2.77 o                         
  -9   3   9         43.15         45.26         1.59 o                         
  -8   3   9        176.06        192.81         6.68 o                         
  -7   3   9        335.60        248.25         4.78 o                         
  -6   3   9        152.54        151.86         3.89 o                         
  -5   3   9        108.47         99.37         3.26 o                         
  -4   3   9        856.28        925.66        15.32 o                         
  -3   3   9        884.30        952.65        15.60 o                         
  -2   3   9          1.37          0.76         0.94 o                         
  -1   3   9         18.17         22.03         1.86 o                         
   0   3   9        964.93       1031.52        19.93 o                         
   1   3   9        169.99        201.33         7.92 o                         
   2   3   9         73.16         79.04         3.81 o                         
   3   3   9        817.92        872.78        17.50 o                         
   4   3   9        260.63        279.98         7.18 o                         
   5   3   9        100.21        143.15         3.41 o                         
   6   3   9         76.84         82.64         2.90 o                         
   7   3   9        404.21        372.85         8.50 o                         
   8   3   9          5.13          8.60         1.01 o                         
   9   3   9         34.88         31.47         1.73 o                         
  10   3   9          0.29          1.19         1.73 o                         
  11   3   9         18.49         16.45         2.19 o                         
  12   3   9        783.69        843.27        24.67 o                         
  13   3   9        345.47        354.94         8.19 o                         
  14   3   9          0.04         -0.13         1.18 o                         
  15   3   9         14.85         11.72         1.91 o                         
  16   3   9          0.56          0.28         0.92 o                         
  17   3   9         22.68         25.76         1.56 o                         
  18   3   9          8.96         11.22         1.06 o                         
  19   3   9          7.22          7.53         1.33 o                         
 -19   4   9         36.58         41.53         3.09 o                         
 -18   4   9          4.74          1.45         1.49 o                         
 -17   4   9         15.81          8.88         1.36 o                         
 -16   4   9         11.31          6.13         1.02 o                         
 -15   4   9          0.09         -0.74         0.88 o                         
 -14   4   9         13.40         13.11         1.12 o                         
 -13   4   9          5.04          4.29         1.01 o                         
 -12   4   9        105.76        110.30         3.81 o                         
 -11   4   9         56.12         44.60         2.39 o                         
 -10   4   9         37.46         28.96         2.07 o                         
  -9   4   9         81.89         75.27         4.62 o                         
  -8   4   9          0.04         -0.17         0.76 o                         
  -7   4   9        198.66        187.31         4.52 o                         
  -6   4   9         95.60         98.00         2.65 o                         
  -5   4   9         42.63         37.88         1.23 o                         
  -4   4   9         66.30         60.18         2.88 o                         
  -3   4   9         12.45         17.83         0.89 o                         
  -2   4   9          1.42          5.95         0.73 o                         
  -1   4   9          4.80          0.83         0.59 o                         
   0   4   9        100.09        110.14         2.93 o                         
   1   4   9        254.80        277.08         7.00 o                         
   2   4   9       1261.14       1317.36        19.95 o                         
   3   4   9         30.16         30.25         1.37 o                         
   4   4   9        135.38        142.74         3.63 o                         
   5   4   9         18.38         18.22         1.10 o                         
   6   4   9         86.42         91.95         2.33 o                         
   7   4   9         78.97         67.43         1.96 o                         
   8   4   9          8.66          5.17         0.92 o                         
   9   4   9         17.43         14.60         1.51 o                         
  10   4   9         33.86         38.48         1.90 o                         
  11   4   9        180.64        215.86         5.43 o                         
  12   4   9        193.33        169.35         6.55 o                         
  13   4   9          0.30          0.14         0.92 o                         
  14   4   9          3.38          2.23         0.76 o                         
  15   4   9         11.68         18.25         1.29 o                         
  16   4   9          2.09          3.05         0.74 o                         
  17   4   9          3.24          3.47         0.75 o                         
 -18   5   9         13.24         10.54         1.37 o                         
 -17   5   9          0.07         -0.55         0.55 o                         
 -16   5   9          2.12          3.74         0.75 o                         
 -15   5   9          0.15         -0.01         0.69 o                         
 -14   5   9         43.09         29.02         1.84 o                         
 -13   5   9          0.01         -0.65         1.05 o                         
 -12   5   9        134.87        156.47         6.67 o                         
 -11   5   9        289.67        308.23         5.96 o                         
 -10   5   9        336.95        367.94         9.42 o                         
  -9   5   9         12.45         12.51         1.01 o                         
  -8   5   9          2.66          1.82         0.74 o                         
  -7   5   9        101.90         73.49         2.67 o                         
  -6   5   9        155.56        144.26         4.15 o                         
  -5   5   9         24.44         29.97         1.47 o                         
  -4   5   9         32.90         30.29         1.17 o                         
  -3   5   9        136.82        166.52         2.61 o                         
  -2   5   9         46.68         34.57         1.11 o                         
  -1   5   9          1.99          0.87         0.56 o                         
   0   5   9        233.45        223.73         4.92 o                         
   1   5   9         81.24         85.21         2.70 o                         
   2   5   9         14.20         10.33         1.18 o                         
   3   5   9          0.16          6.45         0.93 o                         
   4   5   9        120.09         97.35         2.46 o                         
   5   5   9         26.76         31.34         1.81 o                         
   6   5   9         60.55         44.48         1.76 o                         
   7   5   9          7.40          5.22         0.93 o                         
   8   5   9          0.39          0.78         0.73 o                         
   9   5   9          2.96          0.81         0.79 o                         
  10   5   9        130.78        131.55         4.30 o                         
  11   5   9        104.67        116.28         3.20 o                         
  12   5   9        200.20        202.20         4.42 o                         
  13   5   9         18.04         16.94         1.21 o                         
  14   5   9          3.76          6.46         1.26 o                         
  15   5   9          0.91          1.74         0.66 o                         
  16   5   9          6.39          9.14         1.02 o                         
 -15   6   9         29.32         30.59         1.40 o                         
 -14   6   9          8.90          8.07         0.94 o                         
 -13   6   9         50.73         34.62         1.87 o                         
 -12   6   9          4.52          2.29         1.23 o                         
 -11   6   9          5.15          2.43         1.00 o                         
 -10   6   9         39.15         27.62         1.65 o                         
  -9   6   9          1.94          4.38         0.86 o                         
  -8   6   9          8.98          8.34         0.92 o                         
  -7   6   9          9.95         17.52         1.32 o                         
  -6   6   9          3.25          3.31         0.74 o                         
  -5   6   9          0.22          0.34         0.63 o                         
  -4   6   9          9.43         12.74         0.84 o                         
  -3   6   9          8.45          8.54         0.73 o                         
  -2   6   9        210.53        237.14         7.77 o                         
  -1   6   9         57.89         41.12         3.28 o                         
   0   6   9          1.03          2.43         0.67 o                         
   1   6   9         28.58         20.62         1.06 o                         
   2   6   9          9.95         11.15         0.91 o                         
   3   6   9         11.48         12.23         0.91 o                         
   4   6   9          4.32          2.41         0.78 o                         
   5   6   9          0.42          1.17         0.73 o                         
   6   6   9          4.34          0.21         0.71 o                         
   7   6   9         19.59         10.09         1.07 o                         
   8   6   9          0.01         -0.30         0.84 o                         
   9   6   9          4.94          8.21         0.89 o                         
  10   6   9         79.58         73.40         2.27 o                         
  11   6   9         38.97         38.70         1.83 o                         
  12   6   9         10.78          9.73         0.77 o                         
  13   6   9         39.00         37.71         2.56 o                         
  14   6   9          2.48          1.62         0.76 o                         
 -12   7   9          3.07          1.73         0.90 o                         
 -11   7   9          1.10          0.41         0.64 o                         
 -10   7   9         23.58         18.81         1.12 o                         
  -9   7   9          0.97          1.58         0.75 o                         
  -8   7   9          4.39          1.13         0.69 o                         
  -7   7   9          3.81          5.02         1.16 o                         
  -6   7   9         10.82          4.43         1.30 o                         
  -5   7   9          3.99          4.56         1.29 o                         
  -4   7   9         15.64          6.27         2.00 o                         
  -3   7   9         36.29         30.37         2.69 o                         
  -2   7   9         17.58         14.83         1.91 o                         
  -1   7   9          7.94          8.27         1.21 o                         
   0   7   9         44.04         50.02         1.99 o                         
   1   7   9          4.00          3.71         0.93 o                         
   2   7   9          0.28          1.43         0.63 o                         
   3   7   9         12.77          8.59         0.79 o                         
   4   7   9          1.21          3.42         0.64 o                         
   5   7   9          7.95         10.19         1.52 o                         
   6   7   9          3.77          0.30         1.19 o                         
   7   7   9         27.45         25.54         2.02 o                         
   8   7   9          0.81          1.53         0.75 o                         
   9   7   9         21.54         26.66         1.98 o                         
  10   7   9         36.22         39.59         1.49 o                         
  11   7   9          0.19          0.95         0.70 o                         
  -7   8   9          2.28          2.57         0.93 o                         
  -5   8   9         13.98          6.61         0.82 o                         
  -4   8   9          0.36         -0.11         0.91 o                         
  -3   8   9          1.81          2.86         0.89 o                         
  -2   8   9         41.39         44.62         1.95 o                         
  -1   8   9         27.73         31.77         2.27 o                         
   0   8   9          3.81          6.56         0.95 o                         
   1   8   9          4.88          5.00         1.28 o                         
   2   8   9          2.15          2.43         0.87 o                         
   3   8   9          9.72          9.97         1.10 o                         
 -22   0  10        114.51        134.49         6.81 o                         
 -20   0  10          8.41          7.87         1.79 o                         
 -18   0  10         35.60         53.03         4.13 o                         
 -16   0  10          0.84          4.09         1.82 o                         
 -14   0  10         51.90         75.43         4.53 o                         
 -12   0  10        806.82        968.09        19.06 o                         
 -10   0  10        163.76        162.69         6.07 o                         
  -8   0  10          1.20          2.86         1.49 o                         
  -6   0  10        550.45        745.70        15.28 o                         
  -4   0  10        329.73        298.07         7.08 o                         
  -2   0  10       1967.29       2339.31        45.78 o                         
   0   0  10        400.06        428.11        12.28 o                         
   2   0  10        944.31        924.36        31.57 o                         
   4   0  10        110.66        172.68        13.42 o                         
   6   0  10        177.57        236.16        12.66 o                         
   8   0  10        864.91       1003.19        23.89 o                         
  10   0  10        104.84         74.27         4.80 o                         
  12   0  10         37.10         33.63         3.51 o                         
  14   0  10        196.51        248.72        11.40 o                         
  16   0  10         88.08         63.31         3.50 o                         
  18   0  10          5.97          0.27         1.49 o                         
  20   0  10        104.29        115.13         6.04 o                         
 -22   1  10         10.04         17.44         1.83 o                         
 -21   1  10         11.95         15.98         1.18 o                         
 -20   1  10         21.94         36.59         1.89 o                         
 -19   1  10          2.52          4.39         1.30 o                         
 -18   1  10         23.01         25.64         1.88 o                         
 -17   1  10         10.35          4.85         1.31 o                         
 -16   1  10         36.62         42.91         2.42 o                         
 -15   1  10        180.24        201.29         5.75 o                         
 -14   1  10       3468.40       3662.07        68.87 o                         
 -13   1  10        582.37        532.68         9.65 o                         
 -12   1  10       1228.75       1205.13        16.50 o                         
 -11   1  10        142.75        114.75         2.86 o                         
 -10   1  10        316.86        298.85         5.81 o                         
  -9   1  10         68.13         53.51         1.78 o                         
  -8   1  10       1123.87       1252.97        17.19 o                         
  -7   1  10        372.95        394.98         6.33 o                         
  -6   1  10        471.97        542.16         8.35 o                         
  -5   1  10        503.89        515.80         7.78 o                         
  -4   1  10       1502.46       1631.92        20.77 o                         
  -3   1  10          8.71          3.23         0.90 o                         
  -2   1  10       2660.78       2924.93        37.13 o                         
  -1   1  10        589.26        628.97        11.53 o                         
   0   1  10        640.78        741.16        11.59 o                         
   1   1  10         66.60         79.66         3.42 o                         
   2   1  10         90.74        126.62         3.86 o                         
   3   1  10        869.63        917.54        18.24 o                         
   4   1  10        784.08       1053.24        22.42 o                         
   5   1  10         82.80         73.81         3.08 o                         
   6   1  10         20.13         23.17         1.78 o                         
   7   1  10         19.80         23.50         2.41 o                         
   8   1  10        412.34        555.15         8.85 o                         
   9   1  10         26.81         19.83         1.23 o                         
  10   1  10         14.56         26.47         1.21 o                         
  11   1  10        193.42        187.12         3.47 o                         
  12   1  10         46.04         73.56         2.37 o                         
  13   1  10        289.65        276.87         5.66 o                         
  14   1  10          4.67          5.45         1.09 o                         
  15   1  10          0.30         -0.59         0.96 o                         
  16   1  10         12.25          9.49         1.16 o                         
  17   1  10          8.38          7.65         1.21 o                         
  18   1  10         30.58         36.87         1.95 o                         
  19   1  10         14.96         18.53         1.27 o                         
  20   1  10          8.56         13.61         1.00 o                         
 -21   2  10         87.49         95.81         3.64 o                         
 -20   2  10         29.67         26.35         1.99 o                         
 -19   2  10         10.91         17.81         1.38 o                         
 -18   2  10          9.25         14.90         1.16 o                         
 -17   2  10         74.68         84.72         2.73 o                         
 -16   2  10          1.26          0.34         0.85 o                         
 -15   2  10          6.25          4.48         0.88 o                         
 -14   2  10          1.01          1.81         0.83 o                         
 -13   2  10          6.06          6.53         0.95 o                         
 -12   2  10        625.39        598.51         8.59 o                         
 -11   2  10         29.46         29.00         1.27 o                         
 -10   2  10          0.00         -0.59         0.67 o                         
  -9   2  10         12.57         12.60         0.98 o                         
  -8   2  10         40.30         35.74         2.11 o                         
  -7   2  10         62.23         37.51         1.81 o                         
  -6   2  10          2.37          4.28         1.12 o                         
  -5   2  10        952.23       1026.63        14.15 o                         
  -4   2  10         87.10         82.14         2.59 o                         
  -3   2  10          4.25          3.27         0.74 o                         
  -2   2  10        554.93        570.35         8.53 o                         
  -1   2  10        221.34        256.76         5.40 o                         
   0   2  10        154.80        171.56         4.97 o                         
   1   2  10       1207.67       1257.17        18.76 o                         
   2   2  10        129.86        127.26         4.13 o                         
   3   2  10        340.29        381.08        11.72 o                         
   4   2  10         82.13         60.73         2.80 o                         
   5   2  10        174.99        146.15         6.73 o                         
   6   2  10          1.15          3.43         0.78 o                         
   7   2  10        433.16        434.14         6.88 o                         
   8   2  10        382.45        448.82         7.57 o                         
   9   2  10        187.46        156.32         2.96 o                         
  10   2  10         34.19         28.84         1.49 o                         
  11   2  10         80.01        107.55         4.28 o                         
  12   2  10         68.83         75.34         2.40 o                         
  13   2  10        193.07        220.45         5.21 o                         
  14   2  10          0.02         -0.57         1.03 o                         
  15   2  10          0.75          0.33         0.89 o                         
  16   2  10          3.72          1.69         0.84 o                         
  17   2  10          9.95         13.70         1.83 o                         
  18   2  10         20.50         15.65         1.08 o                         
  19   2  10         71.89         73.11         2.89 o                         
 -20   3  10         46.43         49.35         2.56 o                         
 -19   3  10          3.88          4.09         1.94 o                         
 -18   3  10          0.80          1.76         1.71 o                         
 -17   3  10         17.54         12.42         1.22 o                         
 -16   3  10         10.88         14.32         1.29 o                         
 -15   3  10        128.04        151.42         4.23 o                         
 -14   3  10         36.60         45.98         3.44 o                         
 -13   3  10        524.15        497.05        16.49 o                         
 -12   3  10        636.39        625.86        17.05 o                         
 -11   3  10        326.04        281.65         8.80 o                         
 -10   3  10          1.24          0.93         0.71 o                         
  -9   3  10         77.51         92.86         3.85 o                         
  -8   3  10         18.43         17.86         1.10 o                         
  -7   3  10        686.26        676.63         9.23 o                         
  -6   3  10         90.14         78.88         2.25 o                         
  -5   3  10        188.57        224.72         4.47 o                         
  -4   3  10         87.58         59.61         3.98 o                         
  -3   3  10        199.54        231.66         5.94 o                         
  -2   3  10         95.34         92.43         3.81 o                         
  -1   3  10        432.59        397.61         9.55 o                         
   0   3  10        115.43         85.57         3.38 o                         
   1   3  10         26.82         31.21         2.33 o                         
   2   3  10         97.34        126.74         5.42 o                         
   3   3  10       5181.27       5637.93        76.54 o                         
   4   3  10       1045.22       1139.63        16.02 o                         
   5   3  10         45.90         46.29         1.80 o                         
   6   3  10        216.49        214.40         4.73 o                         
   7   3  10         42.04         45.25         1.89 o                         
   8   3  10          1.49          1.59         0.77 o                         
   9   3  10          9.71          3.40         1.30 o                         
  10   3  10         39.80         28.76         1.77 o                         
  11   3  10        238.33        243.76         6.80 o                         
  12   3  10        141.52        181.30         5.80 o                         
  13   3  10         60.84         58.53         2.46 o                         
  14   3  10          3.73         -0.77         1.36 o                         
  15   3  10          0.57         -0.74         1.27 o                         
  16   3  10         25.95         29.29         1.75 o                         
  17   3  10          1.57          1.54         0.72 o                         
  18   3  10          6.24          4.95         0.81 o                         
 -19   4  10         16.30         23.91         2.21 o                         
 -18   4  10          0.28          0.26         1.43 o                         
 -17   4  10          3.83          2.18         0.75 o                         
 -16   4  10          0.34         -0.83         0.83 o                         
 -15   4  10          0.33          0.69         0.84 o                         
 -14   4  10          2.40          0.83         0.80 o                         
 -13   4  10         22.48         18.85         1.30 o                         
 -12   4  10          8.08          2.02         1.35 o                         
 -11   4  10         17.91         27.92         1.47 o                         
 -10   4  10         26.02         31.64         1.61 o                         
  -9   4  10          0.50          0.02         0.84 o                         
  -8   4  10         36.51         39.77         2.98 o                         
  -7   4  10          0.45          2.14         0.67 o                         
  -6   4  10        130.52        111.63         2.60 o                         
  -5   4  10         15.39         11.01         0.84 o                         
  -4   4  10         25.96         23.71         0.95 o                         
  -3   4  10          8.70          9.53         0.73 o                         
  -2   4  10        311.99        289.73         4.81 o                         
  -1   4  10         33.16         42.57         1.66 o                         
   0   4  10          0.67          0.66         0.70 o                         
   1   4  10        712.55        772.08        16.41 o                         
   2   4  10         13.28         12.89         0.98 o                         
   3   4  10          7.56          8.53         0.97 o                         
   4   4  10        260.33        228.28         4.55 o                         
   5   4  10         11.31          8.96         1.10 o                         
   6   4  10         14.90         15.38         1.10 o                         
   7   4  10         32.60         23.96         1.40 o                         
   8   4  10        231.47        246.20         5.96 o                         
   9   4  10         11.08          8.94         1.13 o                         
  10   4  10        307.74        300.53         7.07 o                         
  11   4  10        299.02        327.42        10.96 o                         
  12   4  10        131.87        145.28         5.20 o                         
  13   4  10         24.85         25.93         1.62 o                         
  14   4  10         10.66          6.88         0.86 o                         
  15   4  10          3.63          3.72         0.81 o                         
  16   4  10         53.76         67.33         2.30 o                         
  17   4  10          2.15          1.64         0.73 o                         
 -17   5  10          1.21          0.39         1.14 o                         
 -16   5  10          2.41          5.71         0.78 o                         
 -15   5  10         72.25         62.74         2.72 o                         
 -14   5  10          0.59         -0.29         0.80 o                         
 -13   5  10         40.21         37.77         1.95 o                         
 -12   5  10         86.74         75.07         2.93 o                         
 -11   5  10         80.16         86.70         2.71 o                         
 -10   5  10          4.21          3.81         0.88 o                         
  -9   5  10         88.10         67.49         3.22 o                         
  -8   5  10        184.13        233.58         4.95 o                         
  -7   5  10        102.40         89.47         2.83 o                         
  -6   5  10         63.81         45.91         1.47 o                         
  -5   5  10         81.08         92.12         2.15 o                         
  -4   5  10        293.91        300.79         5.17 o                         
  -3   5  10         45.23         45.92         1.37 o                         
  -2   5  10         12.71         16.15         0.85 o                         
  -1   5  10         58.44         70.51         2.11 o                         
   0   5  10          7.05          3.01         0.66 o                         
   1   5  10        607.95        610.93        15.51 o                         
   2   5  10        517.43        553.07        11.94 o                         
   3   5  10        779.12        781.54        17.70 o                         
   4   5  10        278.37        267.93         8.57 o                         
   5   5  10         15.41         14.02         1.02 o                         
   6   5  10          4.65          0.45         0.75 o                         
   7   5  10          0.01          0.26         0.82 o                         
   8   5  10         39.40         29.92         1.56 o                         
   9   5  10          0.56          0.44         0.79 o                         
  10   5  10         63.74         68.21         2.90 o                         
  11   5  10        299.90        320.21         6.50 o                         
  12   5  10        113.93        108.59         4.26 o                         
  13   5  10          4.32          3.98         0.88 o                         
  14   5  10          4.95          5.73         0.89 o                         
  15   5  10          1.29          0.59         0.67 o                         
  16   5  10          2.50          2.75         0.81 o                         
 -15   6  10          7.32          6.95         1.28 o                         
 -14   6  10          0.54          0.50         0.63 o                         
 -13   6  10          2.08          2.31         0.66 o                         
 -12   6  10          7.90          8.47         1.65 o                         
 -11   6  10          1.89          2.38         0.92 o                         
 -10   6  10          9.42          5.20         0.82 o                         
  -9   6  10         14.56         14.29         1.09 o                         
  -8   6  10          1.11         -0.11         0.87 o                         
  -7   6  10          7.46          3.80         0.79 o                         
  -6   6  10          1.34          1.52         0.70 o                         
  -5   6  10         11.38         16.99         1.03 o                         
  -4   6  10          7.63         17.74         1.01 o                         
  -3   6  10         34.38         28.20         1.55 o                         
  -2   6  10          5.69         15.51         1.91 o                         
  -1   6  10         43.16         43.38         2.44 o                         
   0   6  10          5.93          8.91         0.89 o                         
   1   6  10          1.23          0.30         0.72 o                         
   2   6  10          2.13          0.93         0.65 o                         
   3   6  10         18.65         14.99         1.13 o                         
   4   6  10         26.23         36.41         1.87 o                         
   5   6  10          4.04          3.05         0.77 o                         
   6   6  10          0.19         -0.09         0.70 o                         
   7   6  10          1.16          0.75         0.73 o                         
   8   6  10         10.99         10.03         1.04 o                         
   9   6  10         24.39         23.52         1.20 o                         
  10   6  10         94.80        102.19         5.20 o                         
  11   6  10         40.08         36.70         1.55 o                         
  12   6  10          8.84          9.33         0.72 o                         
  13   6  10          2.58          4.75         0.73 o                         
 -11   7  10          0.76          0.00         0.77 o                         
 -10   7  10          0.52         -0.46         0.60 o                         
  -9   7  10          2.70          0.11         0.66 o                         
  -8   7  10         13.57         15.42         1.41 o                         
  -7   7  10          7.59          5.70         1.12 o                         
  -6   7  10         15.56         10.72         1.47 o                         
  -5   7  10          1.68          2.16         0.81 o                         
  -4   7  10          1.09          0.26         0.76 o                         
  -3   7  10         32.95         22.18         1.98 o                         
  -2   7  10         15.94         19.77         2.04 o                         
  -1   7  10          9.22         10.81         1.76 o                         
   0   7  10          3.89          1.91         0.94 o                         
   1   7  10         32.42         42.61         4.33 o                         
   2   7  10         16.67         25.22         1.66 o                         
   3   7  10         27.71         23.95         1.16 o                         
   4   7  10          0.08          0.50         0.58 o                         
   5   7  10          0.70          0.57         1.27 o                         
   6   7  10          6.47          4.25         0.75 o                         
   7   7  10          8.93          7.26         0.78 o                         
   8   7  10         21.75         17.13         1.25 o                         
   9   7  10          0.53          2.25         0.74 o                         
  -5   8  10          1.54          0.74         0.93 o                         
  -4   8  10          0.04          0.22         1.01 o                         
  -3   8  10         19.37         11.77         1.53 o                         
  -2   8  10          6.77          6.80         1.30 o                         
  -1   8  10         10.02          7.56         1.23 o                         
   0   8  10          6.91          5.87         1.07 o                         
   1   8  10          0.82          2.35         0.81 o                         
 -21   0  11          5.83          2.08         1.18 o                         
 -19   0  11         15.51         21.75         2.55 o                         
 -17   0  11          0.53         -0.81         1.82 o                         
 -15   0  11        187.48        198.29         8.09 o                         
 -13   0  11        474.15        498.59        21.26 o                         
 -11   0  11        606.32        656.79        13.64 o                         
  -9   0  11         23.00         12.34         1.51 o                         
  -7   0  11        235.59        296.21        11.16 o                         
  -5   0  11        160.59        160.33         6.12 o                         
  -3   0  11        687.98        854.11        19.00 o                         
  -1   0  11       1769.07       1863.80        42.98 o                         
   1   0  11       1020.88        888.49        27.71 o                         
   3   0  11         84.90         22.53         2.30 o                         
   5   0  11        479.99        588.13        23.05 o                         
   7   0  11          6.75         -0.27         1.50 o                         
   9   0  11        113.47         84.66         5.08 o                         
  11   0  11       1762.33       1758.20        31.27 o                         
  13   0  11        235.91        175.51         5.66 o                         
  15   0  11        127.14        139.89         5.73 o                         
  17   0  11         10.28         13.15         2.56 o                         
  19   0  11         12.26         17.19         2.21 o                         
 -21   1  11        106.48        145.98         4.64 o                         
 -20   1  11          8.88          7.23         1.06 o                         
 -19   1  11         61.24         63.76         2.65 o                         
 -18   1  11          6.73          8.54         1.35 o                         
 -17   1  11          2.05          9.43         1.43 o                         
 -16   1  11         28.99         23.69         2.17 o                         
 -15   1  11        712.19        724.02        15.50 o                         
 -14   1  11         95.07         93.19         3.59 o                         
 -13   1  11       2788.96       2713.13        72.97 o                         
 -12   1  11        277.21        239.39         5.33 o                         
 -11   1  11          0.75          1.16         0.83 o                         
 -10   1  11        400.09        388.19         6.85 o                         
  -9   1  11       1051.87       1098.12        16.90 o                         
  -8   1  11        112.65        110.47         2.64 o                         
  -7   1  11       1142.94       1122.84        20.12 o                         
  -6   1  11       1276.09       1327.17        20.36 o                         
  -5   1  11       7241.71       7666.52        90.28 o                         
  -4   1  11        437.40        436.69         6.99 o                         
  -3   1  11         41.18         39.35         1.97 o                         
  -2   1  11         10.69         17.83         1.37 o                         
  -1   1  11       1372.70       1565.88        25.83 o                         
   0   1  11        289.97        400.35         7.24 o                         
   1   1  11       1567.14       1801.41        27.60 o                         
   2   1  11        348.36        366.21         7.49 o                         
   3   1  11          0.08          6.91         1.23 o                         
   4   1  11        128.20        157.13         6.44 o                         
   5   1  11         25.68         42.16         2.31 o                         
   6   1  11         11.33         19.39         2.14 o                         
   7   1  11          1.65         19.74         1.71 o                         
   8   1  11         72.40         73.32         2.44 o                         
   9   1  11        344.24        391.79         6.14 o                         
  10   1  11        188.06        196.17         3.56 o                         
  11   1  11         34.06         55.51         1.94 o                         
  12   1  11          6.73         12.08         1.93 o                         
  13   1  11        108.63         92.07         2.70 o                         
  14   1  11          3.19          2.62         0.82 o                         
  15   1  11        254.46        288.83         8.10 o                         
  16   1  11          3.49          3.59         1.08 o                         
  17   1  11          9.05         26.91         1.74 o                         
  18   1  11         10.61          8.98         1.04 o                         
  19   1  11         41.38         47.09         1.87 o                         
  20   1  11         17.60         15.39         1.10 o                         
 -21   2  11          5.24         10.84         1.61 o                         
 -20   2  11         51.75         56.34         3.51 o                         
 -19   2  11          0.79          0.07         0.79 o                         
 -18   2  11          0.48         -1.03         1.03 o                         
 -17   2  11          8.19          7.26         1.00 o                         
 -16   2  11         11.36          4.50         0.98 o                         
 -15   2  11          0.10          0.60         0.78 o                         
 -14   2  11        218.22        248.28         5.12 o                         
 -13   2  11         77.73        103.18         3.04 o                         
 -12   2  11         16.16         11.27         1.25 o                         
 -11   2  11        129.56        137.31         2.97 o                         
 -10   2  11          3.35          0.60         0.68 o                         
  -9   2  11        157.68        148.35         3.90 o                         
  -8   2  11         42.91         25.20         1.08 o                         
  -7   2  11        160.97        137.93         3.04 o                         
  -6   2  11       1269.87       1246.26        16.24 o                         
  -5   2  11        521.62        563.52         8.94 o                         
  -4   2  11       1041.07       1128.78        16.35 o                         
  -3   2  11          6.86          6.74         0.85 o                         
  -2   2  11         79.98         84.53         2.48 o                         
  -1   2  11        380.08        426.20         7.36 o                         
   0   2  11         43.13         44.84         2.41 o                         
   1   2  11          0.32          0.87         0.79 o                         
   2   2  11         46.11         57.01         2.72 o                         
   3   2  11        581.52        692.12        14.75 o                         
   4   2  11        153.44        158.96         4.85 o                         
   5   2  11        132.04        146.21         3.68 o                         
   6   2  11         48.55         47.52         1.65 o                         
   7   2  11         62.21         38.24         1.83 o                         
   8   2  11         63.11         60.87         3.31 o                         
   9   2  11          5.34          6.27         1.19 o                         
  10   2  11        289.44        299.03         7.14 o                         
  11   2  11          0.41          0.06         0.89 o                         
  12   2  11          0.01          0.02         0.90 o                         
  13   2  11         37.51         21.06         1.32 o                         
  14   2  11         30.41         25.04         1.67 o                         
  15   2  11          9.64         17.71         1.38 o                         
  16   2  11          0.10          0.15         0.81 o                         
  17   2  11          0.17          1.49         0.70 o                         
  18   2  11          0.57         -0.06         0.60 o                         
  19   2  11          0.00          0.31         0.87 o                         
 -20   3  11         19.09         16.30         1.89 o                         
 -19   3  11          0.02         -1.27         1.50 o                         
 -18   3  11          8.36         12.54         2.73 o                         
 -17   3  11          1.18          0.69         0.71 o                         
 -16   3  11        110.09        113.07         3.15 o                         
 -15   3  11        132.84        144.09         6.62 o                         
 -14   3  11        256.14        282.16         7.19 o                         
 -13   3  11        438.14        450.62        10.36 o                         
 -12   3  11        462.93        426.93        13.26 o                         
 -11   3  11          8.84         12.97         1.61 o                         
 -10   3  11        238.33        301.63        10.39 o                         
  -9   3  11        137.81        136.48         4.47 o                         
  -8   3  11          0.01          1.93         0.85 o                         
  -7   3  11        638.78        668.02        13.68 o                         
  -6   3  11        149.97        155.70         3.19 o                         
  -5   3  11        824.88        825.06        13.20 o                         
  -4   3  11        227.32        243.83         4.61 o                         
  -3   3  11         28.89         28.74         1.69 o                         
  -2   3  11          0.09          0.95         0.57 o                         
  -1   3  11        110.58        131.49         4.19 o                         
   0   3  11          2.15          3.71         0.70 o                         
   1   3  11        541.90        594.88         9.94 o                         
   2   3  11          0.77          2.18         0.67 o                         
   3   3  11        564.19        621.48         9.48 o                         
   4   3  11          0.80          1.05         0.61 o                         
   5   3  11         71.98         82.05         2.41 o                         
   6   3  11         17.79         11.73         1.34 o                         
   7   3  11        302.26        349.68         6.17 o                         
   8   3  11          6.74         10.22         1.07 o                         
   9   3  11        142.78        134.93         4.38 o                         
  10   3  11          0.33          0.38         1.00 o                         
  11   3  11        354.81        361.53         8.35 o                         
  12   3  11         72.80         95.77         3.80 o                         
  13   3  11          2.20         -0.11         0.94 o                         
  14   3  11          6.14          7.57         1.61 o                         
  15   3  11         27.14         28.08         2.26 o                         
  16   3  11          0.85          0.78         0.80 o                         
  17   3  11          0.20          0.32         0.57 o                         
  18   3  11          8.16          8.94         1.04 o                         
 -18   4  11         10.47         13.19         1.38 o                         
 -17   4  11          2.28          2.55         1.23 o                         
 -16   4  11          0.02          1.01         0.80 o                         
 -15   4  11          4.54          1.69         0.81 o                         
 -14   4  11         15.90         16.35         1.15 o                         
 -13   4  11         22.54         24.67         1.53 o                         
 -12   4  11         24.22         25.55         1.74 o                         
 -11   4  11          9.03          8.31         1.10 o                         
 -10   4  11          4.45          4.94         1.08 o                         
  -9   4  11         13.01         10.14         1.30 o                         
  -8   4  11        140.18        127.18         3.62 o                         
  -7   4  11        360.29        391.38        11.99 o                         
  -6   4  11          1.94          3.17         0.75 o                         
  -5   4  11        356.71        335.25         6.95 o                         
  -4   4  11         23.22         19.17         1.53 o                         
  -3   4  11         12.53          9.65         0.78 o                         
  -2   4  11         85.34         93.44         2.78 o                         
  -1   4  11        144.48        137.11         5.53 o                         
   0   4  11         10.91         15.85         1.34 o                         
   1   4  11        483.80        529.87        10.72 o                         
   2   4  11        274.74        292.15         6.13 o                         
   3   4  11         79.87         74.20         2.21 o                         
   4   4  11          0.01          0.52         0.73 o                         
   5   4  11        101.64        107.00         2.92 o                         
   6   4  11         40.18         41.01         2.02 o                         
   7   4  11         33.90         33.61         1.76 o                         
   8   4  11          3.96          2.35         1.00 o                         
   9   4  11         38.81         34.31         1.97 o                         
  10   4  11          0.26          1.43         0.73 o                         
  11   4  11        102.78        129.36         5.18 o                         
  12   4  11          9.51          7.88         1.17 o                         
  13   4  11         17.43         17.25         1.43 o                         
  14   4  11          2.34          2.70         0.81 o                         
  15   4  11          0.00         -0.80         0.84 o                         
  16   4  11          1.48          1.41         0.66 o                         
  17   4  11         14.66         15.50         1.41 o                         
 -17   5  11         17.92         15.21         1.62 o                         
 -16   5  11          0.73          1.41         0.72 o                         
 -15   5  11          7.65          7.94         1.34 o                         
 -14   5  11         19.37         16.94         1.23 o                         
 -13   5  11         31.57         23.58         2.06 o                         
 -12   5  11          1.42          3.96         1.56 o                         
 -11   5  11         11.42         18.26         1.44 o                         
 -10   5  11         15.89         10.89         1.11 o                         
  -9   5  11         12.68         15.83         1.36 o                         
  -8   5  11         18.89         20.01         1.27 o                         
  -7   5  11         41.75         40.16         1.81 o                         
  -6   5  11          7.22         12.62         0.99 o                         
  -5   5  11        125.73        137.38         3.26 o                         
  -4   5  11         99.08        103.90         2.71 o                         
  -3   5  11          1.29          1.60         0.75 o                         
  -2   5  11         38.25         35.11         1.63 o                         
  -1   5  11         88.11         77.86         2.98 o                         
   0   5  11         18.04         24.19         1.16 o                         
   1   5  11          0.95          1.15         0.80 o                         
   2   5  11         23.15         15.70         1.40 o                         
   3   5  11         27.40         18.08         1.22 o                         
   4   5  11        110.18         98.80         3.41 o                         
   5   5  11         43.10         37.42         2.07 o                         
   6   5  11         10.01         10.63         1.01 o                         
   7   5  11         10.38          6.00         0.94 o                         
   8   5  11         17.97         12.11         1.10 o                         
   9   5  11          3.72          4.76         0.89 o                         
  10   5  11         27.47         25.92         1.77 o                         
  11   5  11        357.03        383.97        16.32 o                         
  12   5  11         94.55        108.82         5.65 o                         
  13   5  11         17.48         15.83         1.21 o                         
  14   5  11          2.35          1.35         0.57 o                         
  15   5  11          4.28          3.41         0.95 o                         
 -14   6  11         10.04          7.36         0.78 o                         
 -13   6  11          0.01          0.08         0.75 o                         
 -12   6  11          4.06          5.56         0.80 o                         
 -11   6  11          8.95          7.41         1.36 o                         
 -10   6  11          4.09          5.66         0.76 o                         
  -9   6  11          1.94          1.79         0.76 o                         
  -8   6  11         31.71         24.43         1.41 o                         
  -7   6  11          3.61          4.00         0.76 o                         
  -6   6  11        111.67        102.66         3.34 o                         
  -5   6  11        207.97        178.22         3.40 o                         
  -4   6  11         53.86         47.38         2.15 o                         
  -3   6  11          0.81          1.26         0.86 o                         
  -2   6  11         19.69         29.65         1.78 o                         
  -1   6  11          0.18          1.12         0.75 o                         
   0   6  11          8.38          6.09         0.73 o                         
   1   6  11         67.21         80.90         4.06 o                         
   2   6  11        113.04        106.42         4.51 o                         
   3   6  11          8.17         12.26         1.35 o                         
   4   6  11          2.95          5.73         0.83 o                         
   5   6  11         32.80         31.54         1.51 o                         
   6   6  11          0.97         -0.30         0.66 o                         
   7   6  11          1.95          3.34         0.77 o                         
   8   6  11         10.06         10.02         1.00 o                         
   9   6  11         13.71         17.95         1.02 o                         
  10   6  11         79.34         88.74         2.45 o                         
  11   6  11         20.38         21.72         1.49 o                         
  12   6  11         28.25         27.41         1.50 o                         
  13   6  11         24.34         19.71         1.22 o                         
 -11   7  11          3.55          2.99         0.83 o                         
 -10   7  11          1.41          0.50         0.67 o                         
  -9   7  11          1.23          0.95         1.28 o                         
  -8   7  11          0.08         -0.23         1.07 o                         
  -7   7  11         48.18         38.49         2.15 o                         
  -6   7  11          0.58          1.65         0.77 o                         
  -5   7  11          0.04          0.07         0.66 o                         
  -4   7  11         96.01         98.62         3.36 o                         
  -3   7  11          8.82         11.98         1.22 o                         
  -2   7  11          1.46          0.62         1.13 o                         
  -1   7  11         19.64          9.83         1.56 o                         
   0   7  11          0.95          2.58         1.19 o                         
   1   7  11         11.78          9.29         1.23 o                         
   2   7  11         33.21         26.67         1.79 o                         
   3   7  11         32.70         29.32         2.16 o                         
   4   7  11          1.35          1.00         0.95 o                         
   5   7  11          0.00         -0.35         0.90 o                         
   6   7  11         13.88         18.59         1.97 o                         
   7   7  11          1.29          0.94         0.84 o                         
   8   7  11          0.19          0.55         0.98 o                         
   9   7  11        105.68        104.61         4.86 o                         
  -3   8  11          2.61          3.36         0.95 o                         
  -2   8  11          1.31          1.04         0.75 o                         
 -20   0  12         11.54         24.90         2.24 o                         
 -18   0  12          3.68         11.03         2.19 o                         
 -16   0  12         25.30         62.80         4.19 o                         
 -14   0  12         30.01         44.79         4.91 o                         
 -12   0  12        145.39        117.99         5.51 o                         
 -10   0  12        362.00        297.54         8.40 o                         
  -8   0  12        299.50        289.30         8.84 o                         
  -6   0  12        165.08        166.77         7.13 o                         
  -4   0  12        840.78       1007.32        33.32 o                         
  -2   0  12        410.49        333.94         9.83 o                         
   0   0  12         10.66         11.09         1.62 o                         
   2   0  12        368.88        377.89        13.87 o                         
   4   0  12         32.83         51.99         8.13 o                         
   6   0  12         45.18         43.20         3.65 o                         
   8   0  12         18.04          6.73         1.50 o                         
  10   0  12        916.24       1051.23        21.62 o                         
  12   0  12        152.20         94.43         4.98 o                         
  14   0  12          0.58          3.73         1.71 o                         
  16   0  12         28.93         20.46         3.17 o                         
  18   0  12         53.02         76.00         4.92 o                         
 -21   1  12          1.20          2.34         0.71 o                         
 -20   1  12          1.72          0.44         0.79 o                         
 -19   1  12          0.00         -0.63         1.02 o                         
 -18   1  12         15.90         14.97         1.52 o                         
 -17   1  12          2.49          2.48         1.23 o                         
 -16   1  12         15.76         19.31         1.80 o                         
 -15   1  12        461.79        458.42        10.60 o                         
 -14   1  12       2288.44       2441.41        66.17 o                         
 -13   1  12          1.82          3.10         1.99 o                         
 -12   1  12         10.07          0.70         2.81 o                         
 -11   1  12         64.07         60.97         2.11 o                         
 -10   1  12        222.25        223.86         4.33 o                         
  -9   1  12          6.62          7.60         1.02 o                         
  -8   1  12          0.59         -0.45         0.62 o                         
  -7   1  12        154.76        213.50         4.02 o                         
  -6   1  12        101.05        132.43         3.56 o                         
  -5   1  12        120.00        115.18         4.06 o                         
  -4   1  12        552.15        589.48         9.64 o                         
  -3   1  12        109.85        113.41         3.24 o                         
  -2   1  12        354.38        476.18         8.64 o                         
  -1   1  12        114.82        144.85         5.22 o                         
   0   1  12         75.24         64.62         2.99 o                         
   1   1  12         28.18         21.93         1.85 o                         
   2   1  12          0.79          4.55         0.94 o                         
   3   1  12          0.14          2.71         1.26 o                         
   4   1  12         55.68        117.30         5.13 o                         
   5   1  12          0.22         -0.94         1.02 o                         
   6   1  12        198.26        269.25        10.89 o                         
   7   1  12          0.72          0.16         0.71 o                         
   8   1  12        645.04        738.85        10.70 o                         
   9   1  12          8.91          7.94         1.00 o                         
  10   1  12        309.07        316.78         5.85 o                         
  11   1  12         33.30         32.96         1.62 o                         
  12   1  12         25.18         17.62         1.26 o                         
  13   1  12         22.73         23.29         1.35 o                         
  14   1  12          2.22         -0.58         0.88 o                         
  15   1  12         30.24         34.50         2.11 o                         
  16   1  12          0.08          0.28         0.86 o                         
  17   1  12          0.35          1.02         0.83 o                         
  18   1  12          3.47          2.27         0.72 o                         
  19   1  12         52.12         46.32         3.21 o                         
 -20   2  12          6.57         13.91         1.70 o                         
 -19   2  12          6.37          3.57         1.00 o                         
 -18   2  12          7.82          3.34         0.96 o                         
 -17   2  12         22.35         20.53         1.60 o                         
 -16   2  12         64.81         77.36         2.61 o                         
 -15   2  12          3.61          5.04         0.88 o                         
 -14   2  12          8.38         12.19         1.10 o                         
 -13   2  12          3.37          2.71         1.07 o                         
 -12   2  12        160.48        181.92         4.91 o                         
 -11   2  12          3.92          1.33         1.35 o                         
 -10   2  12         95.46         82.34         2.12 o                         
  -9   2  12        567.47        551.65         8.25 o                         
  -8   2  12        814.73        850.25        11.06 o                         
  -7   2  12        502.68        543.56         9.30 o                         
  -6   2  12       1011.54       1017.64        14.17 o                         
  -5   2  12        628.48        717.91        13.20 o                         
  -4   2  12        508.55        526.53         8.53 o                         
  -3   2  12         83.67        103.41         3.16 o                         
  -2   2  12        235.81        244.70         5.55 o                         
  -1   2  12         46.04         40.28         2.07 o                         
   0   2  12          1.96          0.77         0.98 o                         
   1   2  12         72.50         49.17         2.43 o                         
   2   2  12        282.21        355.16         8.95 o                         
   3   2  12        180.27        200.33         5.89 o                         
   4   2  12          2.16         -0.32         0.45 o                         
   5   2  12        190.34        195.04         4.39 o                         
   6   2  12         20.03         19.86         1.08 o                         
   7   2  12        229.59        214.42         3.93 o                         
   8   2  12         27.72         18.75         1.10 o                         
   9   2  12        150.52        158.96         5.28 o                         
  10   2  12         13.97          4.63         0.88 o                         
  11   2  12         34.05         15.81         1.17 o                         
  12   2  12          4.40          2.40         0.87 o                         
  13   2  12         26.25         17.35         1.20 o                         
  14   2  12         17.08         25.91         1.63 o                         
  15   2  12          4.09          3.77         0.90 o                         
  16   2  12         11.29         10.67         1.01 o                         
  17   2  12         10.38          9.62         1.13 o                         
  18   2  12          0.00         -0.52         0.74 o                         
 -19   3  12          0.46          0.89         1.33 o                         
 -18   3  12          1.53          4.12         1.76 o                         
 -17   3  12          0.70          0.59         0.80 o                         
 -16   3  12        210.04        203.92         5.29 o                         
 -15   3  12        518.57        499.58        12.20 o                         
 -14   3  12         66.95         65.83         2.29 o                         
 -13   3  12          0.92          0.86         0.81 o                         
 -12   3  12          8.54          5.11         0.96 o                         
 -11   3  12         38.93         52.16         2.35 o                         
 -10   3  12         19.79         26.13         1.66 o                         
  -9   3  12         20.83         20.09         1.56 o                         
  -8   3  12          4.69          3.39         0.95 o                         
  -7   3  12        184.24        186.52         7.59 o                         
  -6   3  12         78.45         76.94         2.61 o                         
  -5   3  12        526.40        562.14         9.28 o                         
  -4   3  12         38.72         27.82         2.59 o                         
  -3   3  12        147.83        155.13         3.86 o                         
  -2   3  12        208.78        208.26         5.09 o                         
  -1   3  12         37.23         45.93         2.58 o                         
   0   3  12         44.12         41.60         2.45 o                         
   1   3  12        196.59        196.62         4.04 o                         
   2   3  12          0.32          0.95         0.63 o                         
   3   3  12        325.65        350.50         6.59 o                         
   4   3  12          6.98          6.92         0.76 o                         
   5   3  12          7.56          3.36         0.67 o                         
   6   3  12          6.73          2.94         0.66 o                         
   7   3  12         93.11        104.03         2.80 o                         
   8   3  12         80.70         88.75         4.00 o                         
   9   3  12          0.35         -0.58         1.00 o                         
  10   3  12          5.43          2.27         1.10 o                         
  11   3  12         49.10         45.28         2.40 o                         
  12   3  12        237.49        257.33         8.48 o                         
  13   3  12         22.64         20.33         1.88 o                         
  14   3  12          6.31          8.16         1.11 o                         
  15   3  12         17.46         30.33         2.23 o                         
  16   3  12          6.05         10.42         0.91 o                         
  17   3  12          1.56          1.56         0.58 o                         
 -18   4  12          2.43          1.81         1.19 o                         
 -17   4  12          0.03         -0.38         0.76 o                         
 -16   4  12          2.87          3.38         0.85 o                         
 -15   4  12          0.21          0.53         0.89 o                         
 -14   4  12         22.76         24.66         1.51 o                         
 -13   4  12          3.41          3.01         0.93 o                         
 -12   4  12         17.46         25.45         2.04 o                         
 -11   4  12          0.04          0.08         1.89 o                         
 -10   4  12          0.09          0.91         1.03 o                         
  -9   4  12         12.72         10.83         1.37 o                         
  -8   4  12        585.31        664.76        16.43 o                         
  -7   4  12        238.70        272.21        10.24 o                         
  -6   4  12        153.81        121.96         5.09 o                         
  -5   4  12          5.00          5.95         0.93 o                         
  -4   4  12        269.87        273.61         7.43 o                         
  -3   4  12          0.00         -0.99         0.99 o                         
  -2   4  12         20.46         21.51         1.38 o                         
  -1   4  12         74.55         69.74         2.99 o                         
   0   4  12        176.77        189.33         5.40 o                         
   1   4  12          1.74          1.95         0.74 o                         
   2   4  12         10.01         13.20         1.20 o                         
   3   4  12         66.70         54.32         2.10 o                         
   4   4  12         76.48         89.20         2.74 o                         
   5   4  12         18.95         15.59         1.22 o                         
   6   4  12          9.38         10.69         1.16 o                         
   7   4  12         60.45         66.50         2.50 o                         
   8   4  12         66.55         75.67         3.04 o                         
   9   4  12          1.82          4.63         1.06 o                         
  10   4  12          0.84          1.48         1.47 o                         
  11   4  12        175.73        155.30        14.13 o                         
  12   4  12         37.26         37.55         2.20 o                         
  13   4  12         20.51         24.29         2.05 o                         
  14   4  12          4.62          2.00         0.73 o                         
  15   4  12          4.12          2.08         0.76 o                         
  16   4  12          0.03          0.01         0.56 o                         
 -16   5  12         70.62         56.22         3.34 o                         
 -15   5  12        180.96        149.09         3.68 o                         
 -14   5  12          2.52          1.99         0.75 o                         
 -13   5  12          2.14          2.71         0.78 o                         
 -12   5  12          0.68          0.01         1.31 o                         
 -11   5  12         14.75         12.35         1.36 o                         
 -10   5  12          0.82         -0.45         0.87 o                         
  -9   5  12          8.54          5.22         0.91 o                         
  -8   5  12         41.38         31.75         1.31 o                         
  -7   5  12         44.71         36.65         2.04 o                         
  -6   5  12          8.91         18.00         1.24 o                         
  -5   5  12         72.81         69.66         2.19 o                         
  -4   5  12         72.77         68.34         2.16 o                         
  -3   5  12         56.77         55.01         1.90 o                         
  -2   5  12          0.13         -0.46         0.86 o                         
  -1   5  12         49.83         46.22         2.99 o                         
   0   5  12         84.91         68.04         2.09 o                         
   1   5  12         17.58         20.21         1.64 o                         
   2   5  12        376.55        408.24        11.08 o                         
   3   5  12        127.96        145.70         4.62 o                         
   4   5  12         15.48         14.00         1.09 o                         
   5   5  12          2.25          0.51         0.74 o                         
   6   5  12         12.48         11.20         1.06 o                         
   7   5  12         35.06         28.98         1.62 o                         
   8   5  12         13.78          9.21         0.97 o                         
   9   5  12         27.41         21.17         1.14 o                         
  10   5  12         10.60         13.52         0.93 o                         
  11   5  12          0.11          2.45         0.83 o                         
  12   5  12         41.14         50.02         3.27 o                         
  13   5  12         26.24         27.78         1.69 o                         
  14   5  12          1.04          1.75         0.57 o                         
  15   5  12         15.67         16.54         1.44 o                         
 -13   6  12         10.47          7.69         0.90 o                         
 -12   6  12          3.04          2.15         0.61 o                         
 -11   6  12          2.74          2.16         0.72 o                         
 -10   6  12         17.31         13.85         0.96 o                         
  -9   6  12          2.02          1.49         0.70 o                         
  -8   6  12         23.70         20.81         1.17 o                         
  -7   6  12         11.44         13.38         1.17 o                         
  -6   6  12          5.31          9.95         0.91 o                         
  -5   6  12         81.52         86.07         4.39 o                         
  -4   6  12         19.07         21.58         1.37 o                         
  -3   6  12        119.43        116.79         3.60 o                         
  -2   6  12          5.06          3.03         0.98 o                         
  -1   6  12         26.40         28.64         1.69 o                         
   0   6  12          8.20          5.75         1.12 o                         
   1   6  12         29.34         20.71         1.22 o                         
   2   6  12          3.61          2.56         0.82 o                         
   3   6  12        114.11        115.64         4.84 o                         
   4   6  12        104.33         96.61         5.55 o                         
   5   6  12         30.00         26.15         1.81 o                         
   6   6  12          0.25          1.33         0.71 o                         
   7   6  12         29.34         31.14         1.52 o                         
   8   6  12          0.24          0.52         0.70 o                         
   9   6  12         97.40        102.55         7.33 o                         
  10   6  12         44.63         41.55         1.75 o                         
  11   6  12         39.44         37.87         2.15 o                         
  12   6  12         28.73         26.22         2.00 o                         
 -10   7  12          0.22         -0.30         0.78 o                         
  -8   7  12          0.05          0.28         0.76 o                         
  -7   7  12         23.13         20.56         1.58 o                         
  -6   7  12          2.29          1.35         0.94 o                         
  -5   7  12         78.65         70.02         2.54 o                         
  -4   7  12          2.89          4.14         0.87 o                         
  -3   7  12         19.32         12.22         1.20 o                         
  -2   7  12         12.85          9.92         1.13 o                         
  -1   7  12         21.75         25.26         1.75 o                         
   0   7  12         20.49         19.39         1.75 o                         
   1   7  12          6.44          5.53         1.35 o                         
   2   7  12         52.64         48.64         4.02 o                         
   3   7  12         17.18         13.59         1.46 o                         
   4   7  12          3.10          0.88         1.50 o                         
   5   7  12          1.20          2.84         1.30 o                         
   6   7  12          8.45          8.42         1.07 o                         
   7   7  12          7.08          9.45         0.99 o                         
   8   7  12          4.65          2.69         0.90 o                         
 -21   0  13         17.57         13.77         2.01 o                         
 -19   0  13          0.29          1.84         1.37 o                         
 -17   0  13         25.05         33.29         3.07 o                         
 -15   0  13          1.46          1.20         1.93 o                         
 -13   0  13         22.10         22.00         3.84 o                         
 -11   0  13        908.87        963.70        22.58 o                         
  -9   0  13        109.05         98.10         3.35 o                         
  -7   0  13       1907.87       2097.68        38.78 o                         
  -5   0  13        666.51        717.86        14.95 o                         
  -3   0  13          0.97         10.91         1.73 o                         
  -1   0  13          6.30         13.91         1.99 o                         
   1   0  13       1539.82       1910.81        38.91 o                         
   3   0  13         13.56         19.55         2.31 o                         
   5   0  13        911.40        896.44        29.64 o                         
   7   0  13        100.83         56.71         3.11 o                         
   9   0  13        401.95        501.23        13.11 o                         
  11   0  13        408.59        461.11        14.87 o                         
  13   0  13         14.25          7.17         2.80 o                         
  15   0  13         11.80          9.68         2.52 o                         
  17   0  13          8.04         12.91         2.23 o                         
 -20   1  13          1.92          2.89         0.94 o                         
 -19   1  13          8.11         15.96         1.99 o                         
 -18   1  13          0.67         -0.97         1.12 o                         
 -17   1  13          4.71          0.49         1.13 o                         
 -16   1  13         33.70         42.51         2.41 o                         
 -15   1  13        299.58        398.58         9.49 o                         
 -14   1  13         12.97         12.70         3.25 o                         
 -13   1  13       1160.62       1256.18        35.63 o                         
 -12   1  13          0.04         -2.42         2.42 o                         
 -11   1  13         58.47         48.35         2.08 o                         
 -10   1  13          2.84          0.73         1.21 o                         
  -9   1  13          0.85          0.00         0.61 o                         
  -8   1  13         22.41         23.05         1.23 o                         
  -7   1  13         60.62         67.12         2.46 o                         
  -6   1  13        911.81       1005.93        17.37 o                         
  -5   1  13        460.92        455.80         7.44 o                         
  -4   1  13        285.93        337.84         7.09 o                         
  -3   1  13          7.04          6.15         1.02 o                         
  -2   1  13          0.59          2.17         0.89 o                         
  -1   1  13        158.36        132.29         4.56 o                         
   0   1  13          0.03          0.98         1.32 o                         
   1   1  13        359.22        350.23         8.71 o                         
   2   1  13          2.13          0.38         1.02 o                         
   3   1  13        124.98        163.87         4.44 o                         
   4   1  13        161.45        171.22         5.31 o                         
   5   1  13        187.15        232.64         5.69 o                         
   6   1  13         36.30         38.83         1.90 o                         
   7   1  13        132.81         96.87         2.61 o                         
   8   1  13         11.64          7.65         1.26 o                         
   9   1  13        170.86        184.12         4.02 o                         
  10   1  13          5.94          3.86         1.53 o                         
  11   1  13         37.44         26.96         1.47 o                         
  12   1  13        135.95        113.80         3.62 o                         
  13   1  13        111.08        167.14         4.26 o                         
  14   1  13         37.54         36.79         1.78 o                         
  15   1  13          7.22         20.91         1.65 o                         
  16   1  13          8.92          5.66         0.98 o                         
  17   1  13        179.12        183.70         5.05 o                         
  18   1  13          5.00          6.67         1.07 o                         
 -19   2  13          0.61          1.16         0.80 o                         
 -18   2  13          0.94          1.98         0.81 o                         
 -17   2  13          0.61         -0.38         0.99 o                         
 -16   2  13        198.19        208.26         5.58 o                         
 -15   2  13         90.97         97.98         3.00 o                         
 -14   2  13         14.44          8.51         1.13 o                         
 -13   2  13          6.01         10.69         1.26 o                         
 -12   2  13         82.86         65.67         2.60 o                         
 -11   2  13        176.15        189.40         5.07 o                         
 -10   2  13        305.71        323.13         8.30 o                         
  -9   2  13        143.70        151.59         3.33 o                         
  -8   2  13          0.54          0.80         0.57 o                         
  -7   2  13          0.28          1.39         0.73 o                         
  -6   2  13        215.31        198.34         4.11 o                         
  -5   2  13        469.66        476.12         7.07 o                         
  -4   2  13        110.47         97.98         2.32 o                         
  -3   2  13         24.27         27.91         1.17 o                         
  -2   2  13          5.49          9.64         1.13 o                         
  -1   2  13         12.12         23.93         1.44 o                         
   0   2  13         35.80         27.41         1.52 o                         
   1   2  13          0.52          0.24         0.67 o                         
   2   2  13          8.23         11.34         1.07 o                         
   3   2  13          7.17         10.55         0.96 o                         
   4   2  13        223.92        231.36         7.24 o                         
   5   2  13        122.59        141.21         4.77 o                         
   6   2  13         53.06         51.08         1.84 o                         
   7   2  13         69.36         75.59         2.05 o                         
   8   2  13        448.69        472.51         9.16 o                         
   9   2  13        160.01        214.78         4.65 o                         
  10   2  13         37.73         26.03         1.45 o                         
  11   2  13          0.03          0.86         0.93 o                         
  12   2  13         58.33         53.37         1.96 o                         
  13   2  13          5.57         -0.45         0.84 o                         
  14   2  13         25.41         23.84         1.50 o                         
  15   2  13         24.10         22.52         1.36 o                         
  16   2  13          7.41          5.45         0.78 o                         
  17   2  13         26.94         35.20         3.18 o                         
  18   2  13         21.69         21.60         2.09 o                         
 -18   3  13          1.64          2.52         1.35 o                         
 -17   3  13          0.35          0.92         0.78 o                         
 -16   3  13        166.42        172.43         4.62 o                         
 -15   3  13        338.71        356.53        11.16 o                         
 -14   3  13         96.25         97.05         4.42 o                         
 -13   3  13         18.57         19.98         1.97 o                         
 -12   3  13          2.56          3.75         1.19 o                         
 -11   3  13          0.00         -0.31         1.52 o                         
 -10   3  13          9.23          3.16         1.36 o                         
  -9   3  13         84.94         99.38         4.46 o                         
  -8   3  13        453.71        486.66        14.26 o                         
  -7   3  13        881.99        927.53        17.70 o                         
  -6   3  13        371.10        411.03         8.26 o                         
  -5   3  13         45.41         55.61         4.25 o                         
  -4   3  13        169.21        177.63         4.08 o                         
  -3   3  13         13.74         19.63         1.15 o                         
  -2   3  13         17.70         17.30         1.44 o                         
  -1   3  13        135.02        141.53         4.45 o                         
   0   3  13          8.23          9.40         1.41 o                         
   1   3  13         15.27         15.45         1.08 o                         
   2   3  13         15.04         30.93         1.92 o                         
   3   3  13        312.79        370.55         9.95 o                         
   4   3  13        233.74        236.01         7.45 o                         
   5   3  13         65.80         81.59         2.42 o                         
   6   3  13          7.22          7.40         1.29 o                         
   7   3  13         91.98         84.82         2.97 o                         
   8   3  13         98.98         99.33         3.92 o                         
   9   3  13         30.43         22.14         1.79 o                         
  10   3  13          5.46          5.68         1.30 o                         
  11   3  13        163.38        167.64         5.84 o                         
  12   3  13          0.07         -0.58         1.36 o                         
  13   3  13         50.89         67.16         2.81 o                         
  14   3  13          0.10          1.20         0.76 o                         
  15   3  13         11.95          6.58         1.23 o                         
  16   3  13          4.11          3.16         0.85 o                         
  17   3  13          0.00          0.13         0.88 o                         
 -17   4  13          0.12         -0.01         0.65 o                         
 -16   4  13         16.40         20.41         1.26 o                         
 -15   4  13         13.48          9.19         1.08 o                         
 -14   4  13          9.73          8.58         1.01 o                         
 -13   4  13          0.98          0.35         0.83 o                         
 -12   4  13          0.19          0.80         1.29 o                         
 -11   4  13         28.42         32.97         3.73 o                         
 -10   4  13          1.49          0.68         1.60 o                         
  -9   4  13          0.94          0.75         0.98 o                         
  -8   4  13         44.98         48.68         2.61 o                         
  -7   4  13        707.11        790.24        18.09 o                         
  -6   4  13        108.69        126.02         4.45 o                         
  -5   4  13         22.76         21.52         1.44 o                         
  -4   4  13          0.64          0.51         0.82 o                         
  -3   4  13          8.39          4.49         1.26 o                         
  -2   4  13         35.32         35.88         2.18 o                         
  -1   4  13        136.69        108.54         4.21 o                         
   0   4  13         70.43         74.53         3.44 o                         
   1   4  13          2.61          7.52         1.12 o                         
   2   4  13        613.60        658.36        12.34 o                         
   3   4  13        263.19        284.02         7.77 o                         
   4   4  13        148.80        152.33         6.58 o                         
   5   4  13         10.05          6.63         1.08 o                         
   6   4  13         26.41         28.33         1.63 o                         
   7   4  13         18.91         22.36         1.46 o                         
   8   4  13          9.37         10.31         1.14 o                         
   9   4  13        106.71        113.15         3.38 o                         
  10   4  13        139.41        162.16         7.29 o                         
  11   4  13          0.27          1.39         1.33 o                         
  12   4  13         63.04         58.74         7.99 o                         
  13   4  13          0.83          1.66         0.84 o                         
  14   4  13          3.78          4.57         0.70 o                         
  15   4  13          0.87          1.94         0.76 o                         
  16   4  13          0.07          0.50         0.76 o                         
 -15   5  13         69.93         51.11         1.68 o                         
 -14   5  13          1.37          1.39         0.64 o                         
 -13   5  13         30.77         32.63         1.39 o                         
 -12   5  13          0.90         -0.01         1.13 o                         
 -11   5  13          5.92          6.90         1.23 o                         
 -10   5  13          4.83          3.55         1.20 o                         
  -9   5  13         35.28         33.66         1.73 o                         
  -8   5  13         91.71         91.26         2.78 o                         
  -7   5  13        262.42        277.34         6.58 o                         
  -6   5  13        105.76        129.14         3.08 o                         
  -5   5  13          9.80          5.16         0.90 o                         
  -4   5  13          8.93         12.99         1.04 o                         
  -3   5  13          0.78          2.13         0.77 o                         
  -2   5  13          4.05          1.05         0.87 o                         
  -1   5  13          5.38          7.25         0.90 o                         
   0   5  13          0.32          0.62         0.75 o                         
   1   5  13         44.18         57.29         2.48 o                         
   2   5  13          7.03         11.78         1.14 o                         
   3   5  13          0.12          0.79         0.93 o                         
   4   5  13          3.84          5.01         0.96 o                         
   5   5  13         12.08          8.21         0.91 o                         
   6   5  13          6.08          5.25         1.07 o                         
   7   5  13         17.89         15.99         1.26 o                         
   8   5  13          3.87          3.18         0.87 o                         
   9   5  13          0.87          1.86         0.79 o                         
  10   5  13         45.63         47.69         2.15 o                         
  11   5  13          4.85          5.81         0.95 o                         
  12   5  13         65.68         71.53         3.05 o                         
  13   5  13         28.55         21.77         1.16 o                         
  14   5  13          0.07          0.56         0.74 o                         
 -13   6  13          4.08          1.53         0.86 o                         
 -12   6  13          2.41          2.17         0.77 o                         
 -11   6  13         29.82         24.33         1.81 o                         
 -10   6  13          6.80          3.65         0.96 o                         
  -9   6  13         33.51         25.76         1.27 o                         
  -8   6  13         16.17         10.50         1.05 o                         
  -7   6  13         97.10         91.91         2.40 o                         
  -6   6  13         24.18         22.48         1.83 o                         
  -5   6  13        100.18        108.58         3.75 o                         
  -4   6  13         25.30         26.08         1.42 o                         
  -3   6  13          0.19          1.49         0.92 o                         
  -2   6  13         31.16         21.99         1.51 o                         
  -1   6  13          5.49          4.54         1.00 o                         
   0   6  13          4.10          1.12         0.93 o                         
   1   6  13          2.41          3.22         0.90 o                         
   2   6  13        107.74        115.95         3.46 o                         
   3   6  13        153.35        162.95         8.61 o                         
   4   6  13        121.39        134.32         8.07 o                         
   5   6  13          1.66          4.70         1.18 o                         
   6   6  13          1.09          4.47         1.13 o                         
   7   6  13          4.35          6.46         0.92 o                         
   8   6  13         37.01         41.07         3.38 o                         
   9   6  13         41.32         39.33         3.12 o                         
  10   6  13         37.46         40.30         1.68 o                         
  11   6  13         27.09         22.93         1.29 o                         
  -9   7  13         13.91         11.54         1.34 o                         
  -8   7  13         10.98          7.24         1.31 o                         
  -7   7  13         16.77         13.00         1.17 o                         
  -6   7  13          8.03         11.33         1.17 o                         
  -5   7  13          0.54          2.44         0.69 o                         
  -4   7  13          0.75          1.89         0.75 o                         
  -3   7  13         16.36         15.49         1.17 o                         
  -2   7  13         31.93         26.25         1.83 o                         
  -1   7  13          0.39         -0.57         0.73 o                         
   0   7  13         12.49         10.49         1.31 o                         
   1   7  13         32.26         36.75         3.49 o                         
   2   7  13          6.15          3.76         1.58 o                         
   3   7  13         30.18         29.62         2.85 o                         
   4   7  13          6.99          5.50         1.33 o                         
   5   7  13          2.31          1.85         1.04 o                         
   7   7  13          0.36          0.17         0.73 o                         
 -20   0  14          2.88          1.48         1.15 o                         
 -18   0  14          0.95          0.07         1.44 o                         
 -16   0  14        123.26        178.87        10.50 o                         
 -14   0  14        313.06        434.65        20.48 o                         
 -12   0  14        723.15        787.88        33.42 o                         
 -10   0  14        222.12        182.63         6.81 o                         
  -8   0  14       1416.07       1410.49        24.85 o                         
  -6   0  14         12.16          7.64         1.24 o                         
  -4   0  14        487.65        572.74        12.68 o                         
  -2   0  14         48.92         78.19         3.25 o                         
   0   0  14          1.39          2.26         1.00 o                         
   2   0  14         65.96         43.47         2.82 o                         
   4   0  14         51.64         57.35         5.93 o                         
   6   0  14       1069.77       1177.72        25.86 o                         
   8   0  14        825.11        661.33        17.76 o                         
  10   0  14        197.17        190.84        10.04 o                         
  12   0  14        250.98        273.65         9.86 o                         
  14   0  14         13.04         11.38         2.80 o                         
  16   0  14          0.05          2.14         1.61 o                         
  18   0  14        111.38        112.08         5.66 o                         
 -20   1  14         10.98          8.87         1.21 o                         
 -19   1  14          0.06         -0.13         0.68 o                         
 -18   1  14          7.59         13.76         1.36 o                         
 -17   1  14         11.45          8.64         1.29 o                         
 -16   1  14         27.40         24.95         1.89 o                         
 -15   1  14        448.32        531.53        11.93 o                         
 -14   1  14         10.80         11.12         2.24 o                         
 -13   1  14         13.91         15.39         3.07 o                         
 -12   1  14        178.59        201.03         8.15 o                         
 -11   1  14         72.40         78.31         4.55 o                         
 -10   1  14        292.32        329.88         8.40 o                         
  -9   1  14         33.84         25.35         1.49 o                         
  -8   1  14          0.59         -0.08         0.60 o                         
  -7   1  14         18.44         24.60         1.17 o                         
  -6   1  14        897.15        994.30        21.45 o                         
  -5   1  14          0.46          1.05         0.78 o                         
  -4   1  14          9.32         20.63         1.09 o                         
  -3   1  14          1.44         -0.16         0.56 o                         
  -2   1  14         20.80         16.00         1.15 o                         
  -1   1  14          0.85          0.12         0.68 o                         
   0   1  14         33.17         11.47         1.18 o                         
   1   1  14         23.47         20.34         1.82 o                         
   2   1  14        538.08        654.65        10.56 o                         
   3   1  14          1.87          0.98         0.99 o                         
   4   1  14        154.35         93.75         3.68 o                         
   5   1  14          0.07         -0.89         0.89 o                         
   6   1  14        108.56         95.41         2.77 o                         
   7   1  14        104.74         98.86         2.53 o                         
   8   1  14         54.48         68.81         2.20 o                         
   9   1  14        103.37        111.99         3.73 o                         
  10   1  14        142.87        160.43         3.81 o                         
  11   1  14        129.26        126.99         3.60 o                         
  12   1  14          0.59          4.37         1.04 o                         
  13   1  14          7.04          6.52         1.00 o                         
  14   1  14         85.03         57.78         2.68 o                         
  15   1  14          6.65          7.99         1.10 o                         
  16   1  14         23.28         20.12         1.83 o                         
  17   1  14         33.42         36.90         3.06 o                         
 -19   2  14          3.25          1.19         1.16 o                         
 -18   2  14          0.04         -0.76         0.77 o                         
 -17   2  14         50.34         65.96         3.50 o                         
 -16   2  14          5.70         10.46         1.10 o                         
 -15   2  14         16.96         15.70         1.55 o                         
 -14   2  14        224.60        272.35         6.17 o                         
 -13   2  14         61.87         62.46         3.01 o                         
 -12   2  14         96.21        107.73         4.15 o                         
 -11   2  14        103.41        108.86         4.19 o                         
 -10   2  14         48.16         41.97         2.76 o                         
  -9   2  14        674.60        743.55        23.41 o                         
  -8   2  14         98.48        117.40         2.47 o                         
  -7   2  14          1.22          2.13         0.64 o                         
  -6   2  14          0.15          0.51         0.63 o                         
  -5   2  14         54.94         50.58         1.58 o                         
  -4   2  14          5.17          4.28         0.94 o                         
  -3   2  14          0.57         -0.82         0.83 o                         
  -2   2  14          5.23          6.63         0.83 o                         
  -1   2  14        191.02        214.55         4.41 o                         
   0   2  14          5.53         11.39         1.09 o                         
   1   2  14        622.02        642.10        10.07 o                         
   2   2  14        381.57        385.60        11.10 o                         
   3   2  14        392.19        405.17         6.27 o                         
   4   2  14          0.00         -0.85         0.85 o                         
   5   2  14          0.61         -0.16         0.77 o                         
   6   2  14        141.82        167.36         3.30 o                         
   7   2  14        125.89        112.45         2.57 o                         
   8   2  14        150.04        129.65         3.28 o                         
   9   2  14          3.50          4.07         0.89 o                         
  10   2  14        299.26        301.72         5.98 o                         
  11   2  14          2.99         -0.32         1.20 o                         
  12   2  14          8.25         10.03         1.29 o                         
  13   2  14          0.00          0.30         0.79 o                         
  14   2  14          0.30          1.04         0.75 o                         
  15   2  14          1.15          0.23         0.62 o                         
  16   2  14          0.27          1.78         0.75 o                         
  17   2  14         36.56         38.99         3.02 o                         
 -17   3  14         17.61         22.12         1.28 o                         
 -16   3  14         78.94         81.87         4.55 o                         
 -15   3  14        517.01        582.34        17.00 o                         
 -14   3  14          7.81         11.25         2.45 o                         
 -13   3  14         52.28         67.30         4.99 o                         
 -12   3  14          0.92         -0.78         1.15 o                         
 -11   3  14          6.60          6.53         2.58 o                         
 -10   3  14        240.28        293.82         9.48 o                         
  -9   3  14         25.67         29.18         2.03 o                         
  -8   3  14         16.18         12.94         1.47 o                         
  -7   3  14         81.34         91.88         2.74 o                         
  -6   3  14         42.69         42.51         3.77 o                         
  -5   3  14        264.50        272.21         7.64 o                         
  -4   3  14         70.33         72.56         2.72 o                         
  -3   3  14         12.13         11.18         1.07 o                         
  -2   3  14        107.66        132.46         4.74 o                         
  -1   3  14         47.91         40.30         1.96 o                         
   0   3  14        169.64        182.78         5.21 o                         
   1   3  14         99.10         93.78         3.60 o                         
   2   3  14         80.26         90.05         3.51 o                         
   3   3  14          0.98          0.33         1.08 o                         
   4   3  14        239.59        304.16        18.34 o                         
   5   3  14         19.13         23.17         1.26 o                         
   6   3  14          0.20          1.31         0.73 o                         
   7   3  14        292.40        312.08         9.96 o                         
   8   3  14         65.02         63.58         2.67 o                         
   9   3  14          0.68         -0.95         1.21 o                         
  10   3  14        674.19        659.13        18.26 o                         
  11   3  14          2.50          0.06         2.02 o                         
  12   3  14          8.23         22.77         4.18 o                         
  13   3  14          1.58          4.14         1.03 o                         
  14   3  14          1.95          1.03         1.04 o                         
  15   3  14         13.25         12.16         1.70 o                         
  16   3  14         10.53          8.56         1.21 o                         
 -16   4  14          1.00          1.30         0.87 o                         
 -15   4  14          1.43          4.53         1.05 o                         
 -14   4  14         95.65         98.28         3.19 o                         
 -13   4  14          3.91          4.63         1.19 o                         
 -12   4  14          0.15         -1.02         1.74 o                         
 -11   4  14          0.36         -0.04         1.40 o                         
 -10   4  14          3.46         11.72         2.01 o                         
  -9   4  14         16.36         20.86         1.96 o                         
  -8   4  14         65.86         90.82         6.72 o                         
  -7   4  14        219.10        212.08         5.51 o                         
  -6   4  14         43.05         44.39         1.94 o                         
  -5   4  14         15.44         13.86         1.51 o                         
  -4   4  14          0.96          0.53         0.86 o                         
  -3   4  14          9.61          6.20         1.10 o                         
  -2   4  14         68.05         72.79         2.86 o                         
  -1   4  14        248.67        244.97         9.15 o                         
   0   4  14          4.12          2.31         2.00 o                         
   1   4  14        504.95        545.87        20.01 o                         
   2   4  14       1275.16       1547.17        55.05 o                         
   3   4  14         41.61         59.88         3.92 o                         
   4   4  14          2.49          3.39         1.19 o                         
   5   4  14         11.02          8.76         1.14 o                         
   6   4  14          9.36         11.48         1.16 o                         
   7   4  14         18.98         20.66         1.58 o                         
   8   4  14        134.22        132.00         5.74 o                         
   9   4  14        163.13        207.96         7.77 o                         
  10   4  14          8.28          5.85         1.31 o                         
  11   4  14         91.09         98.35         5.50 o                         
  12   4  14          2.56          2.95         1.16 o                         
  13   4  14         12.84         11.01         1.21 o                         
  14   4  14          0.95          1.23         0.57 o                         
  15   4  14          6.35          2.83         0.90 o                         
 -15   5  14        115.73        105.92         5.17 o                         
 -14   5  14          0.28          0.70         0.75 o                         
 -13   5  14          5.57          7.16         1.72 o                         
 -12   5  14          2.95          0.20         1.48 o                         
 -11   5  14          0.32          0.86         1.05 o                         
 -10   5  14         13.23          7.14         1.39 o                         
  -9   5  14         20.36         21.02         1.35 o                         
  -8   5  14         22.87         16.59         1.14 o                         
  -7   5  14         67.16         78.75         2.84 o                         
  -6   5  14        141.49        144.81         3.75 o                         
  -5   5  14         67.80         69.75         2.11 o                         
  -4   5  14         14.56         14.74         1.06 o                         
  -3   5  14          7.60          9.57         1.10 o                         
  -2   5  14         11.01          8.93         1.09 o                         
  -1   5  14          2.58          2.44         0.77 o                         
   0   5  14         16.81         13.96         1.25 o                         
   1   5  14          9.28          9.45         1.23 o                         
   2   5  14        175.96        184.19         4.99 o                         
   3   5  14         11.82         13.42         1.90 o                         
   4   5  14         72.30         75.02         6.72 o                         
   5   5  14          3.95          6.29         1.41 o                         
   6   5  14          0.04          0.12         0.70 o                         
   7   5  14          3.04          2.83         1.33 o                         
   8   5  14         30.43         27.09         1.77 o                         
   9   5  14         19.40         21.56         1.84 o                         
  10   5  14        140.15        116.24         4.32 o                         
  11   5  14          4.33          3.45         0.78 o                         
  12   5  14          4.32          2.17         0.80 o                         
  13   5  14          1.66          1.03         0.80 o                         
 -12   6  14          2.45          1.73         1.00 o                         
 -11   6  14          0.29          0.32         1.23 o                         
 -10   6  14         13.11         14.62         1.00 o                         
  -9   6  14         14.42         15.18         0.93 o                         
  -8   6  14          0.09         -0.06         0.78 o                         
  -7   6  14         36.70         23.96         1.32 o                         
  -6   6  14          0.66          2.38         0.73 o                         
  -5   6  14         75.37         84.41         3.93 o                         
  -4   6  14         69.05         60.41         2.26 o                         
  -3   6  14          2.40          1.08         0.83 o                         
  -2   6  14          3.08          2.66         0.86 o                         
  -1   6  14          6.47          5.47         0.93 o                         
   0   6  14          6.36          1.61         0.90 o                         
   1   6  14         22.92         20.23         1.97 o                         
   2   6  14         54.07         62.34         2.85 o                         
   3   6  14        107.28        101.00         3.05 o                         
   4   6  14        154.93        162.05         4.16 o                         
   5   6  14         30.43         27.88         1.69 o                         
   6   6  14         48.88         43.72         3.45 o                         
   7   6  14          0.07         -1.36         1.36 o                         
   8   6  14          0.04          0.00         1.23 o                         
   9   6  14          0.07         -0.57         1.06 o                         
  10   6  14          2.64          1.47         0.95 o                         
  -8   7  14          7.25          3.89         0.88 o                         
  -7   7  14         19.50         18.98         1.79 o                         
  -6   7  14          0.80          0.95         0.96 o                         
  -5   7  14          0.05          0.00         0.65 o                         
  -4   7  14         26.36         21.56         2.00 o                         
  -3   7  14          0.89          1.01         0.62 o                         
  -2   7  14          2.44          1.60         0.65 o                         
  -1   7  14         21.85         25.75         1.63 o                         
   0   7  14          2.24          1.98         1.05 o                         
   1   7  14          3.96          3.76         0.91 o                         
   2   7  14         21.62         18.12         1.41 o                         
   3   7  14          0.89          2.36         1.17 o                         
 -19   0  15         12.66         24.63         2.34 o                         
 -17   0  15         17.29         13.74         3.05 o                         
 -15   0  15          0.15          1.21         1.94 o                         
 -13   0  15        218.60        232.74        12.91 o                         
 -11   0  15        150.48        191.44        11.23 o                         
  -9   0  15        605.45        612.03        13.43 o                         
  -7   0  15        238.52        234.04         6.92 o                         
  -5   0  15         12.80          2.13         1.03 o                         
  -3   0  15         19.90         43.47         2.47 o                         
  -1   0  15         40.05         26.11         2.23 o                         
   1   0  15        357.48        321.10        12.22 o                         
   3   0  15         52.03         85.76         3.78 o                         
   5   0  15       2043.14       1784.51        47.41 o                         
   7   0  15         24.13         40.18         3.17 o                         
   9   0  15          2.45          0.38         1.77 o                         
  11   0  15        242.78        213.83         8.21 o                         
  13   0  15         83.15         61.31         3.65 o                         
  15   0  15         23.94         44.04         3.91 o                         
  17   0  15          0.17          1.22         1.12 o                         
 -19   1  15          2.06          0.16         0.71 o                         
 -18   1  15          2.79          3.34         0.93 o                         
 -17   1  15          3.70          2.06         1.03 o                         
 -16   1  15          3.32          4.53         1.18 o                         
 -15   1  15          9.77         21.84         1.83 o                         
 -14   1  15         77.25         83.40         4.70 o                         
 -13   1  15        464.27        530.48        16.92 o                         
 -12   1  15         50.04         50.95         3.65 o                         
 -11   1  15        230.94        251.55         9.49 o                         
 -10   1  15          3.29          4.38         1.64 o                         
  -9   1  15         53.99         53.53         2.09 o                         
  -8   1  15        434.19        475.72         8.68 o                         
  -7   1  15        405.84        448.78         9.60 o                         
  -6   1  15         35.50         42.11         1.50 o                         
  -5   1  15        146.27        157.70         3.24 o                         
  -4   1  15         12.56          6.84         0.78 o                         
  -3   1  15        253.99        243.34         4.51 o                         
  -2   1  15          0.22          0.21         0.78 o                         
  -1   1  15         62.69         90.15         2.76 o                         
   0   1  15         80.25         67.93         2.56 o                         
   1   1  15          1.31          6.31         1.05 o                         
   2   1  15        226.44        196.74         4.40 o                         
   3   1  15        763.41        869.81        13.76 o                         
   4   1  15        118.34        112.25         3.14 o                         
   5   1  15        447.92        442.12         7.94 o                         
   6   1  15          0.45         -1.10         1.10 o                         
   7   1  15         58.71         79.74         3.11 o                         
   8   1  15        515.15        494.11         9.83 o                         
   9   1  15        163.68        214.04         7.34 o                         
  10   1  15          0.21         -0.98         1.01 o                         
  11   1  15        160.28        219.75         5.16 o                         
  12   1  15          0.01         -0.83         0.84 o                         
  13   1  15         11.94          5.02         1.11 o                         
  14   1  15          3.34          2.54         1.27 o                         
  15   1  15          1.85          0.91         1.00 o                         
  16   1  15          1.39          0.83         0.85 o                         
  17   1  15         83.59         82.23         3.20 o                         
 -18   2  15         13.21         14.40         1.55 o                         
 -17   2  15          6.39          5.05         0.73 o                         
 -16   2  15          0.03          0.15         0.94 o                         
 -15   2  15          0.21         -0.60         1.09 o                         
 -14   2  15         59.80         71.96         2.50 o                         
 -13   2  15         19.05         15.76         1.71 o                         
 -12   2  15          3.02          3.71         2.50 o                         
 -11   2  15         72.27         81.55         4.72 o                         
 -10   2  15        101.46        106.50         3.72 o                         
  -9   2  15        128.19        138.33         4.13 o                         
  -8   2  15        396.67        389.27         7.22 o                         
  -7   2  15         25.00         40.63         1.41 o                         
  -6   2  15         28.84         26.26         1.36 o                         
  -5   2  15         96.36        111.86         2.47 o                         
  -4   2  15         16.14         15.33         0.99 o                         
  -3   2  15         11.72          8.93         0.87 o                         
  -2   2  15          1.06         -0.71         1.00 o                         
  -1   2  15         59.49         55.97         1.68 o                         
   0   2  15        284.06        270.60         4.68 o                         
   1   2  15        369.78        375.95         6.29 o                         
   2   2  15        294.36        317.91         6.03 o                         
   3   2  15        548.30        619.53        13.40 o                         
   4   2  15         85.67         82.44         2.41 o                         
   5   2  15        326.53        251.76         5.56 o                         
   6   2  15          9.73          8.48         1.15 o                         
   7   2  15        100.42        138.39         3.44 o                         
   8   2  15         19.97         22.22         1.48 o                         
   9   2  15        233.27        244.46         5.60 o                         
  10   2  15         66.16         65.64         2.54 o                         
  11   2  15         69.73         59.07         2.23 o                         
  12   2  15          0.58          0.84         0.77 o                         
  13   2  15         35.99         23.43         2.06 o                         
  14   2  15          0.08         -0.87         1.12 o                         
  15   2  15         10.89         14.67         2.00 o                         
  16   2  15         16.06         14.69         1.01 o                         
 -17   3  15         54.37         53.21         2.22 o                         
 -16   3  15         60.13         62.53         2.73 o                         
 -15   3  15          3.66          3.49         1.22 o                         
 -14   3  15         99.75        111.99         6.43 o                         
 -13   3  15         14.38         12.95         2.39 o                         
 -12   3  15          0.08          0.37         1.13 o                         
 -11   3  15         87.34         70.68        12.31 o                         
 -10   3  15          1.41          1.54         1.05 o                         
  -9   3  15         13.44         15.48         1.57 o                         
  -8   3  15         34.39         36.83         2.30 o                         
  -7   3  15         85.81         99.65         5.17 o                         
  -6   3  15          4.26          3.82         0.88 o                         
  -5   3  15          5.58          3.56         1.09 o                         
  -4   3  15          4.36          3.87         1.15 o                         
  -3   3  15         19.57         22.69         2.85 o                         
  -2   3  15        149.34        162.33         5.12 o                         
  -1   3  15         84.95         94.65         3.99 o                         
   0   3  15         32.68         38.71         2.32 o                         
   1   3  15         46.66         64.17         3.19 o                         
   2   3  15        621.97        703.96        19.25 o                         
   3   3  15         93.66        110.99         3.74 o                         
   4   3  15         65.29         61.20         2.60 o                         
   5   3  15         20.23         15.72         3.15 o                         
   6   3  15         56.54         60.87         3.00 o                         
   7   3  15          3.25          1.21         0.89 o                         
   8   3  15         10.01         11.49         1.25 o                         
   9   3  15          0.15         -0.40         1.28 o                         
  10   3  15        207.73        211.38         6.78 o                         
  11   3  15          0.93         -1.26         1.26 o                         
  12   3  15         11.56         11.11         1.25 o                         
  13   3  15          7.69          7.27         1.23 o                         
  14   3  15          4.33          3.90         1.48 o                         
  15   3  15          1.99          2.01         0.79 o                         
 -16   4  15         16.57         22.17         1.35 o                         
 -15   4  15         12.17         11.95         1.25 o                         
 -14   4  15          9.88         10.36         1.07 o                         
 -13   4  15          3.74          5.20         1.11 o                         
 -12   4  15         11.64         13.79         1.82 o                         
 -11   4  15          6.48          6.71         2.14 o                         
 -10   4  15          0.00         -0.92         1.45 o                         
  -9   4  15         75.96         82.84         5.74 o                         
  -8   4  15          0.89          1.17         1.01 o                         
  -7   4  15        150.38        143.71         7.78 o                         
  -6   4  15         65.22         67.72         4.28 o                         
  -5   4  15         39.70         26.38         1.51 o                         
  -4   4  15          0.72          0.11         0.83 o                         
  -3   4  15          5.80          4.11         0.94 o                         
  -2   4  15         10.22         11.47         1.37 o                         
  -1   4  15         25.82         29.22         2.83 o                         
   0   4  15        234.89        252.36        12.41 o                         
   1   4  15          9.49         13.87         2.27 o                         
   2   4  15        595.27        654.68        19.96 o                         
   3   4  15        679.87        763.92        22.64 o                         
   4   4  15        176.77        204.47         7.86 o                         
   5   4  15          0.30          0.58         1.45 o                         
   6   4  15          5.28          4.92         1.44 o                         
   7   4  15        119.23        130.67         5.46 o                         
   8   4  15          5.11          5.01         2.14 o                         
   9   4  15         90.12        110.83         6.77 o                         
  10   4  15          2.07          1.92         1.20 o                         
  11   4  15        208.63        203.68         8.79 o                         
  12   4  15          2.31          2.84         1.36 o                         
  13   4  15          0.17         -0.08         0.61 o                         
  14   4  15          6.81          9.74         1.36 o                         
 -14   5  15          3.04          4.93         0.76 o                         
 -13   5  15         22.13         20.21         2.18 o                         
 -12   5  15         11.98         10.42         1.15 o                         
 -11   5  15         12.18         12.39         1.33 o                         
 -10   5  15          0.26          0.49         1.24 o                         
  -9   5  15         17.84         14.95         1.34 o                         
  -8   5  15         11.03         13.03         0.90 o                         
  -7   5  15          2.08          0.76         0.76 o                         
  -6   5  15          6.52          4.30         0.82 o                         
  -5   5  15          2.85          2.13         0.78 o                         
  -4   5  15          1.61          1.10         0.86 o                         
  -3   5  15          0.21         -0.62         0.85 o                         
  -2   5  15         20.42         17.36         1.30 o                         
  -1   5  15          2.74          3.01         1.02 o                         
   0   5  15          0.52          0.09         0.86 o                         
   1   5  15         84.68         75.61         3.20 o                         
   2   5  15          0.15          1.89         0.95 o                         
   3   5  15          2.53          2.77         1.04 o                         
   4   5  15         34.40         33.57         1.81 o                         
   5   5  15          0.07         -0.38         0.88 o                         
   6   5  15          5.41          4.52         0.91 o                         
   7   5  15         22.86         17.92         1.80 o                         
   8   5  15         34.79         29.82         2.13 o                         
   9   5  15         29.49         30.31         1.49 o                         
  10   5  15         20.57         22.43         1.36 o                         
  11   5  15          0.21          0.58         1.12 o                         
  12   5  15         13.84         15.90         2.04 o                         
 -11   6  15          1.49         -0.12         0.95 o                         
 -10   6  15          0.01         -0.29         0.72 o                         
  -9   6  15          0.96          1.53         0.90 o                         
  -8   6  15         19.09         16.22         1.12 o                         
  -7   6  15         44.87         43.77         2.27 o                         
  -6   6  15         65.53         59.07         3.21 o                         
  -5   6  15          2.11          1.19         0.75 o                         
  -4   6  15          6.07          4.24         0.84 o                         
  -3   6  15          0.96          0.42         0.75 o                         
  -2   6  15          5.08          5.65         0.88 o                         
  -1   6  15         52.21         50.53         1.95 o                         
   0   6  15         22.89         26.12         2.01 o                         
   1   6  15          0.54          0.68         0.90 o                         
   2   6  15         54.82         53.77         2.39 o                         
   3   6  15         57.86         55.64         2.38 o                         
   4   6  15         39.51         36.45         2.00 o                         
   5   6  15         18.04         24.75         1.81 o                         
   6   6  15          1.08          3.62         0.97 o                         
   7   6  15          0.00         -0.07         0.76 o                         
   8   6  15          0.63          0.12         0.99 o                         
  -5   7  15          0.23          0.34         0.81 o                         
  -4   7  15          2.78          1.28         0.75 o                         
  -3   7  15          2.44          0.71         0.75 o                         
  -2   7  15         16.07         12.56         1.11 o                         
  -1   7  15          3.15          2.75         0.76 o                         
   0   7  15         10.67          6.84         1.20 o                         
   1   7  15         15.03         10.09         1.02 o                         
 -18   0  16          7.84         19.15         2.03 o                         
 -16   0  16         35.17         40.99         3.23 o                         
 -14   0  16          8.83         15.76         3.59 o                         
 -12   0  16        143.03        179.57        10.91 o                         
 -10   0  16        140.11        127.01         9.55 o                         
  -8   0  16        319.76        396.96        12.92 o                         
  -6   0  16          6.77          1.72         0.97 o                         
  -4   0  16          0.32          0.32         1.10 o                         
  -2   0  16         24.01         35.64         3.07 o                         
   0   0  16       1945.54       1989.03        36.44 o                         
   2   0  16        192.54        245.93        10.34 o                         
   4   0  16       1717.11       1946.91        40.92 o                         
   6   0  16        304.75        402.18        13.25 o                         
   8   0  16        125.77        120.39        12.76 o                         
  10   0  16        188.53        196.29         7.75 o                         
  12   0  16         15.49         33.44         2.76 o                         
  14   0  16         67.50         83.80         5.55 o                         
  16   0  16         22.54         30.37         2.63 o                         
 -19   1  16          0.08          0.18         0.63 o                         
 -18   1  16          0.29         -0.06         0.76 o                         
 -17   1  16          9.22         12.15         1.23 o                         
 -16   1  16          2.45          2.10         1.08 o                         
 -15   1  16          4.55          6.96         1.30 o                         
 -14   1  16         54.15         43.70         8.09 o                         
 -13   1  16         13.48          7.56         2.10 o                         
 -12   1  16          0.42         -1.19         3.22 o                         
 -11   1  16         35.52         34.61         6.57 o                         
 -10   1  16          4.00         13.91         1.68 o                         
  -9   1  16        135.69        138.31         3.71 o                         
  -8   1  16         37.96         38.74         1.78 o                         
  -7   1  16         18.38         16.38         1.36 o                         
  -6   1  16         30.58         28.01         1.34 o                         
  -5   1  16         61.36         48.79         1.88 o                         
  -4   1  16          0.67         -0.78         0.78 o                         
  -3   1  16         49.86         43.45         1.92 o                         
  -2   1  16         20.93         10.38         1.45 o                         
  -1   1  16         94.00        111.26         3.01 o                         
   0   1  16        329.10        329.36         5.95 o                         
   1   1  16        159.78        149.65         3.66 o                         
   2   1  16          5.14          9.15         1.21 o                         
   3   1  16         19.31         13.13         1.24 o                         
   4   1  16        432.26        494.95         9.10 o                         
   5   1  16          8.07         11.74         1.48 o                         
   6   1  16        885.63        810.55        16.88 o                         
   7   1  16        224.01        232.95         6.19 o                         
   8   1  16        356.22        407.76         9.45 o                         
   9   1  16         31.01         36.91         2.81 o                         
  10   1  16         93.47         68.63         2.85 o                         
  11   1  16         11.37          8.31         1.21 o                         
  12   1  16          2.38          4.31         1.04 o                         
  13   1  16          1.88          1.09         0.86 o                         
  14   1  16          0.53          0.67         1.05 o                         
  15   1  16          4.39          4.68         1.12 o                         
  16   1  16          3.47          6.29         1.51 o                         
 -18   2  16         13.29          6.23         1.07 o                         
 -17   2  16          4.75          5.33         0.77 o                         
 -16   2  16         21.12         23.03         1.46 o                         
 -15   2  16          2.63          0.38         1.02 o                         
 -14   2  16         50.66         63.82         2.67 o                         
 -13   2  16          8.59         13.03         1.49 o                         
 -12   2  16         26.03         27.22         2.69 o                         
 -11   2  16         19.74         11.56         1.55 o                         
 -10   2  16         27.19         25.19         2.03 o                         
  -9   2  16        120.16         89.17         4.13 o                         
  -8   2  16         22.50         17.86         1.09 o                         
  -7   2  16        206.40        169.33         3.81 o                         
  -6   2  16          6.10          9.95         1.12 o                         
  -5   2  16          4.47          1.56         0.92 o                         
  -4   2  16         48.05         50.39         2.05 o                         
  -3   2  16          2.71          2.15         0.84 o                         
  -2   2  16          4.26         -0.17         1.56 o                         
  -1   2  16         22.57         19.69         1.39 o                         
   0   2  16        606.04        606.56         9.43 o                         
   1   2  16       1036.35       1028.99        15.66 o                         
   2   2  16         43.26         59.81         2.22 o                         
   3   2  16         51.53         39.28         1.88 o                         
   4   2  16        482.35        588.20        12.97 o                         
   5   2  16         74.10         74.28         2.85 o                         
   6   2  16         20.01         35.93         1.65 o                         
   7   2  16         29.42         29.16         2.44 o                         
   8   2  16        217.70        237.34         6.11 o                         
   9   2  16         23.35         26.17         1.76 o                         
  10   2  16        116.17        129.97         3.93 o                         
  11   2  16         32.56         28.51         1.69 o                         
  12   2  16          2.45         -0.91         0.91 o                         
  13   2  16         11.10         12.62         1.52 o                         
  14   2  16         26.77         41.81         2.40 o                         
  15   2  16          2.89          2.36         1.51 o                         
 -17   3  16          5.11          9.58         1.69 o                         
 -16   3  16        150.06        137.91         4.63 o                         
 -15   3  16          0.19          1.71         1.21 o                         
 -14   3  16          3.82          1.70         1.43 o                         
 -13   3  16          9.32          4.17         1.38 o                         
 -12   3  16          2.49          2.18         1.87 o                         
 -11   3  16          2.22          1.84         1.83 o                         
 -10   3  16          5.32          3.82         1.38 o                         
  -9   3  16         10.38          7.83         1.29 o                         
  -8   3  16          5.84          8.93         1.13 o                         
  -7   3  16         31.37         25.99         3.26 o                         
  -6   3  16          0.15         -0.44         0.83 o                         
  -5   3  16         71.28         63.47         2.28 o                         
  -4   3  16          5.67          9.08         1.02 o                         
  -3   3  16         50.66         41.38         2.58 o                         
  -2   3  16          0.41          0.52         0.96 o                         
  -1   3  16          7.98          8.36         1.38 o                         
   0   3  16        671.68        675.48        18.88 o                         
   1   3  16       1077.36       1218.77        21.55 o                         
   2   3  16        115.60        109.78         3.60 o                         
   3   3  16         15.59         12.89         1.35 o                         
   4   3  16        313.17        348.57         8.12 o                         
   5   3  16         35.55         30.18         2.19 o                         
   6   3  16         15.08         12.39         1.63 o                         
   7   3  16         66.18         76.48         2.80 o                         
   8   3  16         55.87         70.85         7.03 o                         
   9   3  16         49.65         67.11         5.17 o                         
  10   3  16          1.62          1.60         1.69 o                         
  11   3  16          0.09         -0.49         1.69 o                         
  12   3  16          0.95          0.26         0.94 o                         
  13   3  16          1.38          0.16         0.76 o                         
  14   3  16          0.34         -0.64         1.08 o                         
  15   3  16          0.23          0.43         0.72 o                         
 -16   4  16         36.57         40.93         2.76 o                         
 -15   4  16          3.28          2.90         0.86 o                         
 -14   4  16         11.31          8.27         1.05 o                         
 -13   4  16          7.97          9.32         1.19 o                         
 -12   4  16         16.81         27.65         2.23 o                         
 -11   4  16          0.91          3.47         2.10 o                         
 -10   4  16         54.67         54.03         5.43 o                         
  -9   4  16         34.36         35.89         2.22 o                         
  -8   4  16          0.89         -0.04         0.89 o                         
  -7   4  16         24.72         20.10         1.77 o                         
  -6   4  16        121.45        117.61         4.31 o                         
  -5   4  16          7.97          5.83         1.17 o                         
  -4   4  16         95.24         94.62         2.86 o                         
  -3   4  16          0.06         -0.77         0.83 o                         
  -2   4  16          0.02          0.61         1.13 o                         
  -1   4  16        107.16        115.29         4.33 o                         
   0   4  16          0.73         -0.28         1.60 o                         
   1   4  16        230.07        268.19        12.34 o                         
   2   4  16        116.74        129.64        12.11 o                         
   3   4  16         44.01         57.47         3.64 o                         
   4   4  16         26.17         32.28         4.54 o                         
   5   4  16         56.36         68.01         3.79 o                         
   6   4  16          2.21          1.67         1.24 o                         
   7   4  16         11.69         10.66         2.39 o                         
   8   4  16         51.08         53.62         4.35 o                         
   9   4  16          4.52          3.48         1.77 o                         
  10   4  16         28.85         21.69         5.21 o                         
  11   4  16          6.58          4.73         1.07 o                         
  12   4  16          7.10          3.48         1.31 o                         
  13   4  16         11.33         10.21         1.22 o                         
  14   4  16          1.07         -0.31         0.60 o                         
 -13   5  16          2.33          2.56         0.86 o                         
 -12   5  16          0.59          0.46         0.60 o                         
 -11   5  16          1.52          2.36         0.74 o                         
 -10   5  16          3.56          1.14         0.87 o                         
  -9   5  16          1.84          0.75         0.77 o                         
  -8   5  16          7.47          5.85         0.85 o                         
  -7   5  16         18.16         18.49         1.11 o                         
  -6   5  16          6.75          4.50         0.81 o                         
  -5   5  16         17.80         18.22         1.32 o                         
  -4   5  16          0.30          0.25         0.82 o                         
  -3   5  16          0.74          0.56         0.85 o                         
  -2   5  16          0.02         -0.19         0.82 o                         
  -1   5  16          0.38          2.17         0.98 o                         
   0   5  16         51.26         62.64         2.88 o                         
   1   5  16         25.82         25.45         1.41 o                         
   2   5  16         68.94         64.33         4.34 o                         
   3   5  16         15.16         17.50         1.38 o                         
   4   5  16          0.15         -0.20         0.82 o                         
   5   5  16          3.46          2.76         0.87 o                         
   6   5  16          1.88          2.03         0.95 o                         
   7   5  16         14.89         16.29         1.62 o                         
   8   5  16          2.90          4.78         1.23 o                         
   9   5  16          8.93          8.77         0.86 o                         
  10   5  16          1.08          0.12         0.58 o                         
  11   5  16         16.17         11.24         1.62 o                         
 -10   6  16          6.21          3.21         1.00 o                         
  -9   6  16          0.24          0.90         1.03 o                         
  -8   6  16          0.04          0.14         1.13 o                         
  -7   6  16          0.49          0.52         0.50 o                         
  -6   6  16         10.46          4.52         0.75 o                         
  -5   6  16          0.16          0.72         0.61 o                         
  -4   6  16          0.19          0.94         0.64 o                         
  -3   6  16         13.11         11.28         1.02 o                         
  -2   6  16         52.91         60.48         2.24 o                         
  -1   6  16          4.78          5.38         1.38 o                         
   0   6  16         36.25         34.33         2.32 o                         
   1   6  16          0.31          0.82         0.84 o                         
   2   6  16         10.24          8.17         1.04 o                         
   3   6  16         52.89         51.45         2.13 o                         
   4   6  16          1.37          2.86         0.94 o                         
   5   6  16          0.90          0.42         0.72 o                         
   6   6  16          3.15          3.80         1.01 o                         
   7   6  16         18.49         15.91         1.19 o                         
   8   6  16          0.31         -0.18         0.80 o                         
 -17   0  17          1.23          3.86         1.41 o                         
 -15   0  17          1.72          0.07         1.69 o                         
 -13   0  17         30.11         23.61         4.07 o                         
 -11   0  17        112.90        138.20         9.25 o                         
  -9   0  17       1594.17       1458.29        40.65 o                         
  -7   0  17        405.68        406.50        13.23 o                         
  -5   0  17        197.31        267.98         8.43 o                         
  -3   0  17         28.82         50.10         5.02 o                         
  -1   0  17       2609.81       2673.63        66.94 o                         
   1   0  17       2989.29       3432.21        76.70 o                         
   3   0  17        472.46        400.42        13.22 o                         
   5   0  17         70.71         72.65         4.57 o                         
   7   0  17         41.89         33.08         2.90 o                         
   9   0  17        259.99        300.35        10.45 o                         
  11   0  17          2.31         -0.53         1.56 o                         
  13   0  17          1.62          5.04         1.41 o                         
  15   0  17          0.05         -1.33         1.33 o                         
 -18   1  17          0.05          1.17         1.48 o                         
 -17   1  17         23.51         20.82         1.39 o                         
 -16   1  17          9.69         12.02         1.26 o                         
 -15   1  17        116.85        119.32         3.82 o                         
 -14   1  17          5.28          1.03         1.58 o                         
 -13   1  17          7.80         16.49         2.54 o                         
 -12   1  17          5.66          7.78         2.18 o                         
 -11   1  17          5.53          4.77         2.95 o                         
 -10   1  17          0.54          1.39         1.63 o                         
  -9   1  17         20.56         21.27         1.47 o                         
  -8   1  17         56.09         48.57         2.05 o                         
  -7   1  17          1.20         -0.96         1.10 o                         
  -6   1  17          6.06          1.21         0.99 o                         
  -5   1  17         35.78         39.49         2.12 o                         
  -4   1  17          1.10          0.44         1.00 o                         
  -3   1  17         37.48         35.37         1.73 o                         
  -2   1  17         80.02        103.01         2.72 o                         
  -1   1  17        748.75        817.76        12.77 o                         
   0   1  17        122.82         97.84         2.97 o                         
   1   1  17          6.05          5.90         1.24 o                         
   2   1  17         39.63         45.75         2.36 o                         
   3   1  17          5.84          1.78         1.18 o                         
   4   1  17         40.38         33.07         2.12 o                         
   5   1  17       1110.65       1307.38        25.97 o                         
   6   1  17          4.97          3.34         1.23 o                         
   7   1  17         73.98         99.44         3.54 o                         
   8   1  17          4.17          4.63         1.14 o                         
   9   1  17        237.02        208.83         5.59 o                         
  10   1  17          7.80          8.03         1.20 o                         
  11   1  17         31.24         36.27         1.94 o                         
  12   1  17         18.60         16.80         1.83 o                         
  13   1  17         10.05         16.49         1.21 o                         
  14   1  17          0.40         -0.29         0.91 o                         
  15   1  17          0.13          4.58         0.84 o                         
 -17   2  17          0.02          0.16         0.96 o                         
 -16   2  17          2.86          4.47         1.22 o                         
 -15   2  17          9.23          8.21         1.05 o                         
 -14   2  17         26.76         43.29         2.57 o                         
 -13   2  17          0.59         -0.79         1.16 o                         
 -12   2  17          7.69          1.12         1.14 o                         
 -11   2  17         16.22         14.16         1.58 o                         
 -10   2  17          1.02          0.19         1.12 o                         
  -9   2  17         92.74         71.06         3.02 o                         
  -8   2  17        210.78        196.93         3.99 o                         
  -7   2  17        251.14        219.89         4.60 o                         
  -6   2  17         32.28         26.08         1.50 o                         
  -5   2  17         19.90         26.66         1.52 o                         
  -4   2  17          2.70          5.69         1.03 o                         
  -3   2  17         58.62         74.77         2.54 o                         
  -2   2  17         33.06         43.20         2.65 o                         
  -1   2  17        339.17        325.93         6.92 o                         
   0   2  17          9.69          5.53         1.87 o                         
   1   2  17       2612.15       2895.66        54.81 o                         
   2   2  17       1079.23       1185.47        23.69 o                         
   3   2  17        111.05         90.50         4.28 o                         
   4   2  17        186.20        220.50         5.91 o                         
   5   2  17         47.17         58.88         2.53 o                         
   6   2  17        164.75        175.54         4.49 o                         
   7   2  17        330.46        309.73         6.81 o                         
   8   2  17        146.37        165.48         5.06 o                         
   9   2  17        183.57        197.97         4.64 o                         
  10   2  17         11.02         13.34         1.53 o                         
  11   2  17          8.50         17.00         1.21 o                         
  12   2  17         28.29         29.81         1.89 o                         
  13   2  17          0.19         -0.66         1.55 o                         
  14   2  17          5.29          4.23         0.87 o                         
 -15   3  17         21.86         26.48         2.12 o                         
 -14   3  17          3.04          3.33         1.11 o                         
 -13   3  17          9.78         10.56         1.54 o                         
 -12   3  17          2.79         -0.10         1.48 o                         
 -11   3  17          0.01          0.19         1.30 o                         
 -10   3  17         15.46         13.96         1.90 o                         
  -9   3  17          6.72          2.72         1.14 o                         
  -8   3  17          0.58          2.24         0.84 o                         
  -7   3  17          1.51          0.31         0.85 o                         
  -6   3  17         41.21         33.47         1.66 o                         
  -5   3  17         21.41         22.44         1.28 o                         
  -4   3  17          0.17         -0.11         0.93 o                         
  -3   3  17         21.74         24.93         1.67 o                         
  -2   3  17         21.26         26.56         1.84 o                         
  -1   3  17        209.52        212.85         5.58 o                         
   0   3  17         86.56         81.95         3.84 o                         
   1   3  17          4.95          4.99         1.03 o                         
   2   3  17         87.67         98.11         2.98 o                         
   3   3  17         22.21         17.01         1.45 o                         
   4   3  17          1.19          2.04         1.00 o                         
   5   3  17        169.10        193.41         7.91 o                         
   6   3  17          7.58          9.28         1.13 o                         
   7   3  17         31.25         22.00         3.45 o                         
   8   3  17        240.89        257.91        12.44 o                         
   9   3  17         61.06         54.70         4.36 o                         
  10   3  17          3.72          5.33         1.87 o                         
  11   3  17          0.23          0.21         1.38 o                         
  12   3  17          0.13         -0.13         0.77 o                         
  13   3  17          5.13          9.11         1.00 o                         
  14   3  17          2.71          2.06         0.78 o                         
 -14   4  17          0.11          1.56         0.82 o                         
 -13   4  17          3.41          6.52         0.86 o                         
 -12   4  17         15.43         22.17         2.70 o                         
 -11   4  17          0.15          0.34         1.11 o                         
 -10   4  17          6.88          3.73         1.31 o                         
  -9   4  17          2.12         -0.68         1.25 o                         
  -8   4  17         37.05         26.48         1.59 o                         
  -7   4  17        138.86        133.01         4.39 o                         
  -6   4  17         56.73         55.10         3.93 o                         
  -5   4  17          7.16          7.75         1.34 o                         
  -4   4  17         11.00         16.32         1.94 o                         
  -3   4  17          2.06          1.71         1.19 o                         
  -2   4  17         10.91         12.01         1.50 o                         
  -1   4  17         41.09         53.41         3.47 o                         
   0   4  17          3.30          3.29         1.38 o                         
   1   4  17        283.33        320.37         8.84 o                         
   2   4  17        126.95        140.29         4.84 o                         
   3   4  17         37.79         35.77         2.27 o                         
   4   4  17          5.34          4.80         1.50 o                         
   5   4  17          0.25          0.85         1.26 o                         
   6   4  17          2.77          1.59         1.11 o                         
   7   4  17         40.14         39.15         3.62 o                         
   8   4  17         54.59         64.39         3.26 o                         
   9   4  17         13.94         14.37         1.26 o                         
  10   4  17          6.75         11.41         1.06 o                         
  11   4  17          2.24          1.16         0.63 o                         
  12   4  17          0.69          0.81         0.44 o                         
  13   4  17          0.34         -0.16         0.63 o                         
 -13   5  17          2.59          2.58         0.93 o                         
 -12   5  17          0.95          0.27         0.69 o                         
 -11   5  17          1.18          0.92         0.71 o                         
 -10   5  17          9.61          7.12         0.98 o                         
  -9   5  17          0.45         -0.32         0.79 o                         
  -8   5  17          1.26          2.25         0.76 o                         
  -7   5  17          0.16         -0.29         0.77 o                         
  -6   5  17          5.27          5.92         0.94 o                         
  -5   5  17          2.94          1.35         0.82 o                         
  -4   5  17          1.95          0.64         0.68 o                         
  -3   5  17         62.45         47.61         2.99 o                         
  -2   5  17        105.29        109.71         3.83 o                         
  -1   5  17        216.94        252.06         6.99 o                         
   0   5  17         16.10         18.59         1.79 o                         
   1   5  17          5.71          4.27         0.93 o                         
   2   5  17         43.37         43.67         2.34 o                         
   3   5  17          4.48          3.23         0.86 o                         
   4   5  17         25.77         23.91         1.77 o                         
   5   5  17         13.34         15.28         1.29 o                         
   6   5  17          8.93          8.76         1.03 o                         
   7   5  17          1.10          1.37         0.73 o                         
   8   5  17          4.72          5.00         1.30 o                         
   9   5  17         10.60         14.78         0.84 o                         
  10   5  17         22.85         20.11         1.19 o                         
  -9   6  17          0.04         -0.18         0.69 o                         
  -8   6  17          3.17          3.57         1.06 o                         
  -7   6  17         30.07         23.59         1.95 o                         
  -6   6  17         24.46         15.53         1.65 o                         
  -5   6  17          2.93          3.29         0.79 o                         
  -4   6  17         37.11         36.18         1.56 o                         
  -3   6  17          7.67          6.06         0.86 o                         
  -2   6  17          3.00          3.77         0.80 o                         
  -1   6  17          3.07          5.45         0.99 o                         
   0   6  17          3.11          5.67         1.14 o                         
   1   6  17          9.15          8.28         1.11 o                         
   2   6  17          0.64          0.41         0.64 o                         
   3   6  17         22.43         23.28         1.27 o                         
   4   6  17          1.91          2.78         1.06 o                         
   5   6  17         13.07         12.71         1.47 o                         
   6   6  17         20.58         12.79         1.36 o                         
 -18   0  18          0.06          2.22         1.35 o                         
 -16   0  18          5.88          0.44         1.25 o                         
 -14   0  18         47.84         39.79         4.52 o                         
 -12   0  18         90.91        126.55         8.54 o                         
 -10   0  18        190.35        200.62        11.71 o                         
  -8   0  18        118.63        112.66         5.39 o                         
  -6   0  18          0.12         -1.01         1.74 o                         
  -4   0  18         24.45         37.60         3.09 o                         
  -2   0  18         52.77         72.54         4.27 o                         
   0   0  18       3079.10       3568.81        94.76 o                         
   2   0  18         16.05         12.79         2.95 o                         
   4   0  18        209.76        208.25         8.16 o                         
   6   0  18        145.28        206.80         8.04 o                         
   8   0  18         57.57         92.55         4.67 o                         
  10   0  18         15.43          2.94         1.35 o                         
  12   0  18         43.19         37.41         2.54 o                         
  14   0  18          0.00         -0.16         1.12 o                         
 -17   1  18         21.43         15.76         1.30 o                         
 -16   1  18         18.20         25.21         1.51 o                         
 -15   1  18          0.06          0.70         0.93 o                         
 -14   1  18         15.73          9.34         1.37 o                         
 -13   1  18          1.71          0.32         1.57 o                         
 -12   1  18         30.06         22.83         2.63 o                         
 -11   1  18         55.85         62.63         5.48 o                         
 -10   1  18        187.27        205.68         8.27 o                         
  -9   1  18         34.53         28.71         1.60 o                         
  -8   1  18          0.39          4.03         0.96 o                         
  -7   1  18         16.92         15.07         1.32 o                         
  -6   1  18        271.51        273.35         8.19 o                         
  -5   1  18          4.01          2.50         1.08 o                         
  -4   1  18        100.32         45.77         4.38 o                         
  -3   1  18         82.77         88.00         3.66 o                         
  -2   1  18        505.83        506.56        11.28 o                         
  -1   1  18         38.13         31.53         2.11 o                         
   0   1  18        230.83        271.41         6.09 o                         
   1   1  18          1.29         -1.50         1.50 o                         
   2   1  18        893.72       1059.22        21.48 o                         
   3   1  18         27.69         32.50         2.08 o                         
   4   1  18          5.12         -0.64         1.42 o                         
   5   1  18          6.81          6.37         1.27 o                         
   6   1  18         12.38          7.53         1.42 o                         
   7   1  18         72.87         70.27         2.87 o                         
   8   1  18         40.15         33.28         1.93 o                         
   9   1  18          7.65          5.27         1.21 o                         
  10   1  18         20.48         31.26         1.79 o                         
  11   1  18          9.66          8.53         1.06 o                         
  12   1  18          0.21          0.31         0.76 o                         
  13   1  18          1.71          2.27         0.76 o                         
  14   1  18          5.71          2.15         0.62 o                         
 -16   2  18          2.95          2.17         1.01 o                         
 -15   2  18         24.90         28.11         2.15 o                         
 -14   2  18          2.82          1.41         0.86 o                         
 -13   2  18         24.36         25.31         1.66 o                         
 -12   2  18          4.85          4.90         1.13 o                         
 -11   2  18         49.20         34.55         2.15 o                         
 -10   2  18         19.50         14.15         1.59 o                         
  -9   2  18          0.57         -0.11         1.17 o                         
  -8   2  18        179.10        172.42         3.55 o                         
  -7   2  18        215.59        241.43         4.57 o                         
  -6   2  18          1.01         -0.91         0.91 o                         
  -5   2  18          2.31          0.57         0.85 o                         
  -4   2  18          2.40          1.65         0.90 o                         
  -3   2  18         12.72         11.19         1.21 o                         
  -2   2  18         44.58         38.70         1.91 o                         
  -1   2  18        894.14       1040.48        18.65 o                         
   0   2  18        335.61        427.02         9.36 o                         
   1   2  18         22.72         24.44         2.02 o                         
   2   2  18        137.83        160.21         4.70 o                         
   3   2  18        132.20        144.23         5.55 o                         
   4   2  18         24.59         28.58         1.67 o                         
   5   2  18         88.89         99.06         2.75 o                         
   6   2  18          3.96          9.42         1.02 o                         
   7   2  18          3.88          3.77         0.95 o                         
   8   2  18          5.89          1.19         0.79 o                         
   9   2  18          7.20          4.40         0.81 o                         
  10   2  18          0.91         -0.23         0.67 o                         
  11   2  18          3.41          2.75         0.70 o                         
  12   2  18          1.49          1.17         1.00 o                         
  13   2  18          0.01         -0.43         0.72 o                         
 -15   3  18          0.43          0.18         0.78 o                         
 -14   3  18          9.49          7.91         1.14 o                         
 -13   3  18          4.36          1.90         1.02 o                         
 -12   3  18          2.60          1.21         1.07 o                         
 -11   3  18          0.34         -0.40         1.20 o                         
 -10   3  18          4.60          4.62         1.36 o                         
  -9   3  18          1.41          1.29         0.94 o                         
  -8   3  18          0.69          0.12         0.86 o                         
  -7   3  18          0.12          0.49         0.80 o                         
  -6   3  18         77.05         77.00         3.05 o                         
  -5   3  18         22.38         25.25         1.32 o                         
  -4   3  18          3.82          3.35         0.93 o                         
  -3   3  18         92.17        105.39         3.44 o                         
  -2   3  18        233.59        277.45         7.52 o                         
  -1   3  18        254.84        271.45         6.67 o                         
   0   3  18          5.08          2.41         1.33 o                         
   1   3  18          2.54          1.69         1.03 o                         
   2   3  18        251.65        289.11         6.21 o                         
   3   3  18          5.16          5.93         0.98 o                         
   4   3  18         16.02          9.90         1.78 o                         
   5   3  18        119.66        125.13         4.35 o                         
   6   3  18         41.83         53.62         3.15 o                         
   7   3  18         54.50         58.29         4.48 o                         
   8   3  18         44.59         56.12         4.32 o                         
   9   3  18         24.61         28.73         2.95 o                         
  10   3  18          6.60         10.98         1.96 o                         
  11   3  18          0.65          0.38         0.79 o                         
  12   3  18          3.33          0.45         0.64 o                         
 -14   4  18          0.42          0.54         1.02 o                         
 -13   4  18          0.92          0.00         0.75 o                         
 -12   4  18         11.04         11.01         0.98 o                         
 -11   4  18          0.86          0.00         0.99 o                         
 -10   4  18          3.81          2.83         1.18 o                         
  -9   4  18          0.04         -0.68         1.14 o                         
  -8   4  18          0.05          1.25         0.78 o                         
  -7   4  18         25.55         18.36         1.56 o                         
  -6   4  18         25.46         26.07         1.82 o                         
  -5   4  18          0.00         -0.82         0.97 o                         
  -4   4  18         22.90         23.84         2.64 o                         
  -3   4  18         48.55         52.01         3.50 o                         
  -2   4  18          1.97          3.51         1.28 o                         
  -1   4  18        494.92        555.72        16.98 o                         
   0   4  18         45.11         51.10         3.00 o                         
   1   4  18         87.53         98.86         3.77 o                         
   2   4  18         97.34        103.51         3.87 o                         
   3   4  18          0.14          0.20         1.05 o                         
   4   4  18         77.09         70.47         4.22 o                         
   5   4  18         14.37         16.17         1.48 o                         
   6   4  18          1.19          0.86         1.43 o                         
   7   4  18          0.22          2.19         1.45 o                         
   8   4  18         27.06         23.69         2.48 o                         
   9   4  18          2.97          0.81         0.75 o                         
  10   4  18          6.98         12.77         1.57 o                         
  11   4  18          0.02         -0.87         0.87 o                         
 -11   5  18          2.96          3.15         1.10 o                         
 -10   5  18          3.20          2.37         1.16 o                         
  -9   5  18          0.02         -0.31         1.20 o                         
  -8   5  18          0.08         -0.86         0.86 o                         
  -7   5  18          1.13          0.46         0.74 o                         
  -6   5  18          3.71          1.99         0.94 o                         
  -5   5  18          8.38          8.19         0.92 o                         
  -4   5  18         28.71         35.11         1.94 o                         
  -3   5  18         26.36         25.22         1.72 o                         
  -2   5  18         97.78        112.72         3.66 o                         
  -1   5  18         30.66         28.39         1.71 o                         
   0   5  18        107.01        106.26         4.17 o                         
   1   5  18          8.58          9.35         1.45 o                         
   2   5  18         39.86         43.29         2.11 o                         
   3   5  18         13.49          8.99         0.98 o                         
   4   5  18          6.78          5.41         0.81 o                         
   5   5  18          6.83          6.70         0.90 o                         
   6   5  18          0.49          0.84         0.66 o                         
   7   5  18         11.01          9.37         0.87 o                         
   8   5  18          6.54          5.10         1.07 o                         
   9   5  18         16.71         12.86         1.36 o                         
  -4   6  18          0.08          0.98         0.98 o                         
  -3   6  18          6.25          7.83         1.06 o                         
  -2   6  18          0.48          0.35         0.75 o                         
  -1   6  18         72.51         68.04         3.00 o                         
   0   6  18          4.89          5.78         1.34 o                         
   1   6  18          2.90          2.68         1.52 o                         
 -17   0  19          5.12          6.79         1.62 o                         
 -15   0  19          0.03         -0.97         1.28 o                         
 -13   0  19         24.94         41.61         4.46 o
[truncated: 45,523 more chars]
